# Supplementary material for: Comparative Effectiveness of ICA and PCA in Extraction of Fetal ECG From Abdominal Signals: Toward Non-invasive Fetal Monitoring
Source: Front Physiol. 2018 May 30;9:648. doi: 10.3389/fphys.2018.00648 (PMC5988877; doi:10.3389/fphys.2018.00648)
Supplement: Supplementary file 1 [file Data_Sheet_1.ZIP]

Archive with 21 entries (21 files):
- frontiers.aux
- frontiers.bbl
- frontiers.blg
- frontiers.log
- frontiers.out
- frontiers.synctex
- frontiers.tcp
- frontiers.tex
- frontiers.tps
- frontiers_SupplementaryMaterial.tex
- frontiers_suppmat.cls
- frontiersFPHY.cls
- frontiersHLTH.cls
- frontiersinHLTH&FPHY.bst
- frontiersinSCNS_ENG_HUMS.bst
- frontiersSCNS.cls
- logo1.jpg
- logo2.eps
- paper.bib
- stfloats.sty
- test.BIB
