# Supplementary material for: Comparative Effectiveness of ICA and PCA in Extraction of Fetal ECG From Abdominal Signals: Toward Non-invasive Fetal Monitoring
Source: Front Physiol. 2018 May 30;9:648. doi: 10.3389/fphys.2018.00648 (PMC5988877; doi:10.3389/fphys.2018.00648)
Supplement: Supplementary file 1 [file Data_Sheet_1.ZIP › frontiers.aux]

\relax 
\providecommand\hyper@newdestlabel[2]{}
\providecommand\HyperFirstAtBeginDocument{\AtBeginDocument}
\HyperFirstAtBeginDocument{\ifx\hyper@anchor\@undefined
\global\let\oldcontentsline\contentsline
\gdef\contentsline#1#2#3#4{\oldcontentsline{#1}{#2}{#3}}
\global\let\oldnewlabel\newlabel
\gdef\newlabel#1#2{\newlabelxx{#1}#2}
\gdef\newlabelxx#1#2#3#4#5#6{\oldnewlabel{#1}{{#2}{#3}}}
\AtEndDocument{\ifx\hyper@anchor\@undefined
\let\contentsline\oldcontentsline
\let\newlabel\oldnewlabel
\fi}
\fi}
\global\let\hyper@last\relax 
\gdef\HyperFirstAtBeginDocument#1{#1}
\providecommand\HyField@AuxAddToFields[1]{}
\providecommand\HyField@AuxAddToCoFields[2]{}
\newcplabel{^_1}{1}
\citation{Jezewski2017}
\citation{Jezewski2017}
\citation{Hasan2009}
\citation{Reinhard2012}
\citation{Reinhard2013}
\citation{Sameni}
\citation{Martinek2017a}
\citation{Martinek2012}
\citation{Fajkus2017}
\citation{Martinek2017}
\citation{Martinek2016b}
\citation{Martinek2017a}
\@writefile{toc}{\contentsline {section}{\numberline {1}Introduction}{2}{section.1}}
\citation{kahankova2017non}
\citation{Jezewski2012}
\citation{Williams2004}
\citation{Chandraharan2007}
\@writefile{toc}{\contentsline {section}{\numberline {2}State of the Art}{3}{section.2}}
\citation{Sweha1999}
\citation{Q55}
\citation{Blix2003}
\citation{Blackwell2011}
\citation{Vayssiere2010}
\citation{Bernardes1997}
\citation{Hruban2015}
\citation{Jezewski2002}
\citation{Jezewski2012}
\citation{Amer-Wahlin2001}
\citation{Wrobel2013}
\citation{WrobelXXX}
\citation{Jezewski2016}
\citation{Jezewski2017}
\citation{Peters2001}
\citation{Neilson2006}
\citation{Burattini2015}
\citation{Martinek2017}
\citation{Neilson2006}
\citation{Radana2XXX}
\citation{7939772}
\@writefile{toc}{\contentsline {subsection}{\numberline {{2.1}}Electronic Fetal Monitoring Instrumentation}{4}{subsection.2.1}}
\citation{Martinek2015b}
\citation{Martinek2014}
\citation{Martinek2015a}
\citation{Niknazar2013}
\citation{Shadaydeh2008}
\citation{Wei2013}
\citation{Kahankova2018}
\citation{Swarnalatha2010}
\citation{POULARIKAS2006}
\citation{Martinek2016b}
\citation{Swarnalatha2010}
\citation{POULARIKAS2006}
\citation{7970422}
\citation{Reaz2004}
\citation{Jia2010}
\citation{Amin2011}
\citation{HASAN2009b}
\citation{Assaleh2007}
\citation{Talha2010}
\citation{758406}
\citation{Assaleh2007}
\citation{Al-Zaben2006}
\citation{Martinek2016a}
\citation{MartinekZidek2012}
\citation{Czabanski2008}
\citation{Karvounis2004}
\citation{Datian1996}
\citation{Hassanpour2007}
\citation{Bsoul2015}
\citation{Ivanushkina2014}
\citation{Abburi2017}
\citation{bensafia01551453}
\citation{Castillo20131897}
\citation{DeAraujo2005}
\citation{HON1963}
\citation{Hon1964}
\citation{Tsui2017}
\citation{Kanjilal199751}
\citation{Zhang2017}
\@writefile{toc}{\contentsline {subsection}{\numberline {{2.2}}Non-invasive Fetal Electrocardiogarm (NI-fECG) Signal Extraction Methods}{5}{subsection.2.2}}
\@writefile{toc}{\contentsline {subsubsection}{\numberline {{{2.2}.1}}Adaptive Methods}{5}{subsubsection.2.2.1}}
\@writefile{toc}{\contentsline {subsubsection}{\numberline {{{2.2}.2}}Non-Adaptive Methods}{5}{subsubsection.2.2.2}}
\citation{Fatemi2017}
\citation{Martin-Clemente2011}
\citation{Vrins2004}
\citation{Najafabadi2006}
\citation{Mochimaru2004}
\citation{Sameni2007}
\citation{DeLathauwer2000}
\citation{Marossero2003}
\citation{8037437}
\citation{Fatemi2017b}
\citation{8037437}
\citation{Radana1XXX}
\citation{Sameni2007}
\citation{Burattini2015}
\citation{DeLathauwer2000}
\citation{Marossero2003}
\citation{Sameni2007}
\citation{Hyvarinen2000}
\@writefile{toc}{\contentsline {section}{\numberline {3}Methods}{6}{section.3}}
\citation{Radana1XXX}
\citation{Martinek2016}
\citation{Martinek2015}
\providecommand*\caption@xref[2]{\@setref\relax\@undefined{#1}}
\newlabel{fig-01}{{1}{7}{Methods}{figure.1}{}}
\@writefile{toc}{\contentsline {subsection}{\numberline {{3.1}}Independent Component Analysis (ICA)}{7}{subsection.3.1}}
\citation{Hyvarinen2000}
\citation{Karhunen96neuralapproaches}
\citation{Hyvarinen263034}
\citation{Mohylova2001}
\citation{Cernosek2000}
\newlabel{fig-02}{{2}{8}{Independent Component Analysis (ICA)}{figure.2}{}}
\newlabel{fig-03}{{3}{8}{Independent Component Analysis (ICA)}{figure.3}{}}
\@writefile{toc}{\contentsline {subsubsection}{\numberline {{{3.1}.1}}ICA Data Model}{8}{subsubsection.3.1.1}}
\citation{Lee1998}
\@writefile{toc}{\contentsline {subsubsection}{\numberline {{{3.1}.2}}Preprocessing for ICA}{9}{subsubsection.3.1.2}}
\@writefile{toc}{\contentsline {subsubsection}{\numberline {{{3.1}.3}}Limitations of ICA}{9}{subsubsection.3.1.3}}
\citation{Book3}
\citation{Soong199559}
\citation{Lhotska2009161}
\citation{Diamantaras1996}
\@writefile{toc}{\contentsline {subsection}{\numberline {{3.2}}Principal Component Analysis (PCA)}{10}{subsection.3.2}}
\newlabel{fig-04}{{4}{10}{Principal Component Analysis (PCA)}{figure.4}{}}
\@writefile{toc}{\contentsline {subsection}{\numberline {{3.3}}Principal Components Estimation}{11}{subsection.3.3}}
\citation{Jezewski2012}
\citation{Matonia2006}
\newlabel{fig-05}{{5}{12}{Principal Components Estimation}{figure.5}{}}
\@writefile{toc}{\contentsline {section}{\numberline {4}Dataset}{12}{section.4}}
\newlabel{fig-06}{{6}{13}{Dataset}{figure.6}{}}
\@writefile{toc}{\contentsline {subsection}{\numberline {{4.1}}Performance Evaluation Measures}{14}{subsection.4.1}}
\newlabel{fig-07}{{7}{14}{Performance Evaluation Measures}{figure.7}{}}
\@writefile{toc}{\contentsline {section}{\numberline {5}Results}{15}{section.5}}
\@writefile{toc}{\contentsline {subsection}{\numberline {{5.1}}Fetal Heart Rate Determination}{15}{subsection.5.1}}
\newlabel{fig-08}{{8}{16}{Fetal Heart Rate Determination}{figure.8}{}}
\newlabel{fig-09}{{9}{17}{Fetal Heart Rate Determination}{figure.9}{}}
\newlabel{fig-10}{{10}{17}{Fetal Heart Rate Determination}{figure.10}{}}
\newlabel{fig-11}{{11}{17}{Fetal Heart Rate Determination}{figure.11}{}}
\citation{Samuel2017163}
\citation{Pan1985}
\citation{Zhang2017}
\newlabel{fig-12}{{12}{18}{Fetal Heart Rate Determination}{figure.12}{}}
\newlabel{fig-13}{{13}{18}{Fetal Heart Rate Determination}{figure.13}{}}
\@writefile{toc}{\contentsline {subsection}{\numberline {{5.2}}Statistical Analysis}{18}{subsection.5.2}}
\citation{Myles2007}
\newlabel{fig-14}{{14}{19}{Fetal Heart Rate Determination}{figure.14}{}}
\newlabel{tab-1}{{1}{19}{Statistical Analysis}{table.1}{}}
\newlabel{eq-27}{{26}{19}{Statistical Analysis}{equation.5.26}{}}
\newlabel{eq-28}{{27}{19}{Statistical Analysis}{equation.5.27}{}}
\newlabel{eq-29}{{28}{19}{Statistical Analysis}{equation.5.28}{}}
\newlabel{eq-30}{{29}{19}{Statistical Analysis}{equation.5.29}{}}
\citation{physionet}
\citation{Behar2013}
\citation{Behar20141569}
\newlabel{tab-2}{{2}{20}{Statistical Analysis}{table.2}{}}
\@writefile{toc}{\contentsline {subsection}{\numberline {{5.3}}Bland-Altman Statistical Analysis}{20}{subsection.5.3}}
\@writefile{toc}{\contentsline {subsection}{\numberline {{5.4}}Challenge 2013 results comparison}{20}{subsection.5.4}}
\newlabel{fig-15}{{15}{21}{Bland-Altman Statistical Analysis}{figure.15}{}}
\newlabel{fig-16}{{16}{21}{Bland-Altman Statistical Analysis}{figure.16}{}}
\newlabel{fig-17}{{17}{21}{Bland-Altman Statistical Analysis}{figure.17}{}}
\newlabel{tab-3}{{3}{22}{Challenge 2013 results comparison}{table.3}{}}
\@writefile{toc}{\contentsline {subsection}{\numberline {{5.5}}Graphical Interpretation of the Results}{22}{subsection.5.5}}
\newlabel{fig-22}{{18}{22}{Graphical Interpretation of the Results}{figure.18}{}}
\newlabel{fig-23}{{19}{23}{Graphical Interpretation of the Results}{figure.19}{}}
\newlabel{fig-24}{{20}{23}{Graphical Interpretation of the Results}{figure.20}{}}
\citation{rosen1992clinical}
\citation{ayres2015figo}
\newlabel{fig-25}{{21}{24}{Graphical Interpretation of the Results}{figure.21}{}}
\newlabel{fig-26}{{22}{24}{Graphical Interpretation of the Results}{figure.22}{}}
\@writefile{toc}{\contentsline {subsection}{\numberline {{5.6}}Non-invasive ST-analysis}{24}{subsection.5.6}}
\newlabel{fig-27}{{23}{25}{Graphical Interpretation of the Results}{figure.23}{}}
\citation{Campos2015}
\newlabel{fig-28}{{24}{26}{Non-invasive ST-analysis}{figure.24}{}}
\@writefile{toc}{\contentsline {section}{\numberline {6}Discussion}{26}{section.6}}
\newlabel{fig-29}{{25}{27}{Non-invasive ST-analysis}{figure.25}{}}
\newlabel{fig-30}{{26}{27}{Non-invasive ST-analysis}{figure.26}{}}
\citation{Radana2XXX}
\citation{Martinek2017a}
\citation{Martinek2012}
\citation{Fajkus2017}
\citation{Martinek2017}
\citation{Martinek2016b}
\citation{Niknazar2013}
\citation{Shadaydeh2008}
\citation{Wei2013}
\citation{Kahankova2018}
\citation{Swarnalatha2010}
\citation{POULARIKAS2006}
\citation{7970422}
\citation{Reaz2004}
\citation{Jia2010}
\citation{Amin2011}
\citation{Assaleh2007}
\citation{Talha2010}
\citation{758406}
\citation{Al-Zaben2006}
\citation{Martinek2016a}
\citation{Czabanski2008}
\citation{Jezewski2012}
\citation{Martinek2017a}
\citation{Radana2XXX}
\@writefile{toc}{\contentsline {section}{\numberline {7}Conclusion and Future Work}{29}{section.7}}
\bibstyle{frontiersinSCNS_ENG_HUMS}
\bibdata{paper}
\bibcite{physionet}{{1}{2014}{{phy}}{{}}}
\bibcite{Abburi2017}{{2}{2012}{{Abburi and Chandrasekhara}}{{}}}
\bibcite{Al-Zaben2006}{{3}{2006}{{Al-Zaben and Al-Smadi}}{{}}}
\bibcite{Amer-Wahlin2001}{{4}{2001}{{Amer-W{\r a}hlin et~al.}}{{Amer-W{\r a}hlin, Hellsten, Nor{\'{e}}n, Hagberg, Herbst, Kjellmer et~al.}}}
\bibcite{Amin2011}{{5}{2011}{{Amin et~al.}}{{Amin, Mamun, Hashim, and Husain}}}
\bibcite{Assaleh2007}{{6}{2007}{{Assaleh}}{{}}}
\bibcite{Campos2015}{{7}{2015}{{Ayres-De-Campos et~al.}}{{Ayres-De-Campos, Spong, and Chandraharan}}}
\bibcite{ayres2015figo}{{8}{2015}{{Ayres-de Campos et~al.}}{{Ayres-de Campos, Spong, and Chandraharan}}}
\bibcite{Behar2013}{{9}{2013}{{Behar et~al.}}{{Behar, Oster, and Clifford}}}
\bibcite{Behar20141569}{{10}{2014}{{Behar et~al.}}{{Behar, Oster, and Clifford}}}
\bibcite{bensafia01551453}{{11}{2017}{{Bensafia et~al.}}{{Bensafia, Mansour, and Haddab}}}
\bibcite{Bernardes1997}{{12}{1997}{{Bernardes et~al.}}{{Bernardes, Costa-Pereira, Ayres-De-Campos, {Van Geijn}, and Pereira-Leite}}}
\bibcite{Fatemi2017b}{{13}{2017}{{Billeci and Maurizio}}{{}}}
\bibcite{Blackwell2011}{{14}{2011}{{Blackwell et~al.}}{{Blackwell, Grobman, Antoniewicz, Hutchinson, and Bannerman}}}
\bibcite{Blix2003}{{15}{2003}{{Blix et~al.}}{{Blix, Sviggum, Koss, and {\O }ian}}}
\bibcite{Bsoul2015}{{16}{2015}{{Bsoul}}{{}}}
\bibcite{Burattini2015}{{17}{2015}{{Burattini et~al.}}{{Burattini, Agostinelli, Grillo, Biagini, Giuliani, Burattini et~al.}}}
\bibcite{Castillo20131897}{{18}{2013}{{Castillo et~al.}}{{Castillo, Morales, Botella, García, Parrilla, and Palma}}}
\bibcite{Cernosek2000}{{19}{2000}{{{\v {C}}erno{\v {s}}ek et~al.}}{{{\v {C}}erno{\v {s}}ek, Kraj{\v {c}}a, Mohylov{\'a}, Petr{\'a}nek, Matou{\v {s}}ek, and Paul}}}
\bibcite{Chandraharan2007}{{20}{2007}{{Chandraharan and Arulkumaran}}{{}}}
\bibcite{Czabanski2008}{{21}{2008}{{Czabanski et~al.}}{{Czabanski, Jezewski, Wrobel, Horoba, and Jezewski}}}
\bibcite{Datian1996}{{22}{1996}{{Datian and Xuemei}}{{}}}
\bibcite{DeAraujo2005}{{23}{2005}{{{De Araujo} et~al.}}{{{De Araujo}, Barros, Estombelo-Montesco, Zhao, {Da Silva Filho}, Baffa et~al.}}}
\bibcite{DeLathauwer2000}{{24}{2000}{{{De Lathauwer} et~al.}}{{{De Lathauwer}, {De Moor}, and Vandewalle}}}
\bibcite{Diamantaras1996}{{25}{1996}{{Diamantaras and Kung}}{{}}}
\bibcite{Fajkus2017}{{26}{2017}{{Fajkus et~al.}}{{Fajkus, Nedoma, Martinek, Vasinek, Nazeran, and Siska}}}
\bibcite{Fatemi2017}{{27}{2017}{{Fatemi and Sameni}}{{}}}
\bibcite{8037437}{{28}{2017}{{Gurve et~al.}}{{Gurve, Pant, and Krishnan}}}
\bibcite{HASAN2009b}{{29}{2009{a}}{{Hasan et~al.}}{{Hasan, Ibrahimy, and Reaz}}}
\bibcite{Hasan2009}{{30}{2009{b}}{{Hasan et~al.}}{{Hasan, Reaz, Ibrahimy, Hussain, and Uddin}}}
\bibcite{Hassanpour2007}{{31}{2007}{{Hassanpour and Parsaei}}{{}}}
\bibcite{HON1963}{{32}{1963}{{HON and LEE}}{{}}}
\bibcite{Hon1964}{{33}{1964}{{Hon and Lee}}{{}}}
\bibcite{Hruban2015}{{34}{2015}{{Hruban et~al.}}{{Hruban, Spilka, Chud{\'{a}}{\v {c}}ek, Janků, Huptych, Bur{\v {s}}a et~al.}}}
\bibcite{Hyvarinen263034}{{35}{1997}{{Hyv\"{a}rinen and Oja}}{{}}}
\bibcite{Hyvarinen2000}{{36}{2000}{{Hyvarinen and Oja}}{{}}}
\bibcite{Ivanushkina2014}{{37}{2014}{{Ivanushkina et~al.}}{{Ivanushkina, Ivanko, Lysenko, Borovskiy, and Panasiuk}}}
\bibcite{Jezewski2016}{{38}{2016}{{Jezewski et~al.}}{{Jezewski, Horoba, Roj, Wrobel, Kupka, and Matonia}}}
\bibcite{Jezewski2012}{{39}{2012}{{Jezewski et~al.}}{{Jezewski, Matonia, Kupka, Roj, and Czabanski}}}
\bibcite{Jezewski2002}{{40}{2002}{{Jezewski et~al.}}{{Jezewski, Wrobel, Horoba, Gacek, and Sikora}}}
\bibcite{Jezewski2017}{{41}{2017}{{Jezewski et~al.}}{{Jezewski, Wrobel, Matonia, Horoba, Martinek, Kupka et~al.}}}
\bibcite{Jia2010}{{42}{2010}{{Jia et~al.}}{{Jia, Yang, Zhong, Zhou, and Wu}}}
\bibcite{Book3}{{43}{2002}{{Jolliffe}}{{}}}
\bibcite{kahankova2017non}{{44}{2017{a}}{{Kahankova et~al.}}{{Kahankova, Jaros, Martinek, Jezewski, He, Jezewski et~al.}}}
\bibcite{Radana1XXX}{{45}{2017{b}}{{Kahankova et~al.}}{{Kahankova, Jaros, Martinek, Jezewski, Wen, Jezewski et~al.}}}
\bibcite{Radana2XXX}{{46}{2017{c}}{{Kahankova et~al.}}{{Kahankova, Jezewski, Nedoma, Jezewski, Fajkus, Kawala-Janik et~al.}}}
\bibcite{7970422}{{47}{2017{d}}{{Kahankova et~al.}}{{Kahankova, Martinek, and Bilik}}}
\bibcite{Kahankova2018}{{48}{2018}{{Kahankova et~al.}}{{Kahankova, Martinek, and Bilik}}}
\bibcite{758406}{{49}{1999}{{Kam and Cohen}}{{}}}
\bibcite{Kanjilal199751}{{50}{1997}{{Kanjilal et~al.}}{{Kanjilal, Palit, and Saha}}}
\bibcite{Karhunen96neuralapproaches}{{51}{1996}{{Karhunen}}{{}}}
\bibcite{Karvounis2004}{{52}{2004}{{Karvounis et~al.}}{{Karvounis, Papaloukas, Fotiadis, and Michails}}}
\bibcite{Lee1998}{{53}{1998}{{Lee et~al.}}{{Lee, Girolami, and Sejnowski}}}
\bibcite{Lhotska2009161}{{54}{2009}{{Lhotska et~al.}}{{Lhotska, Krajca, Mohylova, Petranek, and Gerla}}}
\bibcite{Marossero2003}{{55}{2003}{{Marossero et~al.}}{{Marossero, Erdogmus, Euliano, Principe, and Hild}}}
\bibcite{Martin-Clemente2011}{{56}{2011}{{Mart{\'{i}}n-Clemente et~al.}}{{Mart{\'{i}}n-Clemente, Camargo-Olivares, Hornillo-Mellado, Elena, and Rom{\'{a}}n}}}
\bibcite{Martinek2017a}{{57}{2017{a}}{{Martinek et~al.}}{{Martinek, Kahankova, Nazeran, Konecny, Jezewski, Janku et~al.}}}
\bibcite{Martinek2016b}{{58}{2016{a}}{{Martinek et~al.}}{{Martinek, Kahankova, Skutova, Koudelka, Zidek, and Koziorek}}}
\bibcite{Martinek2016}{{59}{2016{b}}{{Martinek et~al.}}{{Martinek, Kelnar, Koudelka, Vanus, Bilik, Janku et~al.}}}
\bibcite{Martinek2015a}{{60}{2015{a}}{{Martinek et~al.}}{{Martinek, Kelnar, Vanus, Bilik, and Zidek}}}
\bibcite{Martinek2015}{{61}{2015{b}}{{Martinek et~al.}}{{Martinek, Kelnar, Vojcinak, Koudelka, Vanus, Bilik et~al.}}}
\bibcite{Martinek2017}{{62}{2017{b}}{{Martinek et~al.}}{{Martinek, Nedoma, Fajkus, Kahankova, Konecny, Janku et~al.}}}
\bibcite{Martinek2016a}{{63}{2016{c}}{{Martinek et~al.}}{{Martinek, Skutova, Kahankova, Koudelka, Bilik, and Koziorek}}}
\bibcite{Martinek2015b}{{64}{2015{c}}{{Martinek et~al.}}{{Martinek, Vanus, Kelnar, Bilik, and Zidek}}}
\bibcite{MartinekZidek2012}{{65}{2012{a}}{{Martinek and Zidek}}{{}}}
\bibcite{Martinek2012}{{66}{2012{b}}{{Martinek and Zidek}}{{}}}
\bibcite{Martinek2014}{{67}{2014}{{Martinek and Zidek}}{{}}}
\bibcite{Matonia2006}{{68}{2006}{{Matonia et~al.}}{{Matonia, Jezewski, Kupka, Horoba, Wrobel, and Gacek}}}
\bibcite{Mochimaru2004}{{69}{2004}{{Mochimaru et~al.}}{{Mochimaru, Fujimoto, and Ishikawa}}}
\bibcite{Mohylova2001}{{70}{2001}{{Mohylova et~al.}}{{Mohylova, Cernosek, and Krajca}}}
\bibcite{Myles2007}{{71}{2007}{{Myles and Cui}}{{}}}
\bibcite{Najafabadi2006}{{72}{2006}{{Najafabadi et~al.}}{{Najafabadi, Zahedi, and {Mohd Ali}}}}
\bibcite{Neilson2006}{{73}{2006}{{Neilson}}{{}}}
\bibcite{Niknazar2013}{{74}{2013}{{Niknazar et~al.}}{{Niknazar, Rivet, and Jutten}}}
\bibcite{Pan1985}{{75}{1985}{{Pan and Tompkins}}{{}}}
\bibcite{Peters2001}{{76}{2001}{{Peters et~al.}}{{Peters, Crowe, Pi{\'{e}}ri, Quartero, Hayes-Gill, James et~al.}}}
\bibcite{POULARIKAS2006}{{77}{2006}{{POULARIKAS and Zayed}}{{}}}
\bibcite{Reaz2004}{{78}{2004}{{Reaz and Wei}}{{}}}
\bibcite{Reinhard2013}{{79}{2013}{{Reinhard et~al.}}{{Reinhard, Hayes-Gill, Schiermeier, Hatzmann, Heinrich, and Louwen}}}
\bibcite{Reinhard2012}{{80}{2012}{{Reinhard et~al.}}{{Reinhard, Hayes-Gill, Schiermeier, Hatzmann, Herrmann, Heinrich et~al.}}}
\bibcite{rosen1992clinical}{{81}{1992}{{Rosen et~al.}}{{Rosen, Arulkumaran, Greene, Lilja, Lindecrantz, Seneviratne et~al.}}}
\bibcite{Sameni}{{82}{2010}{{Sameni and Clifford}}{{}}}
\bibcite{Sameni2007}{{83}{2007}{{Sameni et~al.}}{{Sameni, Jutten, and Shamsollahi}}}
\bibcite{Samuel2017163}{{84}{2017}{{Samuel et~al.}}{{Samuel, Asogbon, Sangaiah, Fang, and Li}}}
\bibcite{Shadaydeh2008}{{85}{2008}{{Shadaydeh et~al.}}{{Shadaydeh, Xiao, and Ward}}}
\bibcite{Soong199559}{{86}{1995}{{Soong and Koles}}{{}}}
\bibcite{Swarnalatha2010}{{87}{2010}{{Swarnalatha and Prasad}}{{}}}
\bibcite{Sweha1999}{{88}{1999}{{Sweha et~al.}}{{Sweha, Hacker, and Nuovo}}}
\bibcite{Talha2010}{{89}{2010}{{Talha et~al.}}{{Talha, Guettouche, and Bousbia-Salah}}}
\bibcite{Tsui2017}{{90}{2017}{{Tsui et~al.}}{{Tsui, Liu, and Lin}}}
\bibcite{Vayssiere2010}{{91}{2010}{{Vayssi{\`{e}}re et~al.}}{{Vayssi{\`{e}}re, Arnaud, Pirrello, and Goffinet}}}
\bibcite{Q55}{{92}{1995}{{Vintzileos et~al.}}{{Vintzileos, Nochimson, Guzmana, Knuppel, Lake, and Schifrin}}}
\bibcite{7939772}{{93}{2017}{{Viunytskyi and Shulgin}}{{}}}
\bibcite{Vrins2004}{{94}{2004}{{Vrins et~al.}}{{Vrins, Jutten, and Verleysen}}}
\bibcite{Wei2013}{{95}{2013}{{Wei et~al.}}{{Wei, Xueyun, Jian, and Hongxing}}}
\bibcite{Williams2004}{{96}{2004}{{Williams and Arulkumaran}}{{}}}
\bibcite{Wrobel2013}{{97}{2013}{{Wr{\'{o}}bel et~al.}}{{Wr{\'{o}}bel, Horoba, Pander, Jezewski, and Czaba{\'{n}}ski}}}
\bibcite{WrobelXXX}{{98}{2015}{{Wrobel et~al.}}{{Wrobel, Roj, Jezewski, Horoba, Kupka, and Jezewski}}}
\bibcite{Zhang2017}{{99}{2017}{{Zhang et~al.}}{{Zhang, Zhang, Li, Mumini, Samuel, Ivanov et~al.}}}
\global\@namedef{@lastpage@}{36}
