# Supplementary material for: Comparative Effectiveness of ICA and PCA in Extraction of Fetal ECG From Abdominal Signals: Toward Non-invasive Fetal Monitoring
Source: Front Physiol. 2018 May 30;9:648. doi: 10.3389/fphys.2018.00648 (PMC5988877; doi:10.3389/fphys.2018.00648)
Supplement: Supplementary file 1 [file Data_Sheet_1.ZIP › frontiers.bbl]

\begin{thebibliography}{99}
\providecommand{\natexlab}[1]{#1}
\expandafter\ifx\csname urlstyle\endcsname\relax
  \providecommand{\doi}[1]{doi:\discretionary{}{}{}#1}\else
  \providecommand{\doi}{doi:\discretionary{}{}{}\begingroup
  \urlstyle{rm}\Url}\fi
\providecommand{\selectlanguage}[1]{\relax}
\providecommand{\bibAnnoteFile}[1]{%
  \IfFileExists{#1}{\begin{quotation}\noindent\textsc{Key:} #1\\
  \textsc{Annotation:}\ \input{#1}\end{quotation}}{}}
\providecommand{\bibAnnote}[2]{%
  \begin{quotation}\noindent\textsc{Key:} #1\\
  \textsc{Annotation:}\ #2\end{quotation}}

\bibitem[{phy(2014)}]{physionet}
 (2014).
\newblock Non-invasive fetal ecg analysis.
\newblock Available from
  https://physionet.org/lightwave/?db=challenge/2013/set-a
\bibAnnoteFile{physionet}

\bibitem[{Abburi and Chandrasekhara(2012)}]{Abburi2017}
Abburi, R. and Chandrasekhara, S. (2012).
\newblock {FPGA BASED FETAL ECG FEATURE EXTRACTION FOR PRENATAL MONITORING
  USING HYBRID METHOD}
\bibAnnoteFile{Abburi2017}

\bibitem[{Al-Zaben and Al-Smadi(2006)}]{Al-Zaben2006}
Al-Zaben, A. and Al-Smadi, A. (2006).
\newblock {Extraction of foetal ECG by combination of singular value
  decomposition and neuro-fuzzy inference system}.
\newblock \emph{Physics in Medicine and Biology} 51.
\newblock \doi{10.1088/0031-9155/51/1/010}
\bibAnnoteFile{Al-Zaben2006}

\bibitem[{Amer-W{\aa}hlin et~al.(2001)Amer-W{\aa}hlin, Hellsten, Nor{\'{e}}n,
  Hagberg, Herbst, Kjellmer et~al.}]{Amer-Wahlin2001}
Amer-W{\aa}hlin, I., Hellsten, C., Nor{\'{e}}n, H., Hagberg, H., Herbst, A.,
  Kjellmer, I., et~al. (2001).
\newblock {Cardiotocography only versus cardiotocography plus ST analysis of
  fetal electrocardiogram for intrapartum fetal monitoring: A Swedish
  randomised controlled trial}.
\newblock \emph{Lancet} 358.
\newblock \doi{10.1016/S0140-6736(01)05703-8}
\bibAnnoteFile{Amer-Wahlin2001}

\bibitem[{Amin et~al.(2011)Amin, Mamun, Hashim, and Husain}]{Amin2011}
Amin, M., Mamun, M., Hashim, F., and Husain, H. (2011).
\newblock {Separation of fetal electrocardiography (ECG) from composite ECG
  using adaptive linear neural network for fetal monitoring}.
\newblock \emph{International Journal of Physical Sciences} 6
\bibAnnoteFile{Amin2011}

\bibitem[{Assaleh(2007)}]{Assaleh2007}
Assaleh, K. (2007).
\newblock {Extraction of fetal electrocardiogram using adaptive neuro-fuzzy
  inference systems}.
\newblock \emph{IEEE Transactions on Biomedical Engineering} 54.
\newblock \doi{10.1109/TBME.2006.883728}
\bibAnnoteFile{Assaleh2007}

\bibitem[{Ayres-De-Campos et~al.(2015)Ayres-De-Campos, Spong, and
  Chandraharan}]{Campos2015}
Ayres-De-Campos, D., Spong, C., and Chandraharan, E. (2015).
\newblock {FIGO consensus guidelines on intrapartum fetal monitoring:
  Cardiotocography}.
\newblock \emph{International Journal of Gynecology and Obstetrics} 131.
\newblock \doi{10.1016/j.ijgo.2015.06.020}
\bibAnnoteFile{Campos2015}

\bibitem[{Ayres-de Campos et~al.(2015)Ayres-de Campos, Spong, and
  Chandraharan}]{ayres2015figo}
Ayres-de Campos, D., Spong, C.~Y., and Chandraharan, E. (2015).
\newblock Figo consensus guidelines on intrapartum fetal monitoring:
  Cardiotocography.
\newblock \emph{International Journal of Gynecology \& Obstetrics} 131, 13--24
\bibAnnoteFile{ayres2015figo}

\bibitem[{Behar et~al.(2013)Behar, Oster, and Clifford}]{Behar2013}
Behar, J., Oster, J., and Clifford, G. (2013).
\newblock {Non-invasive FECG extraction from a set of abdominal sensors}.
\newblock In \emph{Computing in Cardiology}. vol.~40
\bibAnnoteFile{Behar2013}

\bibitem[{Behar et~al.(2014)Behar, Oster, and Clifford}]{Behar20141569}
Behar, J., Oster, J., and Clifford, G. (2014).
\newblock Combining and benchmarking methods offoetal ecg extraction without
  maternal or scalp electrode data.
\newblock \emph{Physiological Measurement} 35, 1569--1589.
\newblock \doi{10.1088/0967-3334/35/8/1569}.
\newblock Cited By 35
\bibAnnoteFile{Behar20141569}

\bibitem[{Bensafia et~al.(2017)Bensafia, Mansour, and
  Haddab}]{bensafia01551453}
Bensafia, K., Mansour, A., and Haddab, S. (2017).
\newblock {Blind Source Subspace Separation and Classification of ECG Signals}.
\newblock In \emph{{ATS 2017}} (Sousse, Tunisia)
\bibAnnoteFile{bensafia01551453}

\bibitem[{Bernardes et~al.(1997)Bernardes, Costa-Pereira, Ayres-De-Campos, {Van
  Geijn}, and Pereira-Leite}]{Bernardes1997}
Bernardes, J., Costa-Pereira, A., Ayres-De-Campos, D., {Van Geijn}, H., and
  Pereira-Leite, L. (1997).
\newblock {Evaluation of interobserver agreement of cardiotocograms}.
\newblock \emph{International Journal of Gynecology and Obstetrics} 57.
\newblock \doi{10.1016/S0020-7292(97)02846-4}
\bibAnnoteFile{Bernardes1997}

\bibitem[{Billeci and Maurizio(2017)}]{Fatemi2017b}
Billeci, L. and Maurizio, V. (2017).
\newblock A combined independent source separation and quality index
  optimization method for fetal ecg extraction from abdominal maternal leads.
\newblock \emph{Sensors} 17
\bibAnnoteFile{Fatemi2017b}

\bibitem[{Blackwell et~al.(2011)Blackwell, Grobman, Antoniewicz, Hutchinson,
  and Bannerman}]{Blackwell2011}
Blackwell, S., Grobman, W., Antoniewicz, L., Hutchinson, M., and Bannerman, C.
  (2011).
\newblock {Interobserver and intraobserver reliability of the NICHD 3-Tier
  Fetal Heart Rate Interpretation System}.
\newblock \emph{American Journal of Obstetrics and Gynecology} 205.
\newblock \doi{10.1016/j.ajog.2011.06.086}
\bibAnnoteFile{Blackwell2011}

\bibitem[{Blix et~al.(2003)Blix, Sviggum, Koss, and {\O}ian}]{Blix2003}
Blix, E., Sviggum, O., Koss, K., and {\O}ian, P. (2003).
\newblock {Inter-observer variation in assessment of 845 labour admission
  tests: Comparison between midwives and obstetricians in the clinical setting
  and two experts}.
\newblock \emph{BJOG: An International Journal of Obstetrics and Gynaecology}
  110.
\newblock \doi{10.1046/j.1471-0528.2003.t01-1-02105.x}
\bibAnnoteFile{Blix2003}

\bibitem[{Bsoul(2015)}]{Bsoul2015}
Bsoul, A. (2015).
\newblock {A simple noninvasive approach for fetal electrocardiogram extraction
  based on wavelet transform}.
\newblock In \emph{2015 International Conference on Advances in Biomedical
  Engineering, ICABME 2015}.
\newblock \doi{10.1109/ICABME.2015.7323260}
\bibAnnoteFile{Bsoul2015}

\bibitem[{Burattini et~al.(2015)Burattini, Agostinelli, Grillo, Biagini,
  Giuliani, Burattini et~al.}]{Burattini2015}
Burattini, L., Agostinelli, A., Grillo, M., Biagini, A., Giuliani, C.,
  Burattini, L., et~al. (2015).
\newblock {Noninvasive Fetal Electrocardiography: An Overview of the Signal
  Electrophysiological Meaning, Recording Procedures, and Processing
  Techniques}.
\newblock \emph{Annals of Noninvasive Electrocardiology} 20.
\newblock \doi{10.1111/anec.12259}
\bibAnnoteFile{Burattini2015}

\bibitem[{Castillo et~al.(2013)Castillo, Morales, Botella, García, Parrilla,
  and Palma}]{Castillo20131897}
Castillo, E., Morales, D., Botella, G., García, A., Parrilla, L., and Palma,
  A. (2013).
\newblock Efficient wavelet-based ecg processing for single-lead fhr
  extraction.
\newblock \emph{Digital Signal Processing: A Review Journal} 23, 1897--1909.
\newblock \doi{10.1016/j.dsp.2013.07.010}.
\newblock Cited By 20
\bibAnnoteFile{Castillo20131897}

\bibitem[{{\v{C}}erno{\v{s}}ek et~al.(2000){\v{C}}erno{\v{s}}ek, Kraj{\v{c}}a,
  Mohylov{\'a}, Petr{\'a}nek, Matou{\v{s}}ek, and Paul}]{Cernosek2000}
{\v{C}}erno{\v{s}}ek, A., Kraj{\v{c}}a, V., Mohylov{\'a}, J., Petr{\'a}nek, S.,
  Matou{\v{s}}ek, M., and Paul, K. (2000).
\newblock \emph{Estimation of the Time Delay of Epileptic Spikes by ICA}
  (Berlin, Heidelberg: Springer Berlin Heidelberg).
\newblock 34--42.
\newblock \doi{10.1007/3-540-39949-6_6}
\bibAnnoteFile{Cernosek2000}

\bibitem[{Chandraharan and Arulkumaran(2007)}]{Chandraharan2007}
Chandraharan, E. and Arulkumaran, S. (2007).
\newblock {Prevention of birth asphyxia: responding appropriately to
  cardiotocograph (CTG) traces}.
\newblock \emph{Best Practice and Research: Clinical Obstetrics and
  Gynaecology} 21.
\newblock \doi{10.1016/j.bpobgyn.2007.02.008}
\bibAnnoteFile{Chandraharan2007}

\bibitem[{Czabanski et~al.(2008)Czabanski, Jezewski, Wrobel, Horoba, and
  Jezewski}]{Czabanski2008}
Czabanski, R., Jezewski, M., Wrobel, J., Horoba, K., and Jezewski, J. (2008).
\newblock {A neuro-fuzzy approach to the classification of fetal
  cardiotocograms}.
\newblock In \emph{IFMBE Proceedings}. vol. 20 IFMBE.
\newblock \doi{10.1007/978-3-540-69367-3-120}
\bibAnnoteFile{Czabanski2008}

\bibitem[{Datian and Xuemei(1996)}]{Datian1996}
Datian, Y. and Xuemei, O. (1996).
\newblock {Application of wavelet analysis in detection of fetal ECG}.
\newblock In \emph{Annual International Conference of the IEEE Engineering in
  Medicine and Biology - Proceedings}. vol.~3
\bibAnnoteFile{Datian1996}

\bibitem[{{De Araujo} et~al.(2005){De Araujo}, Barros, Estombelo-Montesco,
  Zhao, {Da Silva Filho}, Baffa et~al.}]{DeAraujo2005}
{De Araujo}, D., Barros, A., Estombelo-Montesco, C., Zhao, H., {Da Silva
  Filho}, A., Baffa, O., et~al. (2005).
\newblock {Fetal source extraction from magnetocardiographic recordings by
  dependent component analysis}.
\newblock \emph{Physics in Medicine and Biology} 50.
\newblock \doi{10.1088/0031-9155/50/19/002}
\bibAnnoteFile{DeAraujo2005}

\bibitem[{{De Lathauwer} et~al.(2000){De Lathauwer}, {De Moor}, and
  Vandewalle}]{DeLathauwer2000}
{De Lathauwer}, L., {De Moor}, B., and Vandewalle, J. (2000).
\newblock {Fetal electrocardiogram extraction by blind source subspace
  separation}.
\newblock \emph{IEEE Transactions on Biomedical Engineering} 47.
\newblock \doi{10.1109/10.841326}
\bibAnnoteFile{DeLathauwer2000}

\bibitem[{Diamantaras and Kung(1996)}]{Diamantaras1996}
Diamantaras, K.~I. and Kung, S.~Y. (1996).
\newblock \emph{Principal Component Neural Networks: Theory and Applications}
  (New York, NY, USA: John Wiley \& Sons, Inc.)
\bibAnnoteFile{Diamantaras1996}

\bibitem[{Fajkus et~al.(2017)Fajkus, Nedoma, Martinek, Vasinek, Nazeran, and
  Siska}]{Fajkus2017}
Fajkus, M., Nedoma, J., Martinek, R., Vasinek, V., Nazeran, H., and Siska, P.
  (2017).
\newblock {A non-invasive multichannel hybrid fiber-optic sensor system for
  vital sign monitoring}.
\newblock \emph{Sensors (Switzerland)} 17.
\newblock \doi{10.3390/s17010111}
\bibAnnoteFile{Fajkus2017}

\bibitem[{Fatemi and Sameni(2017)}]{Fatemi2017}
Fatemi, M. and Sameni, R. (2017).
\newblock An online subspace denoising algorithm for maternal ecg removal from
  fetal ecg signals.
\newblock \emph{Iranian Journal of Science and Technology, Transactions of
  Electrical Engineering} 41, 65--79.
\newblock \doi{10.1007/s40998-017-0018-4}
\bibAnnoteFile{Fatemi2017}

\bibitem[{Gurve et~al.(2017)Gurve, Pant, and Krishnan}]{8037437}
Gurve, D., Pant, J.~K., and Krishnan, S. (2017).
\newblock Real-time fetal ecg extraction from multichannel abdominal ecg using
  compressive sensing and ica.
\newblock In \emph{2017 39th Annual International Conference of the IEEE
  Engineering in Medicine and Biology Society (EMBC)}. 2794--2797.
\newblock \doi{10.1109/EMBC.2017.8037437}
\bibAnnoteFile{8037437}

\bibitem[{Hasan et~al.(2009{\natexlab{a}})Hasan, Ibrahimy, and
  Reaz}]{HASAN2009b}
Hasan, M., Ibrahimy, M., and Reaz, M. (2009{\natexlab{a}}).
\newblock {Fetal ECG Extraction from Maternal Abdominal ECG Using Neural
  Network}.
\newblock \emph{Journal of Software Engineering and Applications} 2.
\newblock \doi{10.4236/jsea.2009.25043}
\bibAnnoteFile{HASAN2009b}

\bibitem[{Hasan et~al.(2009{\natexlab{b}})Hasan, Reaz, Ibrahimy, Hussain, and
  Uddin}]{Hasan2009}
Hasan, M., Reaz, M., Ibrahimy, M., Hussain, M., and Uddin, J.
  (2009{\natexlab{b}}).
\newblock {Detection and processing techniques of FECG signal for fetal
  monitoring}.
\newblock \emph{Biological Procedures Online} 11.
\newblock \doi{10.1007/s12575-009-9006-z}
\bibAnnoteFile{Hasan2009}

\bibitem[{Hassanpour and Parsaei(2007)}]{Hassanpour2007}
Hassanpour, H. and Parsaei, A. (2007).
\newblock {Fetal ECG extraction using wavelet transform}.
\newblock In \emph{CIMCA 2006: International Conference on Computational
  Intelligence for Modelling, Control and Automation, Jointly with IAWTIC 2006:
  International Conference on Intelligent Agents Web Technologies ...}
\newblock \doi{10.1109/CIMCA.2006.98}
\bibAnnoteFile{Hassanpour2007}

\bibitem[{HON and LEE(1963)}]{HON1963}
HON, E. and LEE, S. (1963).
\newblock {NOISE REDUCTION IN FETAL ELECTROCARDIOGRAPHY. II. AVERAGING
  TECHNIQUES.}
\newblock \emph{American journal of obstetrics and gynecology} 87
\bibAnnoteFile{HON1963}

\bibitem[{Hon and Lee(1964)}]{Hon1964}
Hon, E. and Lee, S. (1964).
\newblock {Averaging techniques in fetal electrocardiography}.
\newblock \emph{Medical Electronics {\&} Biological Engineering} 2.
\newblock \doi{10.1007/BF02474362}
\bibAnnoteFile{Hon1964}

\bibitem[{Hruban et~al.(2015)Hruban, Spilka, Chud{\'{a}}{\v{c}}ek, Janků,
  Huptych, Bur{\v{s}}a et~al.}]{Hruban2015}
Hruban, L., Spilka, J., Chud{\'{a}}{\v{c}}ek, V., Janků, P., Huptych, M.,
  Bur{\v{s}}a, M., et~al. (2015).
\newblock {Agreement on intrapartum cardiotocogram recordings between expert
  obstetricians}.
\newblock \emph{Journal of Evaluation in Clinical Practice} 21.
\newblock \doi{10.1111/jep.12368}
\bibAnnoteFile{Hruban2015}

\bibitem[{Hyv\"{a}rinen and Oja(1997)}]{Hyvarinen263034}
Hyv\"{a}rinen, A. and Oja, E. (1997).
\newblock A fast fixed-point algorithm for independent component analysis.
\newblock \emph{Neural Comput.} 9, 1483--1492.
\newblock \doi{10.1162/neco.1997.9.7.1483}
\bibAnnoteFile{Hyvarinen263034}

\bibitem[{Hyvarinen and Oja(2000)}]{Hyvarinen2000}
Hyvarinen, A. and Oja, E. (2000).
\newblock Independent component analysis: algorithms and applications.
\newblock \emph{Neural Networks} 13, 411 -- 430.
\newblock \doi{https://doi.org/10.1016/S0893-6080(00)00026-5}
\bibAnnoteFile{Hyvarinen2000}

\bibitem[{Ivanushkina et~al.(2014)Ivanushkina, Ivanko, Lysenko, Borovskiy, and
  Panasiuk}]{Ivanushkina2014}
Ivanushkina, N., Ivanko, K., Lysenko, E., Borovskiy, I., and Panasiuk, O.
  (2014).
\newblock {Fetal electrocardiogram extraction from maternal abdominal signals}.
\newblock In \emph{2014 IEEE 34th International Scientific Conference on
  Electronics and Nanotechnology, ELNANO 2014 - Conference Proceedings}.
\newblock \doi{10.1109/ELNANO.2014.6873910}
\bibAnnoteFile{Ivanushkina2014}

\bibitem[{Jezewski et~al.(2016)Jezewski, Horoba, Roj, Wrobel, Kupka, and
  Matonia}]{Jezewski2016}
Jezewski, J., Horoba, K., Roj, D., Wrobel, J., Kupka, T., and Matonia, A.
  (2016).
\newblock {Evaluating the fetal heart rate baseline estimation algorithms by
  their influence on detection of clinically important patterns}.
\newblock \emph{Biocybernetics and Biomedical Engineering} 36.
\newblock \doi{10.1016/j.bbe.2016.06.003}
\bibAnnoteFile{Jezewski2016}

\bibitem[{Jezewski et~al.(2012)Jezewski, Matonia, Kupka, Roj, and
  Czabanski}]{Jezewski2012}
Jezewski, J., Matonia, A., Kupka, T., Roj, D., and Czabanski, R. (2012).
\newblock {Determination of fetal heart rate from abdominal signals: Evaluation
  of beat-to-beat accuracy in relation to the direct fetal electrocardiogram}.
\newblock \emph{Biomedizinische Technik} 57.
\newblock \doi{10.1515/bmt-2011-0130}
\bibAnnoteFile{Jezewski2012}

\bibitem[{Jezewski et~al.(2002)Jezewski, Wrobel, Horoba, Gacek, and
  Sikora}]{Jezewski2002}
Jezewski, J., Wrobel, J., Horoba, K., Gacek, A., and Sikora, J. (2002).
\newblock {Fetal heart rate variability: Clinical experts versus computerized
  system interpretation}.
\newblock \emph{Annual International Conference of the IEEE Engineering in
  Medicine and Biology - Proceedings} 2.
\newblock \doi{10.1109/IEMBS.2002.1106566}
\bibAnnoteFile{Jezewski2002}

\bibitem[{Jezewski et~al.(2017)Jezewski, Wrobel, Matonia, Horoba, Martinek,
  Kupka et~al.}]{Jezewski2017}
Jezewski, J., Wrobel, J., Matonia, A., Horoba, K., Martinek, R., Kupka, T.,
  et~al. (2017).
\newblock {Is abdominal fetal electrocardiography an alternative to doppler
  ultrasound for FHR variability evaluation?}
\newblock \emph{Frontiers in Physiology} 8.
\newblock \doi{10.3389/fphys.2017.00305}
\bibAnnoteFile{Jezewski2017}

\bibitem[{Jia et~al.(2010)Jia, Yang, Zhong, Zhou, and Wu}]{Jia2010}
Jia, W., Yang, C., Zhong, G., Zhou, M., and Wu, S. (2010).
\newblock {Fetal ECG extraction based on adaptive linear neural network}.
\newblock In \emph{Proceedings - 2010 3rd International Conference on
  Biomedical Engineering and Informatics, BMEI 2010}. vol.~2.
\newblock \doi{10.1109/BMEI.2010.5639886}
\bibAnnoteFile{Jia2010}

\bibitem[{Jolliffe(2002)}]{Book3}
Jolliffe, I.~T. (2002).
\newblock Principal component analysis and factor analysis.
\newblock In \emph{Principal component analysis and factor analysis}
\bibAnnoteFile{Book3}

\bibitem[{Kahankova et~al.(2017{\natexlab{a}})Kahankova, Jaros, Martinek,
  Jezewski, He, Jezewski et~al.}]{kahankova2017non}
Kahankova, R., Jaros, R., Martinek, R., Jezewski, J., He, W., Jezewski, M.,
  et~al. (2017{\natexlab{a}}).
\newblock Non-adaptive methods of fetal ecg signal processing.
\newblock \emph{Advances in Electrical and Electronic Engineering} 15, 476
\bibAnnoteFile{kahankova2017non}

\bibitem[{Kahankova et~al.(2017{\natexlab{b}})Kahankova, Jaros, Martinek,
  Jezewski, Wen, Jezewski et~al.}]{Radana1XXX}
Kahankova, R., Jaros, R., Martinek, R., Jezewski, J., Wen, H., Jezewski, M.,
  et~al. (2017{\natexlab{b}}).
\newblock {Non-Adaptive Methods of Fetal ECG Signal Processing}.
\newblock \emph{Advances in Electrical and Electronic Engineering} 15,
  476--490.
\newblock \doi{10.15598/aeee.v15i3.2196}
\bibAnnoteFile{Radana1XXX}

\bibitem[{Kahankova et~al.(2017{\natexlab{c}})Kahankova, Jezewski, Nedoma,
  Jezewski, Fajkus, Kawala-Janik et~al.}]{Radana2XXX}
Kahankova, R., Jezewski, J., Nedoma, J., Jezewski, M., Fajkus, M.,
  Kawala-Janik, A., et~al. (2017{\natexlab{c}}).
\newblock {Influence of gestation age on the performance of adaptive systems
  for fetal ECG extraction}.
\newblock \emph{Advances in Electrical and Electronic Engineering} 15,
  491--501.
\newblock \doi{10.15598/aeee.v15i3.2207}
\bibAnnoteFile{Radana2XXX}

\bibitem[{Kahankova et~al.(2017{\natexlab{d}})Kahankova, Martinek, and
  Bilik}]{7970422}
Kahankova, R., Martinek, R., and Bilik, P. (2017{\natexlab{d}}).
\newblock Fetal ecg extraction from abdominal ecg using rls based adaptive
  algorithms.
\newblock In \emph{2017 18th International Carpathian Control Conference
  (ICCC)}. 337--342.
\newblock \doi{10.1109/CarpathianCC.2017.7970422}
\bibAnnoteFile{7970422}

\bibitem[{Kahankova et~al.(2018)Kahankova, Martinek, and Bilik}]{Kahankova2018}
Kahankova, R., Martinek, R., and Bilik, P. (2018).
\newblock \emph{Non-invasive Fetal ECG Extraction from Maternal Abdominal ECG
  Using LMS and RLS Adaptive Algorithms} (Cham: Springer International
  Publishing).
\newblock 258--271.
\newblock \doi{10.1007/978-3-319-60834-1_27}
\bibAnnoteFile{Kahankova2018}

\bibitem[{Kam and Cohen(1999)}]{758406}
Kam, A. and Cohen, A. (1999).
\newblock Detection of fetal ecg with iir adaptive filtering and genetic
  algorithms.
\newblock In \emph{1999 IEEE International Conference on Acoustics, Speech, and
  Signal Processing. Proceedings. ICASSP99 (Cat. No.99CH36258)}. vol.~4,
  2335--2338 vol.4.
\newblock \doi{10.1109/ICASSP.1999.758406}
\bibAnnoteFile{758406}

\bibitem[{Kanjilal et~al.(1997)Kanjilal, Palit, and Saha}]{Kanjilal199751}
Kanjilal, P., Palit, S., and Saha, G. (1997).
\newblock Fetal ecg extraction from single-channel maternal ecg using singular
  value decomposition.
\newblock \emph{IEEE Transactions on Biomedical Engineering} 44, 51--59.
\newblock \doi{10.1109/10.553712}.
\newblock Cited By 182
\bibAnnoteFile{Kanjilal199751}

\bibitem[{Karhunen(1996)}]{Karhunen96neuralapproaches}
Karhunen, J. (1996).
\newblock Neural approaches to independent component analysis and source
  separation.
\newblock 249--266
\bibAnnoteFile{Karhunen96neuralapproaches}

\bibitem[{Karvounis et~al.(2004)Karvounis, Papaloukas, Fotiadis, and
  Michails}]{Karvounis2004}
Karvounis, E., Papaloukas, C., Fotiadis, D., and Michails, L. (2004).
\newblock {Fetal heart rate extraction from composite maternal ECG using
  complex continuous wavelet transform}.
\newblock In \emph{Computers in Cardiology}. vol.~31
\bibAnnoteFile{Karvounis2004}

\bibitem[{Lee et~al.(1998)Lee, Girolami, and Sejnowski}]{Lee1998}
Lee, T., Girolami, M., and Sejnowski, T. (1998).
\newblock \emph{Independent Component Analysis, Theory and Applications}
  (Boston: Kluwer Academic Publishers)
\bibAnnoteFile{Lee1998}

\bibitem[{Lhotska et~al.(2009)Lhotska, Krajca, Mohylova, Petranek, and
  Gerla}]{Lhotska2009161}
Lhotska, L., Krajca, V., Mohylova, J., Petranek, S., and Gerla, V. (2009).
\newblock \emph{EEG data mining using PCA}.
\newblock \doi{10.4018/978-1-60566-218-3.ch008}.
\newblock Cited By 4
\bibAnnoteFile{Lhotska2009161}

\bibitem[{Marossero et~al.(2003)Marossero, Erdogmus, Euliano, Principe, and
  Hild}]{Marossero2003}
Marossero, D., Erdogmus, D., Euliano, N., Principe, J., and Hild, K. (2003).
\newblock {Independent components analysis for fetal electrocardiogram
  extraction: A case for the data efficient mermaid algorithm}.
\newblock In \emph{Neural Networks for Signal Processing - Proceedings of the
  IEEE Workshop}. vol. 2003-Janua.
\newblock \doi{10.1109/NNSP.2003.1318039}
\bibAnnoteFile{Marossero2003}

\bibitem[{Mart{\'{i}}n-Clemente et~al.(2011)Mart{\'{i}}n-Clemente,
  Camargo-Olivares, Hornillo-Mellado, Elena, and
  Rom{\'{a}}n}]{Martin-Clemente2011}
Mart{\'{i}}n-Clemente, R., Camargo-Olivares, J., Hornillo-Mellado, S., Elena,
  M., and Rom{\'{a}}n, I. (2011).
\newblock {Fast technique for noninvasive fetal ECG extraction}.
\newblock \emph{IEEE Transactions on Biomedical Engineering} 58.
\newblock \doi{10.1109/TBME.2010.2059703}
\bibAnnoteFile{Martin-Clemente2011}

\bibitem[{Martinek et~al.(2017{\natexlab{a}})Martinek, Kahankova, Nazeran,
  Konecny, Jezewski, Janku et~al.}]{Martinek2017a}
Martinek, R., Kahankova, R., Nazeran, H., Konecny, J., Jezewski, J., Janku, P.,
  et~al. (2017{\natexlab{a}}).
\newblock {Non-invasive fetal monitoring: A maternal surface ECG electrode
  placement-based novel approach for optimization of adaptive filter control
  parameters using the LMS and RLS algorithms}.
\newblock \emph{Sensors (Switzerland)} 17.
\newblock \doi{10.3390/s17051154}
\bibAnnoteFile{Martinek2017a}

\bibitem[{Martinek et~al.(2016{\natexlab{a}})Martinek, Kahankova, Skutova,
  Koudelka, Zidek, and Koziorek}]{Martinek2016b}
Martinek, R., Kahankova, R., Skutova, H., Koudelka, P., Zidek, J., and
  Koziorek, J. (2016{\natexlab{a}}).
\newblock {Adaptive signal processing techniques for extracting abdominal fetal
  electrocardiogram}.
\newblock In \emph{2016 10th International Symposium on Communication Systems,
  Networks and Digital Signal Processing, CSNDSP 2016}.
\newblock \doi{10.1109/CSNDSP.2016.7573974}
\bibAnnoteFile{Martinek2016b}

\bibitem[{Martinek et~al.(2016{\natexlab{b}})Martinek, Kelnar, Koudelka, Vanus,
  Bilik, Janku et~al.}]{Martinek2016}
Martinek, R., Kelnar, M., Koudelka, P., Vanus, J., Bilik, P., Janku, P., et~al.
  (2016{\natexlab{b}}).
\newblock {A novel LabVIEW-based multi-channel non-invasive abdominal
  maternal-fetal electrocardiogram signal generator}.
\newblock \emph{Physiological Measurement} 37.
\newblock \doi{10.1088/0967-3334/37/2/238}
\bibAnnoteFile{Martinek2016}

\bibitem[{Martinek et~al.(2015{\natexlab{a}})Martinek, Kelnar, Vanus, Bilik,
  and Zidek}]{Martinek2015a}
Martinek, R., Kelnar, M., Vanus, J., Bilik, P., and Zidek, J.
  (2015{\natexlab{a}}).
\newblock {A robust approach for acoustic noise suppression in speech using
  ANFIS}.
\newblock \emph{Journal of Electrical Engineering} 66.
\newblock \doi{10.2478/jee-2015-0050}
\bibAnnoteFile{Martinek2015a}

\bibitem[{Martinek et~al.(2015{\natexlab{b}})Martinek, Kelnar, Vojcinak,
  Koudelka, Vanus, Bilik et~al.}]{Martinek2015}
Martinek, R., Kelnar, M., Vojcinak, P., Koudelka, P., Vanus, J., Bilik, P.,
  et~al. (2015{\natexlab{b}}).
\newblock {Virtual simulator for the generation of patho-physiological foetal
  ECGs during the prenatal period}.
\newblock \emph{Electronics Letters} 51.
\newblock \doi{10.1049/el.2015.2291}
\bibAnnoteFile{Martinek2015}

\bibitem[{Martinek et~al.(2017{\natexlab{b}})Martinek, Nedoma, Fajkus,
  Kahankova, Konecny, Janku et~al.}]{Martinek2017}
Martinek, R., Nedoma, J., Fajkus, M., Kahankova, R., Konecny, J., Janku, P.,
  et~al. (2017{\natexlab{b}}).
\newblock {A phonocardiographic-based fiber-optic sensor and adaptive filtering
  system for noninvasive continuous fetal heart rate monitoring}.
\newblock \emph{Sensors (Switzerland)} 17.
\newblock \doi{10.3390/s17040890}
\bibAnnoteFile{Martinek2017}

\bibitem[{Martinek et~al.(2016{\natexlab{c}})Martinek, Skutova, Kahankova,
  Koudelka, Bilik, and Koziorek}]{Martinek2016a}
Martinek, R., Skutova, H., Kahankova, R., Koudelka, P., Bilik, P., and
  Koziorek, J. (2016{\natexlab{c}}).
\newblock {Fetal ECG extraction based on adaptive neuro-fuzzy interference
  system}.
\newblock In \emph{2016 10th International Symposium on Communication Systems,
  Networks and Digital Signal Processing, CSNDSP 2016}.
\newblock \doi{10.1109/CSNDSP.2016.7573973}
\bibAnnoteFile{Martinek2016a}

\bibitem[{Martinek et~al.(2015{\natexlab{c}})Martinek, Vanus, Kelnar, Bilik,
  and Zidek}]{Martinek2015b}
Martinek, R., Vanus, J., Kelnar, M., Bilik, P., and Zidek, J.
  (2015{\natexlab{c}}).
\newblock {Application of recursive least square algorithm to adaptive channel
  equalization}.
\newblock In \emph{XXI IMEKO World Congress "Measurement in Research and
  Industry"}
\bibAnnoteFile{Martinek2015b}

\bibitem[{Martinek and Zidek(2012{\natexlab{a}})}]{MartinekZidek2012}
Martinek, R. and Zidek, J. (2012{\natexlab{a}}).
\newblock {Refining the diagnostic quality of the abdominal fetal
  electrocardiogram using the techniques of artificial intelligence}.
\newblock \emph{Przeglad Elektrotchniczny (Electrical Review)} 88
\bibAnnoteFile{MartinekZidek2012}

\bibitem[{Martinek and Zidek(2012{\natexlab{b}})}]{Martinek2012}
Martinek, R. and Zidek, J. (2012{\natexlab{b}}).
\newblock {Refining the diagnostic quality of the abdominal fetal
  electrocardiogram using the techniques of artificial intelligence | Poprawa
  jako{\'{s}}ci sygna{\l}u elektrokardiogramu p{\l}odu przy wykorzystaniu
  narze{\{}ogonek{\}}dzi sztucznej inteligencji}.
\newblock \emph{Przeglad Elektrotechniczny} 88
\bibAnnoteFile{Martinek2012}

\bibitem[{Martinek and Zidek(2014)}]{Martinek2014}
Martinek, R. and Zidek, J. (2014).
\newblock {The real implementation of ANFIS channel equalizer on the system of
  software-defined radio}.
\newblock \emph{IETE Journal of Research} 60.
\newblock \doi{10.1080/03772063.2014.914698}
\bibAnnoteFile{Martinek2014}

\bibitem[{Matonia et~al.(2006)Matonia, Jezewski, Kupka, Horoba, Wrobel, and
  Gacek}]{Matonia2006}
Matonia, A., Jezewski, J., Kupka, T., Horoba, K., Wrobel, J., and Gacek, A.
  (2006).
\newblock {The influence of coincidence of fetal and maternal QRS complexes on
  fetal heart rate reliability}.
\newblock \emph{Medical and Biological Engineering and Computing} 44.
\newblock \doi{10.1007/s11517-006-0054-0}
\bibAnnoteFile{Matonia2006}

\bibitem[{Mochimaru et~al.(2004)Mochimaru, Fujimoto, and
  Ishikawa}]{Mochimaru2004}
Mochimaru, F., Fujimoto, Y., and Ishikawa, Y. (2004).
\newblock {The fetal electrocardiogram by independent component analysis and
  wavelets}.
\newblock \emph{Japanese Journal of Physiology} 54.
\newblock \doi{10.2170/jjphysiol.54.457}
\bibAnnoteFile{Mochimaru2004}

\bibitem[{Mohylova et~al.(2001)Mohylova, Cernosek, and Krajca}]{Mohylova2001}
Mohylova, J., Cernosek, A., and Krajca, V. (2001).
\newblock Application independent component analysis in biomedical practice.
\newblock \emph{24th seminar on fundamentals of electrotechnics and circuit
  theory} , 489--492
\bibAnnoteFile{Mohylova2001}

\bibitem[{Myles and Cui(2007)}]{Myles2007}
Myles, P. and Cui, J. (2007).
\newblock {I. Using the Bland-Altman method to measure agreement with repeated
  measures}.
\newblock \emph{British Journal of Anaesthesia} 99.
\newblock \doi{10.1093/bja/aem214}
\bibAnnoteFile{Myles2007}

\bibitem[{Najafabadi et~al.(2006)Najafabadi, Zahedi, and {Mohd
  Ali}}]{Najafabadi2006}
Najafabadi, F., Zahedi, E., and {Mohd Ali}, M. (2006).
\newblock {Fetal heart rate monitoring based on independent component
  analysis}.
\newblock \emph{Computers in Biology and Medicine} 36.
\newblock \doi{10.1016/j.compbiomed.2004.11.004}
\bibAnnoteFile{Najafabadi2006}

\bibitem[{Neilson(2006)}]{Neilson2006}
Neilson, J. (2006).
\newblock {Fetal electrocardiogram (ECG) for fetal monitoring during labour.}
\newblock \emph{Cochrane database of systematic reviews (Online)} 3
\bibAnnoteFile{Neilson2006}

\bibitem[{Niknazar et~al.(2013)Niknazar, Rivet, and Jutten}]{Niknazar2013}
Niknazar, M., Rivet, B., and Jutten, C. (2013).
\newblock {Fetal ECG extraction by extended state kalman filtering based on
  single-channel recordings}.
\newblock \emph{IEEE Transactions on Biomedical Engineering} 60.
\newblock \doi{10.1109/TBME.2012.2234456}
\bibAnnoteFile{Niknazar2013}

\bibitem[{Pan and Tompkins(1985)}]{Pan1985}
Pan, J. and Tompkins, W.~J. (1985).
\newblock A real-time qrs detection algorithm.
\newblock \emph{IEEE Transactions on Biomedical Engineering} BME-32, 230--236.
\newblock \doi{10.1109/TBME.1985.325532}
\bibAnnoteFile{Pan1985}

\bibitem[{Peters et~al.(2001)Peters, Crowe, Pi{\'{e}}ri, Quartero, Hayes-Gill,
  James et~al.}]{Peters2001}
Peters, M., Crowe, J., Pi{\'{e}}ri, J.-F., Quartero, H., Hayes-Gill, B., James,
  D., et~al. (2001).
\newblock {Monitoring the fetal heart non-invasively: A review of methods}.
\newblock \emph{Journal of Perinatal Medicine} 29.
\newblock \doi{10.1515/JPM.2001.057}
\bibAnnoteFile{Peters2001}

\bibitem[{POULARIKAS and Zayed(2006)}]{POULARIKAS2006}
POULARIKAS, A. and Zayed, M. (2006).
\newblock \emph{{Adaptive filtering primer with MATLAB}}
\bibAnnoteFile{POULARIKAS2006}

\bibitem[{Reaz and Wei(2004)}]{Reaz2004}
Reaz, M. and Wei, L. (2004).
\newblock {Adaptive Linear Neural Network Filter for Fetal ECG Extraction}.
\newblock In \emph{Proceedings of International Conference on Intelligent
  Sensing and Information Processing, ICISIP 2004}
\bibAnnoteFile{Reaz2004}

\bibitem[{Reinhard et~al.(2013)Reinhard, Hayes-Gill, Schiermeier, Hatzmann,
  Heinrich, and Louwen}]{Reinhard2013}
Reinhard, J., Hayes-Gill, B., Schiermeier, S., Hatzmann, H., Heinrich, T., and
  Louwen, F. (2013).
\newblock {Intrapartum heart rate ambiguity: A comparison of cardiotocogram and
  abdominal fetal electrocardiogram with maternal electrocardiogram}.
\newblock \emph{Gynecologic and Obstetric Investigation} 75.
\newblock \doi{10.1159/000345059}
\bibAnnoteFile{Reinhard2013}

\bibitem[{Reinhard et~al.(2012)Reinhard, Hayes-Gill, Schiermeier, Hatzmann,
  Herrmann, Heinrich et~al.}]{Reinhard2012}
Reinhard, J., Hayes-Gill, B., Schiermeier, S., Hatzmann, W., Herrmann, E.,
  Heinrich, T., et~al. (2012).
\newblock {Intrapartum signal quality with external fetal heart rate
  monitoring: A two way trial of external Doppler CTG ultrasound and the
  abdominal fetal electrocardiogram}.
\newblock \emph{Archives of Gynecology and Obstetrics} 286.
\newblock \doi{10.1007/s00404-012-2413-4}
\bibAnnoteFile{Reinhard2012}

\bibitem[{Rosen et~al.(1992)Rosen, Arulkumaran, Greene, Lilja, Lindecrantz,
  Seneviratne et~al.}]{rosen1992clinical}
Rosen, K., Arulkumaran, S., Greene, K., Lilja, H., Lindecrantz, K.,
  Seneviratne, H., et~al. (1992).
\newblock Clinical validity of fetal ecg waveform analysis.
\newblock \emph{Perinatology} 26, 95--110
\bibAnnoteFile{rosen1992clinical}

\bibitem[{Sameni and Clifford(2010)}]{Sameni}
Sameni, R. and Clifford, G.~D. (2010).
\newblock {A Review of Fetal ECG Signal Processing; Issues and Promising
  Directions}.
\newblock \emph{Open Pacing Electrophysiol Ther J} 1, 4--20.
\newblock \doi{10.2174/1876536X01003010004}
\bibAnnoteFile{Sameni}

\bibitem[{Sameni et~al.(2007)Sameni, Jutten, and Shamsollahi}]{Sameni2007}
Sameni, R., Jutten, C., and Shamsollahi, M. (2007).
\newblock {What ICA provides for ECG processing: Application to noninvasive
  fetal ECG extraction}.
\newblock In \emph{Sixth IEEE International Symposium on Signal Processing and
  Information Technology, ISSPIT}.
\newblock \doi{10.1109/ISSPIT.2006.270882}
\bibAnnoteFile{Sameni2007}

\bibitem[{Samuel et~al.(2017)Samuel, Asogbon, Sangaiah, Fang, and
  Li}]{Samuel2017163}
Samuel, O., Asogbon, G., Sangaiah, A., Fang, P., and Li, G. (2017).
\newblock An integrated decision support system based on ann and fuzzy-ahp for
  heart failure risk prediction.
\newblock \emph{Expert Systems with Applications} 68, 163--172.
\newblock \doi{10.1016/j.eswa.2016.10.020}.
\newblock Cited By 9
\bibAnnoteFile{Samuel2017163}

\bibitem[{Shadaydeh et~al.(2008)Shadaydeh, Xiao, and Ward}]{Shadaydeh2008}
Shadaydeh, M., Xiao, Y., and Ward, R. (2008).
\newblock {Extraction of fetal ECG using adaptive Volterra filters}.
\newblock In \emph{European Signal Processing Conference}
\bibAnnoteFile{Shadaydeh2008}

\bibitem[{Soong and Koles(1995)}]{Soong199559}
Soong, A. and Koles, Z. (1995).
\newblock Principal-component localization of the sources of the background
  eeg.
\newblock \emph{IEEE Transactions on Biomedical Engineering} 42, 59--67.
\newblock \doi{10.1109/10.362918}.
\newblock Cited By 51
\bibAnnoteFile{Soong199559}

\bibitem[{Swarnalatha and Prasad(2010)}]{Swarnalatha2010}
Swarnalatha, R. and Prasad, D. (2010).
\newblock {A novel technique for extraction of FECG using multi stage adaptive
  filtering}.
\newblock \emph{Journal of Applied Sciences} 10.
\newblock \doi{10.3923/jas.2010.319.324}
\bibAnnoteFile{Swarnalatha2010}

\bibitem[{Sweha et~al.(1999)Sweha, Hacker, and Nuovo}]{Sweha1999}
Sweha, A., Hacker, T., and Nuovo, J. (1999).
\newblock {Interpretation of the electronic fetal heart rate during labor}.
\newblock \emph{American Family Physician} 59
\bibAnnoteFile{Sweha1999}

\bibitem[{Talha et~al.(2010)Talha, Guettouche, and Bousbia-Salah}]{Talha2010}
Talha, M., Guettouche, M., and Bousbia-Salah, A. (2010).
\newblock {Combination of a FIR filter with a genetic algorithm for the
  extraction of a fetal ECG}.
\newblock In \emph{Conference Record - Asilomar Conference on Signals, Systems
  and Computers}.
\newblock \doi{10.1109/ACSSC.2010.5757842}
\bibAnnoteFile{Talha2010}

\bibitem[{Tsui et~al.(2017)Tsui, Liu, and Lin}]{Tsui2017}
Tsui, S.-Y., Liu, C.-S., and Lin, C.-W. (2017).
\newblock Modified maternal ecg cancellation for portable fetal heart rate
  monitor.
\newblock \emph{Biomed. Signal Proc. and Control} 32, 76--81
\bibAnnoteFile{Tsui2017}

\bibitem[{Vayssi{\`{e}}re et~al.(2010)Vayssi{\`{e}}re, Arnaud, Pirrello, and
  Goffinet}]{Vayssiere2010}
Vayssi{\`{e}}re, C., Arnaud, C., Pirrello, O., and Goffinet, F. (2010).
\newblock {Inter-observer agreement in clinical decision-making for abnormal
  cardiotocogram during labour: A comparison between CTG and CTG plus STAN}.
\newblock \emph{BJOG: An International Journal of Obstetrics and Gynaecology}
  117.
\newblock \doi{10.1111/j.1471-0528.2009.02395.x}
\bibAnnoteFile{Vayssiere2010}

\bibitem[{Vintzileos et~al.(1995)Vintzileos, Nochimson, Guzmana, Knuppel, Lake,
  and Schifrin}]{Q55}
Vintzileos, A., Nochimson, D., Guzmana, E., Knuppel, A., Lake, M., and
  Schifrin, B. (1995).
\newblock {Intrapartum electronic fetal heart rate monitoring versus
  intermittent auscultation: A meta-analysis}.
\newblock \emph{Obstetrics and Gynecology} 85
\bibAnnoteFile{Q55}

\bibitem[{Viunytskyi and Shulgin(2017)}]{7939772}
Viunytskyi, O. and Shulgin, V. (2017).
\newblock Signal processing techniques for fetal electrocardiogram extraction
  and analysis.
\newblock In \emph{2017 IEEE 37th International Conference on Electronics and
  Nanotechnology (ELNANO)}. 325--328.
\newblock \doi{10.1109/ELNANO.2017.7939772}
\bibAnnoteFile{7939772}

\bibitem[{Vrins et~al.(2004)Vrins, Jutten, and Verleysen}]{Vrins2004}
Vrins, F., Jutten, C., and Verleysen, M. (2004).
\newblock \emph{Sensor Array and Electrode Selection for Non-invasive Fetal
  Electrocardiogram Extraction by Independent Component Analysis} (Berlin,
  Heidelberg: Springer Berlin Heidelberg).
\newblock 1017--1024.
\newblock \doi{10.1007/978-3-540-30110-3_128}
\bibAnnoteFile{Vrins2004}

\bibitem[{Wei et~al.(2013)Wei, Xueyun, Jian, and Hongxing}]{Wei2013}
Wei, Z., Xueyun, W., Jian, Z., and Hongxing, L. (2013).
\newblock {Noninvasive fetal ECG estimation using adaptive comb filter}.
\newblock \emph{Computer Methods and Programs in Biomedicine} 112.
\newblock \doi{10.1016/j.cmpb.2013.07.015}
\bibAnnoteFile{Wei2013}

\bibitem[{Williams and Arulkumaran(2004)}]{Williams2004}
Williams, B. and Arulkumaran, S. (2004).
\newblock {Cardiotocography and medicolegal issues}.
\newblock \emph{Best Practice and Research: Clinical Obstetrics and
  Gynaecology} 18.
\newblock \doi{10.1016/j.bpobgyn.2004.02.005}
\bibAnnoteFile{Williams2004}

\bibitem[{Wr{\'{o}}bel et~al.(2013)Wr{\'{o}}bel, Horoba, Pander, Jezewski, and
  Czaba{\'{n}}ski}]{Wrobel2013}
Wr{\'{o}}bel, J., Horoba, K., Pander, T., Jezewski, J., and Czaba{\'{n}}ski, R.
  (2013).
\newblock {Improving fetal heart rate signal interpretation by application of
  myriad filtering}.
\newblock \emph{Biocybernetics and Biomedical Engineering} 33.
\newblock \doi{10.1016/j.bbe.2013.09.004}
\bibAnnoteFile{Wrobel2013}

\bibitem[{Wrobel et~al.(2015)Wrobel, Roj, Jezewski, Horoba, Kupka, and
  Jezewski}]{WrobelXXX}
Wrobel, J., Roj, D., Jezewski, J., Horoba, K., Kupka, T., and Jezewski, M.
  (2015).
\newblock {Evaluation of the Robustness of Fetal Heart Rate Variability
  Measures to Low Signal Quality}.
\newblock \emph{Journal of Medical Imaging and Health Informatics} 5,
  1311--1318.
\newblock \doi{https://doi.org/10.1166/jmihi.2015.1534}
\bibAnnoteFile{WrobelXXX}

\bibitem[{Zhang et~al.(2017)Zhang, Zhang, Li, Mumini, Samuel, Ivanov
  et~al.}]{Zhang2017}
Zhang, N., Zhang, J., Li, H., Mumini, O., Samuel, O., Ivanov, K., et~al.
  (2017).
\newblock A novel technique for fetal ecg extraction using single-channel
  abdominal recording.
\newblock \emph{Sensors (Switzerland)} 17.
\newblock \doi{10.3390/s17030457}.
\newblock Cited By 0
\bibAnnoteFile{Zhang2017}

\end{thebibliography}
