# Supplementary material for: Comparative Effectiveness of ICA and PCA in Extraction of Fetal ECG From Abdominal Signals: Toward Non-invasive Fetal Monitoring
Source: Front Physiol. 2018 May 30;9:648. doi: 10.3389/fphys.2018.00648 (PMC5988877; doi:10.3389/fphys.2018.00648)
Supplement: Supplementary file 1 [file Data_Sheet_1.ZIP › frontiers.blg]

This is BibTeX, Version 0.99dThe top-level auxiliary file: frontiers.aux
The style file: frontiersinSCNS_ENG_HUMS.bst
Database file #1: paper.bib
Warning--entry type for "physionet" isn't style-file defined
--line 1209 of file paper.bib
Warning--to sort, need author or key in physionet
Warning--empty journal in Abburi2017
Warning--empty pages in Behar2013
Warning--empty pages in bensafia01551453
Warning--empty pages in Bsoul2015
Warning--empty chapter and pages in Cernosek2000
Warning--empty pages in Czabanski2008
Warning--empty pages in Datian1996
Warning--empty pages in Hassanpour2007
Warning--empty pages in Ivanushkina2014
Warning--empty pages in Jia2010
Warning--empty pages in Book3
Warning--empty chapter and pages in Kahankova2018
Warning--empty booktitle in Karhunen96neuralapproaches
Warning--empty pages in Karvounis2004
Warning--missing publisher in Lhotska2009161
Warning--empty pages in Marossero2003
Warning--empty pages in Martinek2016b
Warning--empty pages in Martinek2016a
Warning--empty pages in Martinek2015b
Warning--missing publisher in POULARIKAS2006
Warning--empty chapter and pages in POULARIKAS2006
Warning--empty pages in POULARIKAS2006
Warning--empty pages in Reaz2004
Warning--empty pages in Sameni2007
Warning--empty pages in Shadaydeh2008
Warning--empty pages in Talha2010
Warning--empty chapter and pages in Vrins2004
(There were 29 warnings)
