# Supplementary material for: Comparative Effectiveness of ICA and PCA in Extraction of Fetal ECG From Abdominal Signals: Toward Non-invasive Fetal Monitoring
Source: Front Physiol. 2018 May 30;9:648. doi: 10.3389/fphys.2018.00648 (PMC5988877; doi:10.3389/fphys.2018.00648)
Supplement: Supplementary file 1 [file Data_Sheet_1.ZIP › frontiers.log]

This is pdfTeX, Version 3.1415926-2.5-1.40.14 (MiKTeX 2.9 64-bit) (preloaded format=pdflatex 2017.5.24)  26 APR 2018 11:47
entering extended mode
**D:/OneDrive*-*VÅ B-TU*Ostrava/00_Kombajni/2017/Frontiers*-*ICA*PCA*(R)/07_cla
nek/v2/05_review/frontiers.tex

("D:/OneDrive - VÅ B-TU Ostrava/00_Kombajni/2017/Frontiers - ICA PCA (R)/07_cla
nek/v2/05_review/frontiers.tex"
LaTeX2e <2011/06/27>
Babel <v3.8m> and hyphenation patterns for english, afrikaans, ancientgreek, ar
abic, armenian, assamese, basque, bengali, bokmal, bulgarian, catalan, coptic, 
croatian, czech, danish, dutch, esperanto, estonian, farsi, finnish, french, ga
lician, german, german-x-2013-05-26, greek, gujarati, hindi, hungarian, iceland
ic, indonesian, interlingua, irish, italian, kannada, kurmanji, latin, latvian,
 lithuanian, malayalam, marathi, mongolian, mongolianlmc, monogreek, ngerman, n
german-x-2013-05-26, nynorsk, oriya, panjabi, pinyin, polish, portuguese, roman
ian, russian, sanskrit, serbian, slovak, slovenian, spanish, swedish, swissgerm
an, tamil, telugu, turkish, turkmen, ukenglish, ukrainian, uppersorbian, usengl
ishmax, welsh, loaded.

("D:\OneDrive - VÅ B-TU Ostrava\00_Kombajni\2017\Frontiers - ICA PCA (R)\07_cla
nek\v2\05_review\frontiersSCNS.cls"

LaTeX Warning: You have requested release `2013/26/03' of LaTeX,
               but only release `2011/06/27' is available.

Document Class: frontiersSCNS 2015/05/22 2.4
("C:\Program Files\MiKTeX 2.9\tex\latex\base\inputenc.sty"
Package: inputenc 2008/03/30 v1.1d Input encoding file
\inpenc@prehook=\toks14
\inpenc@posthook=\toks15
)
("C:\Program Files\MiKTeX 2.9\tex\latex\crop\crop.sty"
Package: crop 2003/05/20 v1.9 crop marks (mf)
\stockwidth=\dimen102
\stockheight=\dimen103
\CROP@index=\count79

("C:\Program Files\MiKTeX 2.9\tex\latex\graphics\color.sty"
Package: color 2005/11/14 v1.0j Standard LaTeX Color (DPC)

("C:\Program Files\MiKTeX 2.9\tex\latex\00miktex\color.cfg"
File: color.cfg 2007/01/18 v1.5 color configuration of teTeX/TeXLive
)
Package color Info: Driver file: pdftex.def on input line 130.

("C:\Program Files\MiKTeX 2.9\tex\latex\pdftex-def\pdftex.def"
File: pdftex.def 2011/05/27 v0.06d Graphics/color for pdfTeX

("C:\Program Files\MiKTeX 2.9\tex\generic\oberdiek\infwarerr.sty"
Package: infwarerr 2010/04/08 v1.3 Providing info/warning/error messages (HO)
)
("C:\Program Files\MiKTeX 2.9\tex\generic\oberdiek\ltxcmds.sty"
Package: ltxcmds 2011/11/09 v1.22 LaTeX kernel commands for general use (HO)
)
\Gread@gobject=\count80
))
("C:\Program Files\MiKTeX 2.9\tex\latex\graphics\graphics.sty"
Package: graphics 2009/02/05 v1.0o Standard LaTeX Graphics (DPC,SPQR)

("C:\Program Files\MiKTeX 2.9\tex\latex\graphics\trig.sty"
Package: trig 1999/03/16 v1.09 sin cos tan (DPC)
)
("C:\Program Files\MiKTeX 2.9\tex\latex\00miktex\graphics.cfg"
File: graphics.cfg 2007/01/18 v1.5 graphics configuration of teTeX/TeXLive
)
Package graphics Info: Driver file: pdftex.def on input line 91.
)
\CROP@offset=\count81
Package crop Info: Local config file crop.cfg used on input line 605.

("C:\Program Files\MiKTeX 2.9\tex\xelatex\xetexconfig\crop.cfg"))
("C:\Program Files\MiKTeX 2.9\tex\latex\graphics\graphicx.sty"
Package: graphicx 1999/02/16 v1.0f Enhanced LaTeX Graphics (DPC,SPQR)

("C:\Program Files\MiKTeX 2.9\tex\latex\graphics\keyval.sty"
Package: keyval 1999/03/16 v1.13 key=value parser (DPC)
\KV@toks@=\toks16
)
\Gin@req@height=\dimen104
\Gin@req@width=\dimen105
)
("C:\Program Files\MiKTeX 2.9\tex\latex\amsmath\amsmath.sty"
Package: amsmath 2013/01/14 v2.14 AMS math features
\@mathmargin=\skip41

For additional information on amsmath, use the `?' option.
("C:\Program Files\MiKTeX 2.9\tex\latex\amsmath\amstext.sty"
Package: amstext 2000/06/29 v2.01

("C:\Program Files\MiKTeX 2.9\tex\latex\amsmath\amsgen.sty"
File: amsgen.sty 1999/11/30 v2.0
\@emptytoks=\toks17
\ex@=\dimen106
))
("C:\Program Files\MiKTeX 2.9\tex\latex\amsmath\amsbsy.sty"
Package: amsbsy 1999/11/29 v1.2d
\pmbraise@=\dimen107
)
("C:\Program Files\MiKTeX 2.9\tex\latex\amsmath\amsopn.sty"
Package: amsopn 1999/12/14 v2.01 operator names
)
\inf@bad=\count82
LaTeX Info: Redefining \frac on input line 210.
\uproot@=\count83
\leftroot@=\count84
LaTeX Info: Redefining \overline on input line 306.
\classnum@=\count85
\DOTSCASE@=\count86
LaTeX Info: Redefining \ldots on input line 378.
LaTeX Info: Redefining \dots on input line 381.
LaTeX Info: Redefining \cdots on input line 466.
\Mathstrutbox@=\box26
\strutbox@=\box27
\big@size=\dimen108
LaTeX Font Info:    Redeclaring font encoding OML on input line 566.
LaTeX Font Info:    Redeclaring font encoding OMS on input line 567.
\macc@depth=\count87
\c@MaxMatrixCols=\count88
\dotsspace@=\muskip10
\c@parentequation=\count89
\dspbrk@lvl=\count90
\tag@help=\toks18
\row@=\count91
\column@=\count92
\maxfields@=\count93
\andhelp@=\toks19
\eqnshift@=\dimen109
\alignsep@=\dimen110
\tagshift@=\dimen111
\tagwidth@=\dimen112
\totwidth@=\dimen113
\lineht@=\dimen114
\@envbody=\toks20
\multlinegap=\skip42
\multlinetaggap=\skip43
\mathdisplay@stack=\toks21
LaTeX Info: Redefining \[ on input line 2665.
LaTeX Info: Redefining \] on input line 2666.
)
("C:\Program Files\MiKTeX 2.9\tex\latex\tools\array.sty"
Package: array 2008/09/09 v2.4c Tabular extension package (FMi)
\col@sep=\dimen115
\extrarowheight=\dimen116
\NC@list=\toks22
\extratabsurround=\skip44
\backup@length=\skip45
)
("C:\Program Files\MiKTeX 2.9\tex\latex\amsfonts\amssymb.sty"
Package: amssymb 2013/01/14 v3.01 AMS font symbols

("C:\Program Files\MiKTeX 2.9\tex\latex\amsfonts\amsfonts.sty"
Package: amsfonts 2013/01/14 v3.01 Basic AMSFonts support
\symAMSa=\mathgroup4
\symAMSb=\mathgroup5
LaTeX Font Info:    Overwriting math alphabet `\mathfrak' in version `bold'
(Font)                  U/euf/m/n --> U/euf/b/n on input line 106.
))
("C:\Program Files\MiKTeX 2.9\tex\latex\sttools\flushend.sty"
Package: flushend 2012/05/29 v1.1 Balancing columns at last page
Package: flushend 1997/10/01
\@aaa=\box28
\@ccc=\box29
\@viper=\box30
\hold@viper=\box31
\atColsBreak=\toks23
\@extra@skip=\dimen117
\@nd@page@rule=\dimen118
)
("D:\OneDrive - VÅ B-TU Ostrava\00_Kombajni\2017\Frontiers - ICA PCA (R)\07_cla
nek\v2\05_review\stfloats.sty"
Package: stfloats 1999/10/22
\@dblbotnum=\count94
\c@dblbotnumber=\count95
)
("C:\Program Files\MiKTeX 2.9\tex\latex\amscls\amsthm.sty"
Package: amsthm 2004/08/06 v2.20
\thm@style=\toks24
\thm@bodyfont=\toks25
\thm@headfont=\toks26
\thm@notefont=\toks27
\thm@headpunct=\toks28
\thm@preskip=\skip46
\thm@postskip=\skip47
\thm@headsep=\skip48
\dth@everypar=\toks29
)
("C:\Program Files\MiKTeX 2.9\tex\latex\changepage\chngpage.sty"
Package: chngpage 2009/10/20 v1.2b change page layout
\c@cp@cnt=\count96
\c@cp@tempcnt=\count97
)
("C:\Program Files\MiKTeX 2.9\tex\latex\psnfss\times.sty"
Package: times 2005/04/12 PSNFSS-v9.2a (SPQR) 
)
("C:\Program Files\MiKTeX 2.9\tex\latex\datetime\datetime.sty"
Package: datetime 2010/09/21 v2.58 Date Time Package

("C:\Program Files\MiKTeX 2.9\tex\latex\fmtcount\fmtcount.sty"
Package: fmtcount 2013/08/17 v2.03

("C:\Program Files\MiKTeX 2.9\tex\latex\base\ifthen.sty"
Package: ifthen 2001/05/26 v1.1c Standard LaTeX ifthen package (DPC)
)
("C:\Program Files\MiKTeX 2.9\tex\latex\etoolbox\etoolbox.sty"
Package: etoolbox 2011/01/03 v2.1 e-TeX tools for LaTeX

("C:\Program Files\MiKTeX 2.9\tex\latex\misc\etex.sty"
Package: etex 1998/03/26 v2.0 eTeX basic definition package (PEB)
\et@xins=\count98
)
\etb@tempcnta=\count99
)
("C:\Program Files\MiKTeX 2.9\tex\latex\fmtcount\fcprefix.sty"
Package: fcprefix 2012/09/28

("C:\Program Files\MiKTeX 2.9\tex\latex\fmtcount\fcnumparser.sty"
Package: fcnumparser 2012/09/28
\fc@digit@counter=\count100
))
\c@padzeroesN=\count101
\fc@tmpcatcode=\count102
\@DT@modctr=\count103
\@ordinalctr=\count104
\@orgargctr=\count105
\@strctr=\count106
\@tmpstrctr=\count107
\@DT@loopN=\count108
\@DT@X=\count109

("C:\Program Files\MiKTeX 2.9\tex\latex\fmtcount\fc-english.def"
File: fc-english.def 2013/08/17
))
\@day=\count110
\@month=\count111
\@year=\count112
\c@HOUR=\count113
\c@HOURXII=\count114
\c@MINUTE=\count115
\c@TOHOUR=\count116
\c@TOMINUTE=\count117
\c@SECOND=\count118
\currenthour=\count119
\currentminute=\count120
\currentsecond=\count121
Package datetime Info: No datetime.cfg file found, using default settings on in
put line 292.
\@dtctr=\count122
\dayofyear=\count123
\dayofweek=\count124
\dt@a=\toks30
\dt@b=\toks31
)
("C:\Program Files\MiKTeX 2.9\tex\latex\ltxmisc\parskip.sty"
Package: parskip 2001/04/09 non-zero parskip adjustments
)
("C:\Program Files\MiKTeX 2.9\tex\latex\oberdiek\epstopdf.sty"
Package: epstopdf 2010/02/09 v2.5 Conversion with epstopdf on the fly (HO)

("C:\Program Files\MiKTeX 2.9\tex\latex\oberdiek\epstopdf-base.sty"
Package: epstopdf-base 2010/02/09 v2.5 Base part for package epstopdf

("C:\Program Files\MiKTeX 2.9\tex\latex\oberdiek\grfext.sty"
Package: grfext 2010/08/19 v1.1 Manage graphics extensions (HO)

("C:\Program Files\MiKTeX 2.9\tex\generic\oberdiek\kvdefinekeys.sty"
Package: kvdefinekeys 2011/04/07 v1.3 Define keys (HO)
))
("C:\Program Files\MiKTeX 2.9\tex\latex\oberdiek\kvoptions.sty"
Package: kvoptions 2011/06/30 v3.11 Key value format for package options (HO)

("C:\Program Files\MiKTeX 2.9\tex\generic\oberdiek\kvsetkeys.sty"
Package: kvsetkeys 2012/04/25 v1.16 Key value parser (HO)

("C:\Program Files\MiKTeX 2.9\tex\generic\oberdiek\etexcmds.sty"
Package: etexcmds 2011/02/16 v1.5 Avoid name clashes with e-TeX commands (HO)

("C:\Program Files\MiKTeX 2.9\tex\generic\oberdiek\ifluatex.sty"
Package: ifluatex 2010/03/01 v1.3 Provides the ifluatex switch (HO)
Package ifluatex Info: LuaTeX not detected.
)
Package etexcmds Info: Could not find \expanded.
(etexcmds)             That can mean that you are not using pdfTeX 1.50 or
(etexcmds)             that some package has redefined \expanded.
(etexcmds)             In the latter case, load this package earlier.
)))
("C:\Program Files\MiKTeX 2.9\tex\generic\oberdiek\pdftexcmds.sty"
Package: pdftexcmds 2011/11/29 v0.20 Utility functions of pdfTeX for LuaTeX (HO
)

("C:\Program Files\MiKTeX 2.9\tex\generic\oberdiek\ifpdf.sty"
Package: ifpdf 2011/01/30 v2.3 Provides the ifpdf switch (HO)
Package ifpdf Info: pdfTeX in PDF mode is detected.
)
Package pdftexcmds Info: LuaTeX not detected.
Package pdftexcmds Info: \pdf@primitive is available.
Package pdftexcmds Info: \pdf@ifprimitive is available.
Package pdftexcmds Info: \pdfdraftmode found.
)
Package grfext Info: Graphics extension search list:
(grfext)             [.png,.pdf,.jpg,.mps,.jpeg,.jbig2,.jb2,.PNG,.PDF,.JPG,.JPE
G,.JBIG2,.JB2,.eps]
(grfext)             \AppendGraphicsExtensions on input line 452.
))
("C:\Program Files\MiKTeX 2.9\tex\latex\xcolor\xcolor.sty"
Package: xcolor 2007/01/21 v2.11 LaTeX color extensions (UK)

("C:\Program Files\MiKTeX 2.9\tex\latex\00miktex\color.cfg"
File: color.cfg 2007/01/18 v1.5 color configuration of teTeX/TeXLive
)
Package xcolor Info: Package option `usenames' ignored on input line 216.
Package xcolor Info: Driver file: pdftex.def on input line 225.
LaTeX Info: Redefining \color on input line 702.
Package xcolor Info: Model `cmy' substituted by `cmy0' on input line 1337.
Package xcolor Info: Model `hsb' substituted by `rgb' on input line 1341.
Package xcolor Info: Model `RGB' extended on input line 1353.
Package xcolor Info: Model `HTML' substituted by `rgb' on input line 1355.
Package xcolor Info: Model `Hsb' substituted by `hsb' on input line 1356.
Package xcolor Info: Model `tHsb' substituted by `hsb' on input line 1357.
Package xcolor Info: Model `HSB' substituted by `hsb' on input line 1358.
Package xcolor Info: Model `Gray' substituted by `gray' on input line 1359.
Package xcolor Info: Model `wave' substituted by `hsb' on input line 1360.

("C:\Program Files\MiKTeX 2.9\tex\latex\graphics\dvipsnam.def"
File: dvipsnam.def 1999/02/16 v3.0i Driver-dependant file (DPC,SPQR)
))
\c@section=\count125
\c@subsection=\count126
\c@subsubsection=\count127
\c@paragraph=\count128
\c@subparagraph=\count129
\c@figure=\count130
\c@table=\count131
\dropfromtop=\skip49
\extraspace=\skip50
\aboveskipchk=\skip51
\abovecaptionskip=\skip52
\belowcaptionskip=\skip53
\rotdimen=\dimen119
\tempdime=\dimen120
\temptbox=\box32

("C:\Program Files\MiKTeX 2.9\tex\latex\natbib\natbib.sty"
Package: natbib 2010/09/13 8.31b (PWD, AO)
\bibhang=\skip54
\bibsep=\skip55
LaTeX Info: Redefining \cite on input line 694.
\c@NAT@ctr=\count132
))
("C:\Program Files\MiKTeX 2.9\tex\latex\url\url.sty"
\Urlmuskip=\muskip11
Package: url 2006/04/12  ver 3.3  Verb mode for urls, etc.
)
("C:\Program Files\MiKTeX 2.9\tex\latex\hyperref\hyperref.sty"
Package: hyperref 2012/11/06 v6.83m Hypertext links for LaTeX

("C:\Program Files\MiKTeX 2.9\tex\generic\oberdiek\hobsub-hyperref.sty"
Package: hobsub-hyperref 2012/04/25 v1.12 Bundle oberdiek, subset hyperref (HO)


("C:\Program Files\MiKTeX 2.9\tex\generic\oberdiek\hobsub-generic.sty"
Package: hobsub-generic 2012/04/25 v1.12 Bundle oberdiek, subset generic (HO)
Package: hobsub 2012/04/25 v1.12 Construct package bundles (HO)
Package hobsub Info: Skipping package `infwarerr' (already loaded).
Package hobsub Info: Skipping package `ltxcmds' (already loaded).
Package hobsub Info: Skipping package `ifluatex' (already loaded).
Package: ifvtex 2010/03/01 v1.5 Detect VTeX and its facilities (HO)
Package ifvtex Info: VTeX not detected.
Package: intcalc 2007/09/27 v1.1 Expandable calculations with integers (HO)
Package hobsub Info: Skipping package `ifpdf' (already loaded).
Package hobsub Info: Skipping package `etexcmds' (already loaded).
Package hobsub Info: Skipping package `kvsetkeys' (already loaded).
Package hobsub Info: Skipping package `kvdefinekeys' (already loaded).
Package hobsub Info: Skipping package `pdftexcmds' (already loaded).
Package: pdfescape 2011/11/25 v1.13 Implements pdfTeX's escape features (HO)
Package: bigintcalc 2012/04/08 v1.3 Expandable calculations on big integers (HO
)
Package: bitset 2011/01/30 v1.1 Handle bit-vector datatype (HO)
Package: uniquecounter 2011/01/30 v1.2 Provide unlimited unique counter (HO)
)
Package hobsub Info: Skipping package `hobsub' (already loaded).
Package: letltxmacro 2010/09/02 v1.4 Let assignment for LaTeX macros (HO)
Package: hopatch 2011/06/24 v1.1 Wrapper for package hooks (HO)
Package: xcolor-patch 2011/01/30 xcolor patch
Package: atveryend 2011/06/30 v1.8 Hooks at the very end of document (HO)
Package atveryend Info: \prev@enddocument detected (standard20110627).
Package: atbegshi 2011/10/05 v1.16 At begin shipout hook (HO)
Package atbegshi Info: Package `crop' patched.
Package: refcount 2011/10/16 v3.4 Data extraction from label references (HO)
Package: hycolor 2011/01/30 v1.7 Color options for hyperref/bookmark (HO)
)
("C:\Program Files\MiKTeX 2.9\tex\generic\ifxetex\ifxetex.sty"
Package: ifxetex 2010/09/12 v0.6 Provides ifxetex conditional
)
("C:\Program Files\MiKTeX 2.9\tex\latex\oberdiek\auxhook.sty"
Package: auxhook 2011/03/04 v1.3 Hooks for auxiliary files (HO)
)
\@linkdim=\dimen121
\Hy@linkcounter=\count133
\Hy@pagecounter=\count134

("C:\Program Files\MiKTeX 2.9\tex\latex\hyperref\pd1enc.def"
File: pd1enc.def 2012/11/06 v6.83m Hyperref: PDFDocEncoding definition (HO)
)
\Hy@SavedSpaceFactor=\count135

("C:\Program Files\MiKTeX 2.9\tex\latex\00miktex\hyperref.cfg"
File: hyperref.cfg 2002/06/06 v1.2 hyperref configuration of TeXLive
)
Package hyperref Info: Hyper figures OFF on input line 4443.
Package hyperref Info: Link nesting OFF on input line 4448.
Package hyperref Info: Hyper index ON on input line 4451.
Package hyperref Info: Plain pages OFF on input line 4458.
Package hyperref Info: Backreferencing OFF on input line 4463.
Package hyperref Info: Implicit mode ON; LaTeX internals redefined.
Package hyperref Info: Bookmarks ON on input line 4688.
LaTeX Info: Redefining \href on input line 4952.
\c@Hy@tempcnt=\count136
LaTeX Info: Redefining \url on input line 5041.
\XeTeXLinkMargin=\dimen122
\Fld@menulength=\count137
\Field@Width=\dimen123
\Fld@charsize=\dimen124
Package hyperref Info: Hyper figures OFF on input line 6295.
Package hyperref Info: Link nesting OFF on input line 6300.
Package hyperref Info: Hyper index ON on input line 6303.
Package hyperref Info: backreferencing OFF on input line 6310.
Package hyperref Info: Link coloring OFF on input line 6315.
Package hyperref Info: Link coloring with OCG OFF on input line 6320.
Package hyperref Info: PDF/A mode OFF on input line 6325.
LaTeX Info: Redefining \ref on input line 6365.
LaTeX Info: Redefining \pageref on input line 6369.
\Hy@abspage=\count138
\c@Item=\count139
\c@Hfootnote=\count140
)

Package hyperref Message: Driver (autodetected): hpdftex.

("C:\Program Files\MiKTeX 2.9\tex\latex\hyperref\hpdftex.def"
File: hpdftex.def 2012/11/06 v6.83m Hyperref driver for pdfTeX
\Fld@listcount=\count141
\c@bookmark@seq@number=\count142

("C:\Program Files\MiKTeX 2.9\tex\latex\oberdiek\rerunfilecheck.sty"
Package: rerunfilecheck 2011/04/15 v1.7 Rerun checks for auxiliary files (HO)
Package uniquecounter Info: New unique counter `rerunfilecheck' on input line 2
82.
)
\Hy@SectionHShift=\skip56
)
("C:\Program Files\MiKTeX 2.9\tex\latex\lineno\lineno.sty"
Package: lineno 2005/11/02 line numbers on paragraphs v4.41
\linenopenalty=\count143
\output=\toks32
\linenoprevgraf=\count144
\linenumbersep=\dimen125
\linenumberwidth=\dimen126
\c@linenumber=\count145
\c@pagewiselinenumber=\count146
\c@LN@truepage=\count147
\c@internallinenumber=\count148
\c@internallinenumbers=\count149
\quotelinenumbersep=\dimen127
\bframerule=\dimen128
\bframesep=\dimen129
\bframebox=\box33
LaTeX Info: Redefining \\ on input line 3056.
)
("C:\Program Files\MiKTeX 2.9\tex\latex\microtype\microtype.sty"
Package: microtype 2013/05/23 v2.5a Micro-typographical refinements (RS)
\MT@toks=\toks33
\MT@count=\count150
LaTeX Info: Redefining \textls on input line 766.
\MT@outer@kern=\dimen130
LaTeX Info: Redefining \textmicrotypecontext on input line 1285.
\MT@listname@count=\count151

("C:\Program Files\MiKTeX 2.9\tex\latex\microtype\microtype-pdftex.def"
File: microtype-pdftex.def 2013/05/23 v2.5a Definitions specific to pdftex (RS)

LaTeX Info: Redefining \lsstyle on input line 915.
LaTeX Info: Redefining \lslig on input line 915.
\MT@outer@space=\skip57
)
Package microtype Info: Loading configuration file microtype.cfg.

("C:\Program Files\MiKTeX 2.9\tex\latex\microtype\microtype.cfg"
File: microtype.cfg 2013/05/23 v2.5a microtype main configuration file (RS)
))
("C:\Program Files\MiKTeX 2.9\tex\latex\setspace\setspace.sty"
Package: setspace 2011/12/19 v6.7a set line spacing
)
("C:\Program Files\MiKTeX 2.9\tex\latex\caption\caption.sty"
Package: caption 2013/05/02 v3.3-89 Customizing captions (AR)

("C:\Program Files\MiKTeX 2.9\tex\latex\caption\caption3.sty"
Package: caption3 2013/05/02 v1.6-88 caption3 kernel (AR)
Package caption3 Info: TeX engine: e-TeX on input line 57.
\captionmargin=\dimen131
\captionmargin@=\dimen132
\captionwidth=\dimen133
\caption@tempdima=\dimen134
\caption@indent=\dimen135
\caption@parindent=\dimen136
\caption@hangindent=\dimen137
Package caption Info: Unknown document class (or package),
(caption)             standard defaults will be used.
)

Package caption Warning: Unsupported document class (or package) detected,
(caption)                usage of the caption package is not recommended.
See the caption package documentation for explanation.

Package caption Info: \@makecaption = \long macro:#1#2->\vspace {\abovecaptions
kip }\begingroup \footnotesize \textbf {#1.}\enskip {#2}\par \endgroup .
\c@ContinuedFloat=\count152
Package caption Info: hyperref package is loaded.
) ("C:\Program Files\MiKTeX 2.9\tex\latex\caption\subcaption.sty"
Package: subcaption 2013/02/03 v1.1-62 Sub-captions (AR)
\c@subfigure=\count153
\c@subtable=\count154
)
("D:\OneDrive - VÅ B-TU Ostrava\00_Kombajni\2017\Frontiers - ICA PCA (R)\07_cla
nek\v2\05_review\frontiers.aux")
LaTeX Font Info:    Checking defaults for OML/cmm/m/it on input line 47.
LaTeX Font Info:    ... okay on input line 47.
LaTeX Font Info:    Checking defaults for T1/cmr/m/n on input line 47.
LaTeX Font Info:    ... okay on input line 47.
LaTeX Font Info:    Checking defaults for OT1/cmr/m/n on input line 47.
LaTeX Font Info:    ... okay on input line 47.
LaTeX Font Info:    Checking defaults for OMS/cmsy/m/n on input line 47.
LaTeX Font Info:    ... okay on input line 47.
LaTeX Font Info:    Checking defaults for OMX/cmex/m/n on input line 47.
LaTeX Font Info:    ... okay on input line 47.
LaTeX Font Info:    Checking defaults for U/cmr/m/n on input line 47.
LaTeX Font Info:    ... okay on input line 47.
LaTeX Font Info:    Checking defaults for PD1/pdf/m/n on input line 47.
LaTeX Font Info:    ... okay on input line 47.
LaTeX Font Info:    Try loading font information for OT1+ptm on input line 47.

("C:\Program Files\MiKTeX 2.9\tex\latex\psnfss\ot1ptm.fd"
File: ot1ptm.fd 2001/06/04 font definitions for OT1/ptm.
)
("C:\Program Files\MiKTeX 2.9\tex\context\base\supp-pdf.mkii"
[Loading MPS to PDF converter (version 2006.09.02).]
\scratchcounter=\count155
\scratchdimen=\dimen138
\scratchbox=\box34
\nofMPsegments=\count156
\nofMParguments=\count157
\everyMPshowfont=\toks34
\MPscratchCnt=\count158
\MPscratchDim=\dimen139
\MPnumerator=\count159
\makeMPintoPDFobject=\count160
\everyMPtoPDFconversion=\toks35
)
Package crop Info: requested driver: `' on input line 47.
Package crop Info: detected driver: `pdftex' on input line 47.
Package crop Info: using `pdftex' graphics driver on input line 47.
\AtBeginShipoutBox=\box35
Package hyperref Info: Link coloring OFF on input line 47.
 ("C:\Program Files\MiKTeX 2.9\tex\latex\hyperref\nameref.sty"
Package: nameref 2012/10/27 v2.43 Cross-referencing by name of section

("C:\Program Files\MiKTeX 2.9\tex\generic\oberdiek\gettitlestring.sty"
Package: gettitlestring 2010/12/03 v1.4 Cleanup title references (HO)
)
\c@section@level=\count161
)
LaTeX Info: Redefining \ref on input line 47.
LaTeX Info: Redefining \pageref on input line 47.
LaTeX Info: Redefining \nameref on input line 47.

("D:\OneDrive - VÅ B-TU Ostrava\00_Kombajni\2017\Frontiers - ICA PCA (R)\07_cla
nek\v2\05_review\frontiers.out")
("D:\OneDrive - VÅ B-TU Ostrava\00_Kombajni\2017\Frontiers - ICA PCA (R)\07_cla
nek\v2\05_review\frontiers.out")
\@outlinefile=\write3
LaTeX Info: Redefining \microtypecontext on input line 47.
Package microtype Info: Generating PDF output.
Package microtype Info: Character protrusion enabled (level 2),
(microtype)             factor: 1500.
Package microtype Info: Using default protrusion set `alltext'.
Package microtype Info: Automatic font expansion enabled (level 2),
(microtype)             stretch: 20, shrink: 20, step: 1, non-selected.
Package microtype Info: Using default expansion set `basictext'.
Package microtype Info: No adjustment of tracking.
Package microtype Info: No adjustment of interword spacing.
Package microtype Info: No adjustment of character kerning.

("C:\Program Files\MiKTeX 2.9\tex\latex\microtype\mt-ptm.cfg"
File: mt-ptm.cfg 2006/04/20 v1.7 microtype config. file: Times (RS)
)
Package caption Info: Begin \AtBeginDocument code.
Package caption Info: End \AtBeginDocument code.
LaTeX Font Info:    Try loading font information for OT1+phv on input line 62.

("C:\Program Files\MiKTeX 2.9\tex\latex\psnfss\ot1phv.fd"
File: ot1phv.fd 2001/06/04 scalable font definitions for OT1/phv.
)
Package microtype Info: Loading generic settings for font family
(microtype)             `phv' (encoding: OT1).
(microtype)             For optimal results, create family-specific settings.
(microtype)             See the microtype manual for details.

<./logo1.jpg, id=99, 335.3328pt x 120.2091pt>
File: ./logo1.jpg Graphic file (type jpg)
 <use ./logo1.jpg>
Package pdftex.def Info: ./logo1.jpg used on input line 62.
(pdftex.def)             Requested size: 180.0pt x 64.52492pt.

("C:\Program Files\MiKTeX 2.9\tex\latex\microtype\mt-cmr.cfg"
File: mt-cmr.cfg 2013/05/19 v2.2 microtype config. file: Computer Modern Roman 
(RS)
)
LaTeX Font Info:    Try loading font information for U+msa on input line 62.

("C:\Program Files\MiKTeX 2.9\tex\latex\amsfonts\umsa.fd"
File: umsa.fd 2013/01/14 v3.01 AMS symbols A
)
("C:\Program Files\MiKTeX 2.9\tex\latex\microtype\mt-msa.cfg"
File: mt-msa.cfg 2006/02/04 v1.1 microtype config. file: AMS symbols (a) (RS)
)
LaTeX Font Info:    Try loading font information for U+msb on input line 62.

("C:\Program Files\MiKTeX 2.9\tex\latex\amsfonts\umsb.fd"
File: umsb.fd 2013/01/14 v3.01 AMS symbols B
)
("C:\Program Files\MiKTeX 2.9\tex\latex\microtype\mt-msb.cfg"
File: mt-msb.cfg 2005/06/01 v1.0 microtype config. file: AMS symbols (b) (RS)
)
Underfull \hbox (badness 10000) detected at line 62
$[]$
 []


Overfull \hbox (8.53581pt too wide) in paragraph at lines 62--62
[][] 
 []

LaTeX Font Info:    Font shape `OT1/phv/bx/n' in size <12> not available
(Font)              Font shape `OT1/phv/b/n' tried instead on input line 62.
LaTeX Font Info:    Font shape `OT1/phv/bx/n' in size <20> not available
(Font)              Font shape `OT1/phv/b/n' tried instead on input line 62.

Underfull \hbox (badness 10000) detected at line 62
[]
 []

LaTeX Font Info:    Font shape `OT1/phv/bx/n' in size <11> not available
(Font)              Font shape `OT1/phv/b/n' tried instead on input line 80.
[1


{C:/ProgramData/MiKTeX/2.9/pdftex/config/pdftex.map} <D:/OneDrive - VÅ B-TU Ost
rava/00_Kombajni/2017/Frontiers - ICA PCA (R)/07_clanek/v2/05_review/logo1.jpg>
]
LaTeX Font Info:    Font shape `OT1/phv/bx/n' in size <8> not available
(Font)              Font shape `OT1/phv/b/n' tried instead on input line 88.
LaTeX Font Info:    Font shape `OT1/phv/bx/n' in size <13> not available
(Font)              Font shape `OT1/phv/b/n' tried instead on input line 91.
Missing character: There is no â in font ptmr7t!
Missing character: There is no  in font ptmr7t!
Missing character: There is no  in font ptmr7t!
Missing character: There is no â in font ptmr7t!
Missing character: There is no  in font ptmr7t!
Missing character: There is no  in font ptmr7t!
Missing character: There is no â in font ptmr7t!
Missing character: There is no  in font ptmr7t!
Missing character: There is no  in font ptmr7t!
LaTeX Font Info:    Font shape `OT1/phv/bx/it' in size <11> not available
(Font)              Font shape `OT1/phv/b/it' tried instead on input line 97.
LaTeX Font Info:    Font shape `OT1/phv/b/it' in size <11> not available
(Font)              Font shape `OT1/phv/b/sl' tried instead on input line 97.

Overfull \vbox (3.49998pt too high) has occurred while \output is active []


[2]
Overfull \vbox (3.49998pt too high) has occurred while \output is active []


[3]
Missing character: There is no â in font ptmr7t!
Missing character: There is no  in font ptmr7t!
Missing character: There is no  in font ptmr7t!

Underfull \vbox (badness 10000) has occurred while \output is active []


Overfull \vbox (3.49998pt too high) has occurred while \output is active []


[4]
Overfull \vbox (3.49998pt too high) has occurred while \output is active []


[5]
Missing character: There is no â in font ptmr7t!
Missing character: There is no  in font ptmr7t!
Missing character: There is no  in font ptmr7t!
 <fig/fig-01.pdf, id=392, 1149.18874pt x 416.10063pt>
File: fig/fig-01.pdf Graphic file (type pdf)
 <use fig/fig-01.pdf>
Package pdftex.def Info: fig/fig-01.pdf used on input line 144.
(pdftex.def)             Requested size: 369.88582pt x 133.92952pt.
LaTeX Font Info:    Font shape `OT1/ptm/bx/n' in size <12> not available
(Font)              Font shape `OT1/ptm/b/n' tried instead on input line 146.


LaTeX Warning: `!h' float specifier changed to `!ht'.


Overfull \vbox (3.49998pt too high) has occurred while \output is active []


[6]
Overfull \vbox (3.49998pt too high) has occurred while \output is active []


[7 <D:/OneDrive - VÅ B-TU Ostrava/00_Kombajni/2017/Frontiers - ICA PCA (R)/07_c
lanek/v2/05_review/fig/fig-01.pdf>]
<fig/fig-02.pdf, id=443, 1564.90163pt x 426.79132pt>
File: fig/fig-02.pdf Graphic file (type pdf)
 <use fig/fig-02.pdf>
Package pdftex.def Info: fig/fig-02.pdf used on input line 166.
(pdftex.def)             Requested size: 483.69684pt x 131.9132pt.

<fig/fig-03.pdf, id=445, 668.63976pt x 384.1122pt>
File: fig/fig-03.pdf Graphic file (type pdf)
 <use fig/fig-03.pdf>
Package pdftex.def Info: fig/fig-03.pdf used on input line 185.
(pdftex.def)             Requested size: 284.52756pt x 163.45358pt.

Overfull \vbox (3.49998pt too high) has occurred while \output is active []


[8 <D:/OneDrive - VÅ B-TU Ostrava/00_Kombajni/2017/Frontiers - ICA PCA (R)/07_c
lanek/v2/05_review/fig/fig-02.pdf> <D:/OneDrive - VÅ B-TU Ostrava/00_Kombajni/2
017/Frontiers - ICA PCA (R)/07_clanek/v2/05_review/fig/fig-03.pdf

pdfTeX warning: pdflatex.exe (file D:/OneDrive - VÅ B-TU Ostrava/00_Kombajni/20
17/Frontiers - ICA PCA (R)/07_clanek/v2/05_review/fig/fig-03.pdf): PDF inclusio
n: multiple pdfs with page group included in a single page
>]
LaTeX Font Info:    Calculating math sizes for size <11> on input line 209.


LaTeX Font Warning: Font shape `OT1/cmr/m/n' in size <5.5> not available
(Font)              size <5> substituted on input line 209.


LaTeX Font Warning: Font shape `OML/cmm/m/it' in size <5.5> not available
(Font)              size <5> substituted on input line 209.


LaTeX Font Warning: Font shape `OMS/cmsy/m/n' in size <5.5> not available
(Font)              size <5> substituted on input line 209.


Overfull \vbox (3.49998pt too high) has occurred while \output is active []


[9] <fig/fig-04.pdf, id=539, 1365.73224pt x 426.79132pt>
File: fig/fig-04.pdf Graphic file (type pdf)
 <use fig/fig-04.pdf>
Package pdftex.def Info: fig/fig-04.pdf used on input line 258.
(pdftex.def)             Requested size: 483.69684pt x 151.15054pt.

Overfull \vbox (3.49998pt too high) has occurred while \output is active []


[10 <D:/OneDrive - VÅ B-TU Ostrava/00_Kombajni/2017/Frontiers - ICA PCA (R)/07_
clanek/v2/05_review/fig/fig-04.pdf>]
Missing character: There is no â in font cmr12!
Missing character: There is no  in font cmr12!
Missing character: There is no ¦ in font cmr12!

Overfull \vbox (3.49998pt too high) has occurred while \output is active []


[11] <fig/fig-05.pdf, id=582, 128.0374pt x 136.57323pt>
File: fig/fig-05.pdf Graphic file (type pdf)
 <use fig/fig-05.pdf>
Package pdftex.def Info: fig/fig-05.pdf used on input line 338.
(pdftex.def)             Requested size: 142.26378pt x 151.75435pt.

Overfull \vbox (3.49998pt too high) has occurred while \output is active []


[12 <D:/OneDrive - VÅ B-TU Ostrava/00_Kombajni/2017/Frontiers - ICA PCA (R)/07_
clanek/v2/05_review/fig/fig-05.pdf>]
Missing character: There is no â in font ptmr7t!
Missing character: There is no  in font ptmr7t!
Missing character: There is no  in font ptmr7t!
Package epstopdf Info: Source file: <fig/fig-06.eps>
(epstopdf)                    date: 2017-10-03 12:45:06
(epstopdf)                    size: 997958 bytes
(epstopdf)             Output file: <fig/fig-06-eps-converted-to.pdf>
(epstopdf)                    date: 2017-11-10 18:43:38
(epstopdf)                    size: 45088 bytes
(epstopdf)             Command: <epstopdf --outfile=fig/fig-06-eps-converted-to
.pdf fig/fig-06.eps>
(epstopdf)             \includegraphics on input line 354.
Package epstopdf Info: Output file is already uptodate.

<fig/fig-06-eps-converted-to.pdf, id=611, 943.525pt x 673.51625pt>
File: fig/fig-06-eps-converted-to.pdf Graphic file (type pdf)

<use fig/fig-06-eps-converted-to.pdf>
Package pdftex.def Info: fig/fig-06-eps-converted-to.pdf used on input line 354
.
(pdftex.def)             Requested size: 483.69684pt x 345.27695pt.
Missing character: There is no â in font ptmr7t!
Missing character: There is no  in font ptmr7t!
Missing character: There is no  in font ptmr7t!
Missing character: There is no â in font ptmr7t!
Missing character: There is no  in font ptmr7t!
Missing character: There is no  in font ptmr7t!
Missing character: There is no â in font ptmr7t!
Missing character: There is no  in font ptmr7t!
Missing character: There is no  in font ptmr7t!
Missing character: There is no â in font ptmr7t!
Missing character: There is no  in font ptmr7t!
Missing character: There is no  in font ptmr7t!

Overfull \vbox (3.49998pt too high) has occurred while \output is active []


[13 <D:/OneDrive - VÅ B-TU Ostrava/00_Kombajni/2017/Frontiers - ICA PCA (R)/07_
clanek/v2/05_review/fig/fig-06-eps-converted-to.pdf>]
Package epstopdf Info: Source file: <fig/fig-07.eps>
(epstopdf)                    date: 2017-10-03 12:47:58
(epstopdf)                    size: 221700 bytes
(epstopdf)             Output file: <fig/fig-07-eps-converted-to.pdf>
(epstopdf)                    date: 2017-11-10 18:47:06
(epstopdf)                    size: 7837 bytes
(epstopdf)             Command: <epstopdf --outfile=fig/fig-07-eps-converted-to
.pdf fig/fig-07.eps>
(epstopdf)             \includegraphics on input line 370.
Package epstopdf Info: Output file is already uptodate.

<fig/fig-07-eps-converted-to.pdf, id=633, 647.41875pt x 234.8775pt>
File: fig/fig-07-eps-converted-to.pdf Graphic file (type pdf)

<use fig/fig-07-eps-converted-to.pdf>
Package pdftex.def Info: fig/fig-07-eps-converted-to.pdf used on input line 370
.
(pdftex.def)             Requested size: 455.24408pt x 165.15858pt.

Overfull \vbox (3.49998pt too high) has occurred while \output is active []


[14 <D:/OneDrive - VÅ B-TU Ostrava/00_Kombajni/2017/Frontiers - ICA PCA (R)/07_
clanek/v2/05_review/fig/fig-07-eps-converted-to.pdf>]
Missing character: There is no â in font ptmr7t!
Missing character: There is no  in font ptmr7t!
Missing character: There is no  in font ptmr7t!

Overfull \vbox (3.49998pt too high) has occurred while \output is active []


[15] <fig/fig-08.pdf, id=665, 512.1496pt x 270.3012pt>
File: fig/fig-08.pdf Graphic file (type pdf)
 <use fig/fig-08.pdf>
Package pdftex.def Info: fig/fig-08.pdf used on input line 434.
(pdftex.def)             Requested size: 341.43306pt x 180.20584pt.

<fig/fig-09.pdf, id=669, 512.1496pt x 256.0748pt>
File: fig/fig-09.pdf Graphic file (type pdf)
 <use fig/fig-09.pdf>
Package pdftex.def Info: fig/fig-09.pdf used on input line 447.
(pdftex.def)             Requested size: 341.43306pt x 170.72131pt.


LaTeX Warning: `!h' float specifier changed to `!ht'.

<fig/fig-10.pdf, id=670, 512.1496pt x 256.0748pt>
File: fig/fig-10.pdf Graphic file (type pdf)
 <use fig/fig-10.pdf>
Package pdftex.def Info: fig/fig-10.pdf used on input line 459.
(pdftex.def)             Requested size: 341.43306pt x 170.72131pt.


LaTeX Warning: `!h' float specifier changed to `!ht'.

<fig/fig-11.pdf, id=671, 512.1496pt x 256.0748pt>
File: fig/fig-11.pdf Graphic file (type pdf)
 <use fig/fig-11.pdf>
Package pdftex.def Info: fig/fig-11.pdf used on input line 469.
(pdftex.def)             Requested size: 341.43306pt x 170.72131pt.


LaTeX Warning: `!h' float specifier changed to `!ht'.


Overfull \vbox (3.49998pt too high) has occurred while \output is active []


[16 <D:/OneDrive - VÅ B-TU Ostrava/00_Kombajni/2017/Frontiers - ICA PCA (R)/07_
clanek/v2/05_review/fig/fig-08.pdf>]
Overfull \vbox (3.49998pt too high) has occurred while \output is active []


[17 <D:/OneDrive - VÅ B-TU Ostrava/00_Kombajni/2017/Frontiers - ICA PCA (R)/07_
clanek/v2/05_review/fig/fig-09.pdf> <D:/OneDrive - VÅ B-TU Ostrava/00_Kombajni/
2017/Frontiers - ICA PCA (R)/07_clanek/v2/05_review/fig/fig-10.pdf

pdfTeX warning: pdflatex.exe (file D:/OneDrive - VÅ B-TU Ostrava/00_Kombajni/20
17/Frontiers - ICA PCA (R)/07_clanek/v2/05_review/fig/fig-10.pdf): PDF inclusio
n: multiple pdfs with page group included in a single page
> <D:/OneDrive - VÅ B-TU Ostrava/00_Kombajni/2017/Frontiers - ICA PCA (R)/07_cl
anek/v2/05_review/fig/fig-11.pdf

pdfTeX warning: pdflatex.exe (file D:/OneDrive - VÅ B-TU Ostrava/00_Kombajni/20
17/Frontiers - ICA PCA (R)/07_clanek/v2/05_review/fig/fig-11.pdf): PDF inclusio
n: multiple pdfs with page group included in a single page
>] <fig/fig-12.pdf, id=850, 512.1496pt x 256.0748pt>
File: fig/fig-12.pdf Graphic file (type pdf)
 <use fig/fig-12.pdf>
Package pdftex.def Info: fig/fig-12.pdf used on input line 481.
(pdftex.def)             Requested size: 341.43306pt x 170.72131pt.

<fig/fig-13.pdf, id=851, 512.1496pt x 256.0748pt>
File: fig/fig-13.pdf Graphic file (type pdf)
 <use fig/fig-13.pdf>
Package pdftex.def Info: fig/fig-13.pdf used on input line 491.
(pdftex.def)             Requested size: 341.43306pt x 170.72131pt.

<fig/fig-14.pdf, id=852, 512.1496pt x 256.0748pt>
File: fig/fig-14.pdf Graphic file (type pdf)
 <use fig/fig-14.pdf>
Package pdftex.def Info: fig/fig-14.pdf used on input line 501.
(pdftex.def)             Requested size: 341.43306pt x 170.72131pt.


LaTeX Warning: `!h' float specifier changed to `!ht'.


Overfull \vbox (3.49998pt too high) has occurred while \output is active []


[18 <D:/OneDrive - VÅ B-TU Ostrava/00_Kombajni/2017/Frontiers - ICA PCA (R)/07_
clanek/v2/05_review/fig/fig-12.pdf> <D:/OneDrive - VÅ B-TU Ostrava/00_Kombajni/
2017/Frontiers - ICA PCA (R)/07_clanek/v2/05_review/fig/fig-13.pdf

pdfTeX warning: pdflatex.exe (file D:/OneDrive - VÅ B-TU Ostrava/00_Kombajni/20
17/Frontiers - ICA PCA (R)/07_clanek/v2/05_review/fig/fig-13.pdf): PDF inclusio
n: multiple pdfs with page group included in a single page
>]

LaTeX Font Warning: Font shape `OT1/cmr/m/n' in size <7.5> not available
(Font)              size <7> substituted on input line 557.


LaTeX Font Warning: Font shape `OML/cmm/m/it' in size <7.5> not available
(Font)              size <7> substituted on input line 557.


LaTeX Font Warning: Font shape `OMS/cmsy/m/n' in size <7.5> not available
(Font)              size <7> substituted on input line 557.

LaTeX Font Info:    Font shape `OT1/ptm/bx/n' in size <10> not available
(Font)              Font shape `OT1/ptm/b/n' tried instead on input line 557.

Underfull \hbox (badness 10000) in paragraph at lines 535--558
[][][] \OT1/ptm/b/n/12 Table 1. \OT1/ptm/m/n/12 (+20) Sta-ti-sti-cal eva-lu-a-t
ion of fQRS dete-ction by ICA method
 []


Underfull \hbox (badness 10000) in paragraph at lines 564--587
[][][] \OT1/ptm/b/n/12 Table 2. \OT1/ptm/m/n/12 (+20) Sta-ti-sti-cal eva-lu-a-t
ion of fQRS dete-ction by PCA method
 []

Missing character: There is no â in font ptmr7t!
Missing character: There is no  in font ptmr7t!
Missing character: There is no  in font ptmr7t!
Missing character: There is no â in font ptmr7t!
Missing character: There is no  in font ptmr7t!
Missing character: There is no  in font ptmr7t!

Underfull \vbox (badness 10000) has occurred while \output is active []


Overfull \vbox (3.49998pt too high) has occurred while \output is active []


[19 <D:/OneDrive - VÅ B-TU Ostrava/00_Kombajni/2017/Frontiers - ICA PCA (R)/07_
clanek/v2/05_review/fig/fig-14.pdf>]
<fig/fig-15.pdf, id=1004, 569.05513pt x 256.0748pt>
File: fig/fig-15.pdf Graphic file (type pdf)
 <use fig/fig-15.pdf>
Package pdftex.def Info: fig/fig-15.pdf used on input line 601.
(pdftex.def)             Requested size: 341.43306pt x 153.64996pt.


LaTeX Warning: `!h' float specifier changed to `!ht'.

<fig/fig-16.pdf, id=1005, 569.05513pt x 256.0748pt>
File: fig/fig-16.pdf Graphic file (type pdf)
 <use fig/fig-16.pdf>
Package pdftex.def Info: fig/fig-16.pdf used on input line 609.
(pdftex.def)             Requested size: 341.43306pt x 153.64996pt.


LaTeX Warning: `!h' float specifier changed to `!ht'.

<fig/fig-17.pdf, id=1006, 569.05513pt x 256.0748pt>
File: fig/fig-17.pdf Graphic file (type pdf)
 <use fig/fig-17.pdf>
Package pdftex.def Info: fig/fig-17.pdf used on input line 617.
(pdftex.def)             Requested size: 341.43306pt x 153.64996pt.


LaTeX Warning: `!h' float specifier changed to `!ht'.

Missing character: There is no â in font ptmr7t!
Missing character: There is no  in font ptmr7t!
Missing character: There is no  in font ptmr7t!

Overfull \vbox (3.49998pt too high) has occurred while \output is active []


[20]
Underfull \hbox (badness 10000) in paragraph at lines 628--638
[][][] \OT1/ptm/b/n/12 Table 3. \OT1/ptm/m/n/12 (+20) Per-for-ma-nce of the tes
ted algo-ri-thms on set a.
 []


Overfull \vbox (3.49998pt too high) has occurred while \output is active []


[21 <D:/OneDrive - VÅ B-TU Ostrava/00_Kombajni/2017/Frontiers - ICA PCA (R)/07_
clanek/v2/05_review/fig/fig-15.pdf> <D:/OneDrive - VÅ B-TU Ostrava/00_Kombajni/
2017/Frontiers - ICA PCA (R)/07_clanek/v2/05_review/fig/fig-16.pdf

pdfTeX warning: pdflatex.exe (file D:/OneDrive - VÅ B-TU Ostrava/00_Kombajni/20
17/Frontiers - ICA PCA (R)/07_clanek/v2/05_review/fig/fig-16.pdf): PDF inclusio
n: multiple pdfs with page group included in a single page
> <D:/OneDrive - VÅ B-TU Ostrava/00_Kombajni/2017/Frontiers - ICA PCA (R)/07_cl
anek/v2/05_review/fig/fig-17.pdf

pdfTeX warning: pdflatex.exe (file D:/OneDrive - VÅ B-TU Ostrava/00_Kombajni/20
17/Frontiers - ICA PCA (R)/07_clanek/v2/05_review/fig/fig-17.pdf): PDF inclusio
n: multiple pdfs with page group included in a single page
>] <fig/fig-22.pdf, id=1087, 526.37596pt x 298.75392pt>
File: fig/fig-22.pdf Graphic file (type pdf)
 <use fig/fig-22.pdf>
Package pdftex.def Info: fig/fig-22.pdf used on input line 647.
(pdftex.def)             Requested size: 398.33858pt x 226.09346pt.

<fig/fig-23.pdf, id=1088, 517.84016pt x 349.96889pt>
File: fig/fig-23.pdf Graphic file (type pdf)
 <use fig/fig-23.pdf>
Package pdftex.def Info: fig/fig-23.pdf used on input line 657.
(pdftex.def)             Requested size: 398.33858pt x 269.2152pt.


LaTeX Warning: `!h' float specifier changed to `!ht'.

<fig/fig-24.pdf, id=1090, 526.37596pt x 298.75392pt>
File: fig/fig-24.pdf Graphic file (type pdf)
 <use fig/fig-24.pdf>
Package pdftex.def Info: fig/fig-24.pdf used on input line 670.
(pdftex.def)             Requested size: 398.33858pt x 226.09346pt.


LaTeX Warning: `!h' float specifier changed to `!ht'.

<fig/fig-25.pdf, id=1091, 532.06653pt x 355.65945pt>
File: fig/fig-25.pdf Graphic file (type pdf)
 <use fig/fig-25.pdf>
Package pdftex.def Info: fig/fig-25.pdf used on input line 680.
(pdftex.def)             Requested size: 398.33858pt x 266.26636pt.


LaTeX Warning: `!h' float specifier changed to `!ht'.


Overfull \vbox (3.49998pt too high) has occurred while \output is active []


[22 <D:/OneDrive - VÅ B-TU Ostrava/00_Kombajni/2017/Frontiers - ICA PCA (R)/07_
clanek/v2/05_review/fig/fig-22.pdf>]
<fig/fig-26.pdf, id=1157, 526.37596pt x 298.75392pt>
File: fig/fig-26.pdf Graphic file (type pdf)
 <use fig/fig-26.pdf>
Package pdftex.def Info: fig/fig-26.pdf used on input line 692.
(pdftex.def)             Requested size: 398.33858pt x 226.09346pt.


LaTeX Warning: `!h' float specifier changed to `!ht'.

<fig/fig-27.pdf, id=1158, 532.06653pt x 355.65945pt>
File: fig/fig-27.pdf Graphic file (type pdf)
 <use fig/fig-27.pdf>
Package pdftex.def Info: fig/fig-27.pdf used on input line 702.
(pdftex.def)             Requested size: 398.33858pt x 266.26636pt.


LaTeX Warning: `!h' float specifier changed to `!ht'.


Overfull \vbox (3.49998pt too high) has occurred while \output is active []


[23 <D:/OneDrive - VÅ B-TU Ostrava/00_Kombajni/2017/Frontiers - ICA PCA (R)/07_
clanek/v2/05_review/fig/fig-23.pdf> <D:/OneDrive - VÅ B-TU Ostrava/00_Kombajni/
2017/Frontiers - ICA PCA (R)/07_clanek/v2/05_review/fig/fig-24.pdf

pdfTeX warning: pdflatex.exe (file D:/OneDrive - VÅ B-TU Ostrava/00_Kombajni/20
17/Frontiers - ICA PCA (R)/07_clanek/v2/05_review/fig/fig-24.pdf): PDF inclusio
n: multiple pdfs with page group included in a single page
>]
Missing character: There is no â in font ptmr7t!
Missing character: There is no  in font ptmr7t!
Missing character: There is no  in font ptmr7t!
Missing character: There is no â in font ptmr7t!
Missing character: There is no  in font ptmr7t!
Missing character: There is no  in font ptmr7t!

Overfull \vbox (3.49998pt too high) has occurred while \output is active []


[24 <D:/OneDrive - VÅ B-TU Ostrava/00_Kombajni/2017/Frontiers - ICA PCA (R)/07_
clanek/v2/05_review/fig/fig-25.pdf> <D:/OneDrive - VÅ B-TU Ostrava/00_Kombajni/
2017/Frontiers - ICA PCA (R)/07_clanek/v2/05_review/fig/fig-26.pdf

pdfTeX warning: pdflatex.exe (file D:/OneDrive - VÅ B-TU Ostrava/00_Kombajni/20
17/Frontiers - ICA PCA (R)/07_clanek/v2/05_review/fig/fig-26.pdf): PDF inclusio
n: multiple pdfs with page group included in a single page
>]
Overfull \vbox (3.49998pt too high) has occurred while \output is active []


[25 <D:/OneDrive - VÅ B-TU Ostrava/00_Kombajni/2017/Frontiers - ICA PCA (R)/07_
clanek/v2/05_review/fig/fig-27.pdf>]
<fig/fig-28.jpg, id=1565, 757.32938pt x 535.2497pt>
File: fig/fig-28.jpg Graphic file (type jpg)
 <use fig/fig-28.jpg>
Package pdftex.def Info: fig/fig-28.jpg used on input line 726.
(pdftex.def)             Requested size: 426.79134pt x 301.64075pt.

<fig/fig-29.pdf, id=1566, 543.44762pt x 264.61063pt>
File: fig/fig-29.pdf Graphic file (type pdf)
 <use fig/fig-29.pdf>
Package pdftex.def Info: fig/fig-29.pdf used on input line 734.
(pdftex.def)             Requested size: 426.79134pt x 207.81265pt.


LaTeX Warning: `!h' float specifier changed to `!ht'.

<fig/fig-30.pdf, id=1568, 1712.24838pt x 642.12602pt>
File: fig/fig-30.pdf Graphic file (type pdf)
 <use fig/fig-30.pdf>
Package pdftex.def Info: fig/fig-30.pdf used on input line 745.
(pdftex.def)             Requested size: 426.79134pt x 160.051pt.


LaTeX Warning: `!h' float specifier changed to `!ht'.


Overfull \vbox (3.49998pt too high) has occurred while \output is active []


[26 <D:/OneDrive - VÅ B-TU Ostrava/00_Kombajni/2017/Frontiers - ICA PCA (R)/07_
clanek/v2/05_review/fig/fig-28.jpg>]
Overfull \vbox (3.49998pt too high) has occurred while \output is active []


[27 <D:/OneDrive - VÅ B-TU Ostrava/00_Kombajni/2017/Frontiers - ICA PCA (R)/07_
clanek/v2/05_review/fig/fig-29.pdf> <D:/OneDrive - VÅ B-TU Ostrava/00_Kombajni/
2017/Frontiers - ICA PCA (R)/07_clanek/v2/05_review/fig/fig-30.pdf

pdfTeX warning: pdflatex.exe (file D:/OneDrive - VÅ B-TU Ostrava/00_Kombajni/20
17/Frontiers - ICA PCA (R)/07_clanek/v2/05_review/fig/fig-30.pdf): PDF inclusio
n: multiple pdfs with page group included in a single page
>]
Missing character: There is no â in font ptmr7t!
Missing character: There is no  in font ptmr7t!
Missing character: There is no  in font ptmr7t!
Missing character: There is no â in font ptmr7t!
Missing character: There is no  in font ptmr7t!
Missing character: There is no  in font ptmr7t!

Overfull \vbox (3.49998pt too high) has occurred while \output is active []


[28]
Missing character: There is no â in font ptmr7t!
Missing character: There is no  in font ptmr7t!
Missing character: There is no  in font ptmr7t!
Missing character: There is no â in font ptmr7t!
Missing character: There is no  in font ptmr7t!
Missing character: There is no  in font ptmr7t!

Overfull \vbox (3.49998pt too high) has occurred while \output is active []


[29]
("D:\OneDrive - VÅ B-TU Ostrava\00_Kombajni\2017\Frontiers - ICA PCA (R)\07_cla
nek\v2\05_review\frontiers.bbl"
Underfull \hbox (badness 10000) in paragraph at lines 16--21
[]\OT1/ptm/m/n/12 (+20) (2014).  Non-invasive fetal ecg analy-sis.  Avai-la-ble
 from
 []


Overfull \vbox (3.49998pt too high) has occurred while \output is active []


[30]
Missing character: There is no Ã in font ptmr7t!
Missing character: There is no ­ in font ptmr7t!

Overfull \vbox (3.49998pt too high) has occurred while \output is active []


[31]
Missing character: There is no Å in font ptmr7t!
Missing character: There is no ¯ in font ptmr7t!

Overfull \vbox (3.49998pt too high) has occurred while \output is active []


[32]
Overfull \vbox (3.49998pt too high) has occurred while \output is active []


[33]
LaTeX Font Info:    Try loading font information for OMS+ptm on input line 596.

 ("C:\Program Files\MiKTeX 2.9\tex\latex\psnfss\omsptm.fd"
File: omsptm.fd 
)
LaTeX Font Info:    Font shape `OMS/ptm/m/n' in size <12> not available
(Font)              Font shape `OMS/cmsy/m/n' tried instead on input line 596.

Overfull \vbox (3.49998pt too high) has occurred while \output is active []


[34]
Overfull \vbox (3.49998pt too high) has occurred while \output is active []


[35])
Overfull \vbox (3.49998pt too high) has occurred while \output is active []


[36]
Package atveryend Info: Empty hook `BeforeClearDocument' on input line 833.
Package atveryend Info: Empty hook `AfterLastShipout' on input line 833.

("D:\OneDrive - VÅ B-TU Ostrava\00_Kombajni\2017\Frontiers - ICA PCA (R)\07_cla
nek\v2\05_review\frontiers.aux")
Package atveryend Info: Executing hook `AtVeryEndDocument' on input line 833.
Package atveryend Info: Executing hook `AtEndAfterFileList' on input line 833.
Package rerunfilecheck Info: File `frontiers.out' has not changed.
(rerunfilecheck)             Checksum: B27E6D497EBE76BC32C0CF4FAAE2B9E5;1773.


LaTeX Font Warning: Size substitutions with differences
(Font)              up to 0.5pt have occurred.

Package atveryend Info: Empty hook `AtVeryVeryEnd' on input line 833.
 ) 
Here is how much of TeX's memory you used:
 12373 strings out of 493921
 184960 string characters out of 3147279
 324929 words of memory out of 3000000
 14753 multiletter control sequences out of 15000+200000
 55582 words of font info for 271 fonts, out of 3000000 for 9000
 845 hyphenation exceptions out of 8191
 49i,12n,38p,2462b,621s stack positions out of 5000i,500n,10000p,200000b,50000s
{C:/Program Files/MiKTeX 2.9/fonts/enc/dvips/fontname/8r.enc}<C:/Program File
s/MiKTeX 2.9/fonts/type1/public/amsfonts/cm/cmex10.pfb><C:/Program Files/MiKTeX
 2.9/fonts/type1/public/amsfonts/cm/cmmi12.pfb><C:/Program Files/MiKTeX 2.9/fon
ts/type1/public/amsfonts/cm/cmmi9.pfb><C:/Program Files/MiKTeX 2.9/fonts/type1/
public/amsfonts/cm/cmr12.pfb><C:/Program Files/MiKTeX 2.9/fonts/type1/public/am
sfonts/cm/cmr7.pfb><C:/Program Files/MiKTeX 2.9/fonts/type1/public/amsfonts/cm/
cmr9.pfb><C:/Program Files/MiKTeX 2.9/fonts/type1/public/amsfonts/cm/cmsy10.pfb
><C:/Program Files/MiKTeX 2.9/fonts/type1/public/amsfonts/cm/cmsy9.pfb><C:/Prog
ram Files/MiKTeX 2.9/fonts/type1/urw/helvetic/uhvb8a.pfb><C:/Program Files/MiKT
eX 2.9/fonts/type1/urw/helvetic/uhvbo8a.pfb><C:/Program Files/MiKTeX 2.9/fonts/
type1/urw/helvetic/uhvr8a.pfb><C:/Program Files/MiKTeX 2.9/fonts/type1/urw/helv
etic/uhvro8a.pfb><C:/Program Files/MiKTeX 2.9/fonts/type1/urw/times/utmb8a.pfb>
<C:/Program Files/MiKTeX 2.9/fonts/type1/urw/times/utmr8a.pfb><C:/Program Files
/MiKTeX 2.9/fonts/type1/urw/times/utmri8a.pfb>
Output written on frontiers.pdf (36 pages, 4049711 bytes).
PDF statistics:
 1804 PDF objects out of 2073 (max. 8388607)
 254 named destinations out of 1000 (max. 500000)
 36680 words of extra memory for PDF output out of 42996 (max. 10000000)
