# Supplementary material for: Comparative Effectiveness of ICA and PCA in Extraction of Fetal ECG From Abdominal Signals: Toward Non-invasive Fetal Monitoring
Source: Front Physiol. 2018 May 30;9:648. doi: 10.3389/fphys.2018.00648 (PMC5988877; doi:10.3389/fphys.2018.00648)
Supplement: Supplementary file 1 [file Data_Sheet_1.ZIP › frontiers.out]

\BOOKMARK [1][-]{section.1}{Introduction}{}% 1
\BOOKMARK [1][-]{section.2}{State of the Art}{}% 2
\BOOKMARK [2][-]{subsection.2.1}{Electronic Fetal Monitoring Instrumentation}{section.2}% 3
\BOOKMARK [2][-]{subsection.2.2}{Non-invasive Fetal Electrocardiogarm \(NI-fECG\) Signal Extraction Methods}{section.2}% 4
\BOOKMARK [3][-]{subsubsection.2.2.1}{Adaptive Methods}{subsection.2.2}% 5
\BOOKMARK [3][-]{subsubsection.2.2.2}{Non-Adaptive Methods}{subsection.2.2}% 6
\BOOKMARK [1][-]{section.3}{Methods}{}% 7
\BOOKMARK [2][-]{subsection.3.1}{Independent Component Analysis \(ICA\)}{section.3}% 8
\BOOKMARK [3][-]{subsubsection.3.1.1}{ICA Data Model}{subsection.3.1}% 9
\BOOKMARK [3][-]{subsubsection.3.1.2}{Preprocessing for ICA}{subsection.3.1}% 10
\BOOKMARK [3][-]{subsubsection.3.1.3}{Limitations of ICA}{subsection.3.1}% 11
\BOOKMARK [2][-]{subsection.3.2}{Principal Component Analysis \(PCA\)}{section.3}% 12
\BOOKMARK [2][-]{subsection.3.3}{Principal Components Estimation}{section.3}% 13
\BOOKMARK [1][-]{section.4}{Dataset}{}% 14
\BOOKMARK [2][-]{subsection.4.1}{Performance Evaluation Measures}{section.4}% 15
\BOOKMARK [1][-]{section.5}{Results}{}% 16
\BOOKMARK [2][-]{subsection.5.1}{Fetal Heart Rate Determination}{section.5}% 17
\BOOKMARK [2][-]{subsection.5.2}{Statistical Analysis}{section.5}% 18
\BOOKMARK [2][-]{subsection.5.3}{Bland-Altman Statistical Analysis}{section.5}% 19
\BOOKMARK [2][-]{subsection.5.4}{Challenge 2013 results comparison}{section.5}% 20
\BOOKMARK [2][-]{subsection.5.5}{Graphical Interpretation of the Results}{section.5}% 21
\BOOKMARK [2][-]{subsection.5.6}{Non-invasive ST-analysis}{section.5}% 22
\BOOKMARK [1][-]{section.6}{Discussion}{}% 23
\BOOKMARK [1][-]{section.7}{Conclusion and Future Work}{}% 24
