# Supplementary material for: Comparative Effectiveness of ICA and PCA in Extraction of Fetal ECG From Abdominal Signals: Toward Non-invasive Fetal Monitoring
Source: Front Physiol. 2018 May 30;9:648. doi: 10.3389/fphys.2018.00648 (PMC5988877; doi:10.3389/fphys.2018.00648)
Supplement: Supplementary file 1 [file Data_Sheet_1.ZIP › frontiers.synctex]

SyncTeX Version:1
Input:1:D:/OneDrive - VŠB-TU Ostrava/00_Kombajni/2017/Frontiers - ICA PCA (R)/07_clanek/v2/05_review/frontiers.tex
Input:2:D:\OneDrive - VŠB-TU Ostrava\00_Kombajni\2017\Frontiers - ICA PCA (R)\07_clanek\v2\05_review\frontiersSCNS.cls
Input:3:C:\Program Files\MiKTeX 2.9\tex\latex\base\inputenc.sty
Input:4:C:\Program Files\MiKTeX 2.9\tex\latex\crop\crop.sty
Input:5:C:\Program Files\MiKTeX 2.9\tex\latex\graphics\color.sty
Input:6:C:\Program Files\MiKTeX 2.9\tex\latex\00miktex\color.cfg
Input:7:C:\Program Files\MiKTeX 2.9\tex\latex\pdftex-def\pdftex.def
Input:8:C:\Program Files\MiKTeX 2.9\tex\generic\oberdiek\infwarerr.sty
Input:9:C:\Program Files\MiKTeX 2.9\tex\generic\oberdiek\ltxcmds.sty
Input:10:C:\Program Files\MiKTeX 2.9\tex\latex\graphics\graphics.sty
Input:11:C:\Program Files\MiKTeX 2.9\tex\latex\graphics\trig.sty
Input:12:C:\Program Files\MiKTeX 2.9\tex\latex\00miktex\graphics.cfg
Input:13:C:\Program Files\MiKTeX 2.9\tex\xelatex\xetexconfig\crop.cfg
Input:14:C:\Program Files\MiKTeX 2.9\tex\latex\graphics\graphicx.sty
Input:15:C:\Program Files\MiKTeX 2.9\tex\latex\graphics\keyval.sty
Input:16:C:\Program Files\MiKTeX 2.9\tex\latex\amsmath\amsmath.sty
Input:17:C:\Program Files\MiKTeX 2.9\tex\latex\amsmath\amstext.sty
Input:18:C:\Program Files\MiKTeX 2.9\tex\latex\amsmath\amsgen.sty
Input:19:C:\Program Files\MiKTeX 2.9\tex\latex\amsmath\amsbsy.sty
Input:20:C:\Program Files\MiKTeX 2.9\tex\latex\amsmath\amsopn.sty
Input:21:C:\Program Files\MiKTeX 2.9\tex\latex\tools\array.sty
Input:22:C:\Program Files\MiKTeX 2.9\tex\latex\amsfonts\amssymb.sty
Input:23:C:\Program Files\MiKTeX 2.9\tex\latex\amsfonts\amsfonts.sty
Input:24:C:\Program Files\MiKTeX 2.9\tex\latex\sttools\flushend.sty
Input:25:D:\OneDrive - VŠB-TU Ostrava\00_Kombajni\2017\Frontiers - ICA PCA (R)\07_clanek\v2\05_review\stfloats.sty
Input:26:C:\Program Files\MiKTeX 2.9\tex\latex\amscls\amsthm.sty
Input:27:C:\Program Files\MiKTeX 2.9\tex\latex\changepage\chngpage.sty
Input:28:C:\Program Files\MiKTeX 2.9\tex\latex\psnfss\times.sty
Input:29:C:\Program Files\MiKTeX 2.9\tex\latex\datetime\datetime.sty
Input:30:C:\Program Files\MiKTeX 2.9\tex\latex\fmtcount\fmtcount.sty
Input:31:C:\Program Files\MiKTeX 2.9\tex\latex\base\ifthen.sty
Input:32:C:\Program Files\MiKTeX 2.9\tex\latex\etoolbox\etoolbox.sty
Input:33:C:\Program Files\MiKTeX 2.9\tex\latex\misc\etex.sty
Input:34:C:\Program Files\MiKTeX 2.9\tex\latex\fmtcount\fcprefix.sty
Input:35:C:\Program Files\MiKTeX 2.9\tex\latex\fmtcount\fcnumparser.sty
Input:36:C:\Program Files\MiKTeX 2.9\tex\latex\fmtcount\fc-english.def
Input:37:C:\Program Files\MiKTeX 2.9\tex\latex\ltxmisc\parskip.sty
Input:38:C:\Program Files\MiKTeX 2.9\tex\latex\oberdiek\epstopdf.sty
Input:39:C:\Program Files\MiKTeX 2.9\tex\latex\oberdiek\epstopdf-base.sty
Input:40:C:\Program Files\MiKTeX 2.9\tex\latex\oberdiek\grfext.sty
Input:41:C:\Program Files\MiKTeX 2.9\tex\generic\oberdiek\kvdefinekeys.sty
Input:42:C:\Program Files\MiKTeX 2.9\tex\latex\oberdiek\kvoptions.sty
Input:43:C:\Program Files\MiKTeX 2.9\tex\generic\oberdiek\kvsetkeys.sty
Input:44:C:\Program Files\MiKTeX 2.9\tex\generic\oberdiek\etexcmds.sty
Input:45:C:\Program Files\MiKTeX 2.9\tex\generic\oberdiek\ifluatex.sty
Input:46:C:\Program Files\MiKTeX 2.9\tex\generic\oberdiek\pdftexcmds.sty
Input:47:C:\Program Files\MiKTeX 2.9\tex\generic\oberdiek\ifpdf.sty
Input:48:C:\Program Files\MiKTeX 2.9\tex\latex\xcolor\xcolor.sty
Input:49:C:\Program Files\MiKTeX 2.9\tex\latex\00miktex\color.cfg
Input:50:C:\Program Files\MiKTeX 2.9\tex\latex\graphics\dvipsnam.def
Input:51:C:\Program Files\MiKTeX 2.9\tex\latex\natbib\natbib.sty
Input:52:C:\Program Files\MiKTeX 2.9\tex\latex\url\url.sty
Input:53:C:\Program Files\MiKTeX 2.9\tex\latex\hyperref\hyperref.sty
Input:54:C:\Program Files\MiKTeX 2.9\tex\generic\oberdiek\hobsub-hyperref.sty
Input:55:C:\Program Files\MiKTeX 2.9\tex\generic\oberdiek\hobsub-generic.sty
Input:56:C:\Program Files\MiKTeX 2.9\tex\generic\ifxetex\ifxetex.sty
Input:57:C:\Program Files\MiKTeX 2.9\tex\latex\oberdiek\auxhook.sty
Input:58:C:\Program Files\MiKTeX 2.9\tex\latex\hyperref\pd1enc.def
Input:59:C:\Program Files\MiKTeX 2.9\tex\latex\00miktex\hyperref.cfg
Input:60:C:\Program Files\MiKTeX 2.9\tex\latex\hyperref\hpdftex.def
Input:61:C:\Program Files\MiKTeX 2.9\tex\latex\oberdiek\rerunfilecheck.sty
Input:62:C:\Program Files\MiKTeX 2.9\tex\latex\lineno\lineno.sty
Input:63:C:\Program Files\MiKTeX 2.9\tex\latex\microtype\microtype.sty
Input:64:C:\Program Files\MiKTeX 2.9\tex\latex\microtype\microtype-pdftex.def
Input:65:C:\Program Files\MiKTeX 2.9\tex\latex\microtype\microtype.cfg
Input:66:C:\Program Files\MiKTeX 2.9\tex\latex\setspace\setspace.sty
Input:67:C:\Program Files\MiKTeX 2.9\tex\latex\caption\caption.sty
Input:68:C:\Program Files\MiKTeX 2.9\tex\latex\caption\caption3.sty
Input:69:C:\Program Files\MiKTeX 2.9\tex\latex\caption\subcaption.sty
Input:70:D:\OneDrive - VŠB-TU Ostrava\00_Kombajni\2017\Frontiers - ICA PCA (R)\07_clanek\v2\05_review\frontiers.aux
Input:71:C:\Program Files\MiKTeX 2.9\tex\latex\psnfss\ot1ptm.fd
Input:72:C:\Program Files\MiKTeX 2.9\tex\context\base\supp-pdf.mkii
Input:73:C:\Program Files\MiKTeX 2.9\tex\latex\hyperref\nameref.sty
Input:74:C:\Program Files\MiKTeX 2.9\tex\generic\oberdiek\gettitlestring.sty
Input:75:D:\OneDrive - VŠB-TU Ostrava\00_Kombajni\2017\Frontiers - ICA PCA (R)\07_clanek\v2\05_review\frontiers.out
Input:76:D:\OneDrive - VŠB-TU Ostrava\00_Kombajni\2017\Frontiers - ICA PCA (R)\07_clanek\v2\05_review\frontiers.out
Input:77:C:\Program Files\MiKTeX 2.9\tex\latex\microtype\mt-ptm.cfg
Input:78:C:\Program Files\MiKTeX 2.9\tex\latex\psnfss\ot1phv.fd
Input:79:C:\Program Files\MiKTeX 2.9\tex\latex\microtype\mt-cmr.cfg
Input:80:C:\Program Files\MiKTeX 2.9\tex\latex\amsfonts\umsa.fd
Input:81:C:\Program Files\MiKTeX 2.9\tex\latex\microtype\mt-msa.cfg
Input:82:C:\Program Files\MiKTeX 2.9\tex\latex\amsfonts\umsb.fd
Input:83:C:\Program Files\MiKTeX 2.9\tex\latex\microtype\mt-msb.cfg
Output:pdf
Magnification:1000
Unit:1
X Offset:0
Y Offset:0
Content:
!6044
{1
[1,80:4186206,51880818:31832802,45503614,0
[1,80:4186206,6377204:0,0,0
(1,80:4186206,53740071:0,52099153,0
g1,80:-550080,53740071
[1,80:-550080,53740071:0,52099153,0
]
k1,80:4186206,53740071:4736286
)
]
[1,80:4186206,51880818:31832802,45503614,0
h1,80:4186206,6377204:0,0,0
[1,80:4186206,6377204:0,0,0
(1,80:4186206,4238419:0,0,0
k1,80:4186206,4238419:1813203
)
]
[1,80:4186206,51880818:31832802,45503614,0
[1,80:2988864,51880818:33030144,49217536,0
[1,80:2988864,3711858:33030144,1048576,0
(1,80:2988864,3711858:33030144,0,0
h1,80:2988864,3711858:33030144,0,0
)
]
[1,80:2988864,49652594:33030144,44695552,0
(1,62:2988864,2713251:33030144,2540337,2147120
$1,62:2988864,2713251
[1,62:2988864,2713251:11796480,2540337,2147120
(1,62:2988864,172914:11796480,0,0
h1,62:2988864,172914:0,0,0
k1,62:14785344,172914:11796480
g1,62:14785344,172914
)
(1,62:2988864,4860371:11796480,4228705,0
(1,62:2988864,4860371:0,0,0
g1,62:2988864,4860371
g1,62:2988864,4860371
g1,62:2988864,4860371
(1,62:2988864,4860371:0,0,0
)
g1,62:2988864,4860371
)
(1,62:2988864,4860371:11796480,4228705,0
(1,62:2988864,4860371:11796480,4228705,0
(1,62:2988864,4860371:11796480,4228705,0
(1,62:2988864,4860371:11796480,4228705,0
(1,62:2988864,4860371:11796480,4228705,0
(1,62:2988864,4860371:11796337,4228715,0
(1,62:2988864,4860371:11796337,4228715,0
(1,62:2988864,4860371:0,7878024,0
(1,62:2988864,4860371:21976370,7878024,0
)
k1,62:2988864,4860371:-21976370
)
)
)
)
)
)
)
)
g1,62:14785344,4860371
g1,62:14785344,4860371
)
]
$1,62:14785344,2713251
)
(1,62:2988864,5554205:33030144,65536,0
h1,62:2988864,5554205:559403,0,0
(1,62:3548267,5554205:33030144,65536,0
r1,62:36578411,5554205:33030144,65536,0
)
g1,62:36578411,5554205
g1,62:36578411,5554205
)
(1,62:2988864,5554205:0,0,0
(1,62:2988864,5554205:0,461695,0
k1,62:1969128,5554205:-1019736
x1,62:2333504,5554205
g1,62:2988864,5554205
)
)
h1,62:2988864,5554205:0,0,0
(1,62:2988864,6537245:33030144,0,27611753
[1,62:2988864,6537245:28704768,0,27611753
(1,62:2988864,7508486:28704768,971240,275896
h1,62:2988864,7508486:0,0,0
x1,62:10927810,7508486
g1,62:11292177,7508486
x1,62:12166417,7508486
x1,62:13039344,7508486
x1,62:19729183,7508486
g1,62:20093550,7508486
x1,62:21330863,7508486
g1,62:21695230,7508486
x1,62:23952269,7508486
g1,62:24316636,7508486
x1,62:26647084,7508486
g1,62:27011451,7508486
x1,62:29778363,7508486
g1,62:30142730,7508486
x1,62:31307945,7508486
k1,62:31693632,7508486:385687
)
(1,62:2988864,9228806:28704768,971240,24240
x1,62:9398210,9228806
g1,62:9762577,9228806
x1,62:10999890,9228806
g1,62:11364257,9228806
x1,62:14423441,9228806
g1,62:14787808,9228806
x1,62:17628111,9228806
g1,62:17992478,9228806
x1,62:18938800,9228806
x1,62:20878657,9228806
g1,62:21243024,9228806
x1,62:28015455,9228806
k1,62:31693632,9228806:3678177
)
(1,62:2988864,10949126:28704768,971240,284416
x1,62:8087503,10949126
g1,62:8451870,10949126
x1,62:9252718,10949126
x1,62:9948717,10949126
x1,62:12187405,10949126
x1,62:13690797,10949126
g1,62:14055164,10949126
x1,62:17039661,10949126
x1,62:18204876,10949126
x1,62:18881211,10949126
x1,62:22134378,10949126
g1,62:22498745,10949126
x1,62:25557929,10949126
k1,62:31693632,10949126:6135703
)
(1,62:2988864,12669446:28704768,956168,284416
x1,62:9759985,12669446
k1,62:20726809,12669446:10966824
k1,62:31693633,12669446:10966824
)
(1,62:2988864,14193158:28704768,665498,132114
h1,62:2988864,14193158:0,0,0
x1,62:5348927,14193158
g1,62:5567547,14193158
x1,62:6965807,14193158
x1,62:8817041,14193158
$1,62:8948141,14193158
(1,62:8948141,13907768:807362,380108,114688
x1,62:9722735,13907768
)
$1,62:9755503,14193158
x1,62:9974123,14193158
g1,62:10192743,14193158
x1,62:13033315,14193158
g1,62:13251935,14193158
x1,62:16092507,14193158
x1,62:16561227,14193158
x1,62:16982753,14193158
x1,62:17404279,14193158
$1,62:17535379,14193158
(1,62:17535379,13907768:335870,380108,0
x1,62:17838481,13907768
)
$1,62:17871249,14193158
x1,62:18089869,14193158
g1,62:18308489,14193158
x1,62:19663500,14193158
x1,62:20966613,14193158
g1,62:21185233,14193158
x1,62:22452951,14193158
x1,62:22898065,14193158
x1,62:24591234,14193158
$1,62:24722334,14193158
(1,62:24722334,13907768:335870,380108,0
x1,62:25025436,13907768
)
$1,62:25058204,14193158
x1,62:25276824,14193158
g1,62:25495444,14193158
x1,62:27418256,14193158
g1,62:27636876,14193158
x1,62:28817292,14193158
x1,62:29719327,14193158
$1,62:29850427,14193158
(1,62:29850427,13907768:335870,380108,0
x1,62:30153529,13907768
)
$1,62:30186297,14193158
x1,62:30404917,14193158
k1,62:31693632,14193158:1398029
)
(1,62:2988864,15421958:28704768,665498,165537
x1,62:4759096,15421958
g1,62:4977716,15421958
x1,62:6593829,15421958
x1,62:7714484,15421958
x1,62:8136010,15421958
x1,62:8557536,15421958
$1,62:8688636,15421958
(1,62:8688636,15136568:335870,380108,0
x1,62:8991738,15136568
)
$1,62:9024506,15421958
x1,62:9243126,15421958
g1,62:9461746,15421958
x1,62:10860006,15421958
x1,62:11937403,15421958
g1,62:12156023,15421958
x1,62:12636532,15421958
x1,62:14631689,15421958
$1,62:14762789,15421958
(1,62:14762789,15136568:807362,380108,114688
x1,62:15537383,15136568
)
$1,62:15570151,15421958
x1,62:15788771,15421958
g1,62:16007391,15421958
x1,62:17362402,15421958
g1,62:17581022,15421958
x1,62:20683473,15421958
$1,62:20814573,15421958
(1,62:20814573,15136568:335870,380108,0
x1,62:21117675,15136568
)
$1,62:21150443,15421958
x1,62:21369063,15421958
g1,62:21587683,15421958
x1,62:22112227,15421958
x1,62:23093683,15421958
g1,62:23312303,15421958
x1,62:25585074,15421958
$1,62:25716174,15421958
(1,62:25716174,15136568:335870,380108,0
x1,62:26019276,15136568
)
$1,62:26052044,15421958
g1,62:26270664,15421958
x1,62:27668933,15421958
g1,62:27887553,15421958
x1,62:30378158,15421958
k1,62:31693632,15421958:1330416
)
(1,62:2988864,16650758:28704768,665498,7857
x1,62:4387132,16650758
x1,62:6055920,16650758
$1,62:6187020,16650758
(1,62:6187020,16365368:335870,380108,0
x1,62:6490122,16365368
)
$1,62:6522890,16650758
k1,62:19100683,16650758:12592948
k1,62:31693631,16650758:12592948
)
(1,62:2988864,17895942:28704768,665498,174979
h1,62:2958554,17895942:0,0,0
$1,62:2958554,17895942
(1,62:2958554,17610552:335870,380108,0
x1,62:3261656,17610552
)
$1,62:3294424,17895942
x1,62:5435857,17895942
x1,62:7434143,17895942
g1,62:7652763,17895942
x1,62:8308634,17895942
g1,62:8527254,17895942
x1,62:10624652,17895942
x1,62:12698451,17895942
g1,62:12917071,17895942
x1,62:14228824,17895942
g1,62:14447444,17895942
x1,62:18293058,17895942
g1,62:18511678,17895942
x1,62:21658941,17895942
x1,62:22938436,17895942
g1,62:23157056,17895942
x1,62:23637565,17895942
x1,62:25652382,17895942
g1,62:25871002,17895942
x1,62:26526873,17895942
g1,62:26745493,17895942
x1,62:28755588,17895942
x1,62:29947013,17895942
k1,62:31693632,17895942:1746619
)
(1,62:2988864,18878982:28704768,579600,174979
x1,62:6136127,18878982
x1,62:7197002,18878982
g1,62:7415622,18878982
x1,62:8727375,18878982
g1,62:8945995,18878982
x1,62:12398394,18878982
g1,62:12617014,18878982
x1,62:15414328,18878982
x1,62:15621159,18878982
g1,62:15839779,18878982
x1,62:17675290,18878982
x1,62:18155799,18878982
x1,62:20946037,18878982
g1,62:21164657,18878982
x1,62:22737510,18878982
x1,62:24596616,18878982
g1,62:24815236,18878982
x1,62:25471107,18878982
g1,62:25689727,18878982
x1,62:27175278,18878982
x1,62:27604666,18878982
x1,62:27982157,18878982
x1,62:28618367,18878982
g1,62:28836987,18878982
x1,62:30322538,18878982
x1,62:30751926,18878982
x1,62:31129417,18878982
x1,62:31765627,18878982
k1,62:31693632,18878982:37319
)
(1,62:2988864,19862022:28704768,579600,163968
x1,62:3949881,19862022
x1,62:5205810,19862022
g1,62:5424430,19862022
x1,62:7741235,19862022
x1,62:8467896,19862022
k1,62:20080764,19862022:11612868
k1,62:31693632,19862022:11612868
)
(1,62:2988864,20845062:28704768,665498,174979
h1,62:2973709,20845062:0,0,0
$1,62:2973709,20845062
(1,62:2973709,20559672:335870,380108,0
x1,62:3276811,20559672
)
$1,62:3309579,20845062
x1,62:6063613,20845062
g1,62:6282233,20845062
x1,62:6938104,20845062
g1,62:7156724,20845062
x1,62:9865958,20845062
g1,62:10084578,20845062
x1,62:10565087,20845062
x1,62:14055242,20845062
g1,62:14273862,20845062
x1,62:15585615,20845062
g1,62:15804235,20845062
x1,62:19563334,20845062
g1,62:19781954,20845062
x1,62:20481083,20845062
x1,62:21784974,20845062
g1,62:22003594,20845062
x1,62:24013700,20845062
x1,62:24439162,20845062
x1,62:24645993,20845062
g1,62:24864613,20845062
x1,62:25389157,20845062
x1,62:27273424,20845062
k1,62:29483528,20845062:2210104
k1,62:31693632,20845062:2210104
)
(1,62:2988864,21828102:28704768,665498,174979
h1,62:2973709,21828102:0,0,0
$1,62:2973709,21828102
(1,62:2973709,21542712:335870,380108,0
x1,62:3276811,21542712
)
$1,62:3309579,21828102
x1,62:5408183,21828102
x1,62:7367133,21828102
k1,62:7570943,21828102:203810
x1,62:8213697,21828102
k1,62:8417507,21828102:203810
x1,62:10559265,21828102
x1,62:11151001,21828102
k1,62:11354811,21828102:203810
x1,62:13324704,21828102
x1,62:14492536,21828102
k1,62:14696346,21828102:203810
x1,62:17780663,21828102
x1,62:19034804,21828102
k1,62:19243551,21828102:208747
x1,62:19714450,21828102
x1,62:21688185,21828102
k1,62:21891995,21828102:203810
x1,62:22534749,21828102
k1,62:22738559,21828102:203810
x1,62:24708452,21828102
x1,62:25876284,21828102
k1,62:26080094,21828102:203810
x1,62:29164411,21828102
x1,62:30204304,21828102
k1,62:30408114,21828102:203810
x1,62:31693632,21828102
k1,62:31693632,21828102:0
)
(1,62:2988864,22811142:28704768,579600,168288
x1,62:6441263,22811142
g1,62:6659883,22811142
x1,62:9457197,22811142
x1,62:9664028,22811142
g1,62:9882648,22811142
x1,62:11718159,22811142
x1,62:12198668,22811142
x1,62:14988906,22811142
g1,62:15207526,22811142
x1,62:16780379,22811142
x1,62:18639485,22811142
g1,62:18858105,22811142
x1,62:19513976,22811142
g1,62:19732596,22811142
x1,62:21218147,22811142
x1,62:21647535,22811142
x1,62:22025026,22811142
x1,62:22661236,22811142
g1,62:22879856,22811142
x1,62:24365407,22811142
x1,62:24794795,22811142
x1,62:25172286,22811142
x1,62:25808496,22811142
g1,62:26027116,22811142
x1,62:26988133,22811142
x1,62:28244062,22811142
g1,62:28462682,22811142
x1,62:30779487,22811142
x1,62:31506148,22811142
k1,62:31599890,22811142:93742
k1,62:31693632,22811142:93742
)
(1,62:2988864,23794182:28704768,665498,174979
h1,62:2967647,23794182:0,0,0
$1,62:2967647,23794182
(1,62:2967647,23508792:335870,380108,0
x1,62:3270749,23508792
)
$1,62:3303517,23794182
x1,62:5444950,23794182
x1,62:7443236,23794182
g1,62:7661856,23794182
x1,62:8317727,23794182
g1,62:8536347,23794182
x1,62:9016856,23794182
x1,62:12112232,23794182
x1,62:15644846,23794182
x1,62:15851677,23794182
g1,62:16070297,23794182
x1,62:16550806,23794182
x1,62:18565623,23794182
g1,62:18784243,23794182
x1,62:19440114,23794182
g1,62:19658734,23794182
x1,62:21668829,23794182
x1,62:22860254,23794182
g1,62:23078874,23794182
x1,62:26226137,23794182
x1,62:27287012,23794182
g1,62:27505632,23794182
x1,62:28817385,23794182
k1,62:31693632,23794182:2876247
)
(1,62:2988864,24777222:28704768,579600,168288
x1,62:6441263,24777222
g1,62:6659883,24777222
x1,62:9457197,24777222
x1,62:9664028,24777222
g1,62:9882648,24777222
x1,62:11718159,24777222
x1,62:12198668,24777222
x1,62:14988906,24777222
g1,62:15207526,24777222
x1,62:16780379,24777222
x1,62:18639485,24777222
g1,62:18858105,24777222
x1,62:19513976,24777222
g1,62:19732596,24777222
x1,62:21218147,24777222
x1,62:21647535,24777222
x1,62:22025026,24777222
x1,62:22661236,24777222
g1,62:22879856,24777222
x1,62:24365407,24777222
x1,62:24794795,24777222
x1,62:25172286,24777222
x1,62:25808496,24777222
g1,62:26027116,24777222
x1,62:26988133,24777222
x1,62:28244062,24777222
g1,62:28462682,24777222
x1,62:30779487,24777222
x1,62:31506148,24777222
k1,62:31599890,24777222:93742
k1,62:31693632,24777222:93742
)
(1,62:2988864,25760262:28704768,665498,174979
h1,62:2988864,25760262:0,0,0
$1,62:2988864,25760262
(1,62:2988864,25474872:335870,380108,0
x1,62:3291966,25474872
)
$1,62:3324734,25760262
x1,62:5466167,25760262
x1,62:7464453,25760262
g1,62:7683073,25760262
x1,62:8338944,25760262
g1,62:8557564,25760262
x1,62:11136237,25760262
x1,62:12109042,25760262
g1,62:12327662,25760262
x1,62:13639415,25760262
g1,62:13858035,25760262
x1,62:18010359,25760262
x1,62:18150335,25760262
g1,62:18368955,25760262
x1,62:20553647,25760262
x1,62:21363666,25760262
g1,62:21582286,25760262
x1,62:23155139,25760262
x1,62:25014245,25760262
g1,62:25232865,25760262
x1,62:26544618,25760262
g1,62:26763238,25760262
x1,62:28336091,25760262
x1,62:30195197,25760262
k1,62:31693632,25760262:1498435
)
(1,62:2988864,26743302:28704768,579600,163968
x1,62:5829424,26743302
g1,62:6048044,26743302
x1,62:6834467,26743302
x1,62:7728629,26743302
x1,62:7915799,26743302
g1,62:8134419,26743302
x1,62:8920842,26743302
x1,62:9815004,26743302
x1,62:10002174,26743302
g1,62:10220794,26743302
x1,62:11181811,26743302
x1,62:12437740,26743302
g1,62:12656360,26743302
x1,62:14973165,26743302
x1,62:15699826,26743302
k1,62:23696729,26743302:7996903
k1,62:31693632,26743302:7996903
)
(1,62:2988864,27726342:28704768,665498,174979
h1,62:2988864,27726342:0,0,0
$1,62:2988864,27726342
(1,62:2988864,27440952:335870,380108,0
x1,62:3291966,27440952
)
$1,62:3324734,27726342
x1,62:5466167,27726342
x1,62:7464453,27726342
g1,62:7683073,27726342
x1,62:8338944,27726342
g1,62:8557564,27726342
x1,62:10567659,27726342
x1,62:11759084,27726342
g1,62:11977704,27726342
x1,62:13289457,27726342
g1,62:13508077,27726342
x1,62:16960476,27726342
g1,62:17179096,27726342
x1,62:20326359,27726342
x1,62:21605854,27726342
g1,62:21824474,27726342
x1,62:23397327,27726342
x1,62:25256433,27726342
g1,62:25475053,27726342
x1,62:26130924,27726342
g1,62:26349544,27726342
x1,62:26830053,27726342
x1,62:27172936,27726342
x1,62:28373031,27726342
g1,62:28591651,27726342
x1,62:29290780,27726342
g1,62:29509400,27726342
x1,62:30033944,27726342
x1,62:31270212,27726342
x1,62:31457382,27726342
k1,62:31693632,27726342:345564
)
(1,62:2988864,28709382:28704768,579600,115603
x1,62:3687993,28709382
g1,62:3906613,28709382
x1,62:4431157,28709382
x1,62:5667425,28709382
x1,62:5854595,28709382
g1,62:6073215,28709382
x1,62:7690104,28709382
k1,62:19691868,28709382:12001764
k1,62:31693632,28709382:12001764
)
(1,62:2988864,29921798:28704768,579600,163968
h1,62:2988864,29921798:0,0,0
x1,62:9326648,29921798
k1,62:20455483,29921798:11238149
k1,62:31693632,29921798:11238149
)
(1,62:2988864,30740998:28704768,568190,12969
h1,62:2988864,30740998:0,0,0
x1,62:5261634,30740998
g1,62:5480254,30740998
x1,62:6834479,30740998
x1,62:8526851,30740998
k1,62:20100411,30740998:11593221
k1,62:31693632,30740998:11593221
)
(1,62:2988864,31560198:28704768,579600,174979
h1,62:2988864,31560198:0,0,0
x1,62:5130297,31560198
x1,62:7128583,31560198
g1,62:7347203,31560198
x1,62:8003074,31560198
g1,62:8221694,31560198
x1,62:10319092,31560198
x1,62:12392891,31560198
g1,62:12611511,31560198
x1,62:13923264,31560198
g1,62:14141884,31560198
x1,62:17987498,31560198
g1,62:18206118,31560198
x1,62:21353381,31560198
x1,62:22632876,31560198
g1,62:22851496,31560198
x1,62:23332005,31560198
x1,62:25346822,31560198
g1,62:25565442,31560198
x1,62:26221313,31560198
g1,62:26439933,31560198
x1,62:28450028,31560198
x1,62:29641453,31560198
k1,62:31693632,31560198:2052179
)
(1,62:2988864,32379398:28704768,579600,174979
x1,62:6136127,32379398
x1,62:7197002,32379398
g1,62:7415622,32379398
x1,62:8727375,32379398
g1,62:8945995,32379398
x1,62:12398394,32379398
g1,62:12617014,32379398
x1,62:15414328,32379398
x1,62:15621159,32379398
g1,62:15839779,32379398
x1,62:17675290,32379398
x1,62:18155799,32379398
x1,62:20946037,32379398
g1,62:21164657,32379398
x1,62:22737510,32379398
x1,62:24596616,32379398
g1,62:24815236,32379398
x1,62:25471107,32379398
g1,62:25689727,32379398
x1,62:27175278,32379398
x1,62:27604666,32379398
x1,62:27982157,32379398
x1,62:28618367,32379398
g1,62:28836987,32379398
x1,62:29711489,32379398
k1,62:31693632,32379398:2004163
)
(1,62:2988864,33198598:28704768,579600,163968
x1,62:6136125,33198598
g1,62:6354745,33198598
x1,62:7447867,33198598
g1,62:7666487,33198598
x1,62:9152038,33198598
x1,62:9581426,33198598
x1,62:9958917,33198598
x1,62:10376507,33198598
g1,62:10595127,33198598
x1,62:13000002,33198598
g1,62:13218622,33198598
x1,62:14179639,33198598
x1,62:15435568,33198598
g1,62:15654188,33198598
x1,62:17970993,33198598
x1,62:18697654,33198598
x1,62:18904485,33198598
g1,62:19123105,33198598
x1,62:19384984,33198598
x1,62:22654935,33198598
x1,62:26369210,33198598
x1,62:27342812,33198598
k1,62:29518222,33198598:2175410
k1,62:31693632,33198598:2175410
)
]
)
(1,78:2988864,36310312:33030144,582744,14544
x1,78:6236809,36310312
x1,78:7253669,36310312
k1,78:36019008,36310312:28789718
g1,78:36019008,36310312
)
(1,78:2988864,36310312:0,0,14544
(1,78:2988864,36310312:0,461695,0
k1,78:1969128,36310312:-1019736
x1,78:2333504,36310312
g1,78:2988864,36310312
)
)
h1,78:2988864,36310312:0,0,14544
(1,80:2988864,37856114:33030144,574482,174979
h1,79:2988864,37856114:559403,0,0
x1,79:5220069,37856114
x1,79:7707320,37856114
x1,79:8116602,37856114
k1,79:8334493,37856114:217891
x1,79:10349603,37856114
k1,79:10567494,37856114:217891
x1,79:11682283,37856114
x1,79:12882716,37856114
x1,79:14297615,37856114
k1,79:14515505,37856114:217890
x1,79:16230505,37856114
x1,79:17474136,37856114
k1,79:17692027,37856114:217891
x1,79:18549913,37856114
x1,79:18919933,37856114
x1,79:19329215,37856114
k1,79:19547106,37856114:217891
x1,79:21262878,37856114
k1,79:21480769,37856114:217891
x1,79:23881635,37856114
x1,79:25639070,37856114
k1,79:25856961,37856114:217891
x1,79:28344212,37856114
k1,79:28562103,37856114:217891
x1,79:29205512,37856114
k1,79:29423402,37856114:217890
x1,79:29852345,37856114
x1,79:30685871,37856114
x1,79:31707162,37856114
k1,79:31925053,37856114:217891
x1,79:32139519,37856114
x1,79:33359551,37856114
k1,79:33577442,37856114:217891
x1,79:34606596,37856114
x1,79:35892653,37856114
x1,79:36149556,37856114
k1,80:36019008,37856114:0
)
(1,80:2988864,37856114:0,0,174979
(1,80:2988864,37856114:0,461695,10808
k1,80:1969128,37856114:-1019736
x1,80:2333504,37856114
g1,80:2988864,37856114
)
)
(1,80:2988864,38839154:33030144,579600,174979
x1,80:4083395,38839154
x1,80:4696455,38839154
x1,80:5134581,38839154
x1,80:5572707,38839154
x1,80:5827247,38839154
x1,80:7307917,38839154
k1,79:7525005,38839154:217088
x1,79:10370460,38839154
k1,79:10587549,38839154:217089
x1,79:12163540,38839154
k1,79:12380628,38839154:217088
x1,79:14132342,38839154
x1,79:14394745,38839154
x1,79:15465591,38839154
k1,79:15682680,38839154:217089
x1,79:17435184,38839154
x1,79:18266523,38839154
x1,79:19317709,38839154
k1,79:19534797,38839154:217088
x1,79:20585983,38839154
x1,79:21899571,38839154
x1,79:22994102,38839154
x1,79:23607162,38839154
x1,79:24045288,38839154
x1,79:24483414,38839154
x1,79:24737954,38839154
x1,79:26218624,38839154
k1,79:26435713,38839154:217089
x1,79:29719294,38839154
k1,79:29936893,38839154:217599
x1,79:31251271,38839154
k1,79:31468359,38839154:217088
x1,79:32256353,38839154
x1,79:33263404,38839154
k1,79:33480493,38839154:217089
x1,79:35144737,38839154
k1,79:35361825,38839154:217088
x1,79:36019008,38839154
k1,79:36019008,38839154:0
)
(1,80:2988864,38839154:0,0,174979
(1,80:2988864,38839154:0,461695,0
k1,80:1969128,38839154:-1019736
x1,80:2333504,38839154
g1,80:2988864,38839154
)
)
(1,80:2988864,39822194:33030144,574482,174979
x1,80:3424803,39822194
x1,80:3793251,39822194
x1,80:4209529,39822194
x1,80:4819529,39822194
x1,80:5909371,39822194
k1,79:6127483,39822194:218112
x1,79:7217325,39822194
k1,79:7435437,39822194:218112
x1,79:7871376,39822194
x1,79:8481376,39822194
x1,79:10093423,39822194
k1,79:10311534,39822194:218111
x1,79:10965437,39822194
k1,79:11183549,39822194:218112
x1,79:13101366,39822194
k1,79:13319478,39822194:218112
x1,79:15062450,39822194
x1,79:16326364,39822194
k1,79:16544476,39822194:218112
x1,79:17416354,39822194
x1,79:17792665,39822194
x1,79:18208943,39822194
k1,79:18427055,39822194:218112
x1,79:20170811,39822194
k1,79:20388923,39822194:218112
x1,79:21477991,39822194
x1,79:21739084,39822194
x1,79:22796811,39822194
k1,79:23014922,39822194:218111
x1,79:24104764,39822194
k1,79:24322876,39822194:218112
x1,79:24758815,39822194
x1,79:25135126,39822194
k1,79:25353238,39822194:218112
x1,79:27227152,39822194
k1,79:27445264,39822194:218112
x1,79:28665275,39822194
x1,79:29319178,39822194
x1,79:29755117,39822194
x1,79:30539178,39822194
k1,79:30757290,39822194:218112
x1,79:32501035,39822194
k1,79:32719316,39822194:218281
x1,79:33721353,39822194
x1,79:34089801,39822194
x1,79:34506079,39822194
x1,79:34767172,39822194
x1,79:35452524,39822194
x1,79:35888463,39822194
x1,79:36149556,39822194
k1,80:36019008,39822194:0
)
(1,80:2988864,39822194:0,0,174979
(1,80:2988864,39822194:0,449571,10808
k1,80:1969128,39822194:-1019736
x1,80:2333504,39822194
g1,80:2988864,39822194
)
)
(1,80:2988864,40805234:33030144,574482,174979
x1,80:4398319,40805234
x1,80:4606899,40805234
k1,79:4826437,40805234:219538
x1,79:5971909,40805234
x1,79:6192278,40805234
x1,79:6609439,40805234
x1,79:6873413,40805234
x1,79:7994158,40805234
x1,79:9272018,40805234
k1,79:9491251,40805234:219233
x1,79:9932000,40805234
x1,79:10304774,40805234
x1,79:10725862,40805234
x1,79:11342593,40805234
x1,79:11783342,40805234
x1,79:13061191,40805234
k1,79:13280423,40805234:219232
x1,79:13941541,40805234
k1,79:14160773,40805234:219232
x1,79:15834995,40805234
k1,79:16054228,40805234:219233
x1,79:17816431,40805234
x1,79:19094291,40805234
k1,79:19313523,40805234:219232
x1,79:21208114,40805234
k1,79:21427346,40805234:219232
x1,79:22748800,40805234
k1,79:22968032,40805234:219232
x1,79:24510648,40805234
k1,79:24729881,40805234:219233
x1,79:25302225,40805234
k1,79:25521457,40805234:219232
x1,79:25962206,40805234
k1,79:26181438,40805234:219232
x1,79:26841774,40805234
x1,79:28111771,40805234
k1,79:28331003,40805234:219232
x1,79:30136811,40805234
k1,79:30356044,40805234:219233
x1,79:31809886,40805234
x1,79:32867366,40805234
x1,79:34365595,40805234
k1,79:34584827,40805234:219232
x1,79:36038669,40805234
k1,79:36019008,40805234:0
)
(1,80:2988864,40805234:0,0,174979
(1,80:2988864,40805234:0,461695,10808
k1,80:1969128,40805234:-1019736
x1,80:2333504,40805234
g1,80:2988864,40805234
)
)
(1,80:2988864,41788274:33030144,574482,174979
x1,80:4274382,41788274
k1,79:4461461,41788274:187079
x1,79:5703825,41788274
k1,79:5890905,41788274:187080
x1,79:6919010,41788274
x1,79:8246911,41788274
k1,79:8433990,41788274:187079
x1,79:10148014,41788274
k1,79:10335093,41788274:187079
x1,79:11705385,41788274
k1,79:11892464,41788274:187079
x1,79:13606488,41788274
x1,79:13863129,41788274
x1,79:14537332,41788274
x1,79:14922684,41788274
x1,79:15763971,41788274
k1,79:15951051,41788274:187080
x1,79:17064704,41788274
k1,79:17251783,41788274:187079
x1,79:18793942,41788274
x1,79:19050583,41788274
x1,79:20153292,41788274
k1,79:20340371,41788274:187079
x1,79:20939970,41788274
k1,79:21127049,41788274:187079
x1,79:22198309,41788274
k1,79:22385389,41788274:187080
x1,79:23370329,41788274
x1,79:23626970,41788274
x1,79:24047613,41788274
x1,79:25375514,41788274
x1,79:25577973,41788274
k1,79:25775566,41788274:197593
x1,79:27103477,41788274
x1,79:27788624,41788274
x1,79:28002872,41788274
x1,79:29092937,41788274
x1,79:29295396,41788274
k1,79:29492988,41788274:197592
x1,79:30092587,41788274
k1,79:30279667,41788274:187080
x1,79:31478866,41788274
k1,79:31665945,41788274:187079
x1,79:32265544,41788274
x1,79:32635171,41788274
x1,79:33044016,41788274
x1,79:33814709,41788274
x1,79:34671721,41788274
x1,79:36128322,41788274
k1,79:36019008,41788274:0
)
(1,80:2988864,41788274:0,0,174979
(1,80:2988864,41788274:0,449571,0
k1,80:1969128,41788274:-1019736
x1,80:2333504,41788274
g1,80:2988864,41788274
)
)
(1,80:2988864,42771314:33030144,579600,163968
x1,80:3522107,42771314
x1,79:3946685,42771314
k1,79:4165233,42771314:218548
x1,79:6283110,42771314
k1,79:6501658,42771314:218548
x1,79:7150314,42771314
k1,79:7368862,42771314:218548
x1,79:8838083,42771314
x1,79:10394404,42771314
k1,79:10612952,42771314:218548
x1,79:11694049,42771314
k1,79:11912597,42771314:218548
x1,79:12345038,42771314
x1,79:12777479,42771314
x1,79:13186332,42771314
x1,79:13964103,42771314
x1,79:14352994,42771314
x1,79:14765774,42771314
x1,79:16408438,42771314
k1,79:16626986,42771314:218548
x1,79:17275642,42771314
k1,79:17494190,42771314:218548
x1,79:18271960,42771314
x1,79:18696538,42771314
k1,79:18915085,42771314:218547
x1,79:20644849,42771314
x1,79:21508953,42771314
k1,79:21727501,42771314:218548
x1,79:23283822,42771314
x1,79:25791357,42771314
x1,79:26204137,42771314
k1,79:26422685,42771314:218548
x1,79:28151671,42771314
x1,79:29405444,42771314
k1,79:29623992,42771314:218548
x1,79:30964087,42771314
k1,79:31182635,42771314:218548
x1,79:32479179,42771314
k1,79:32697727,42771314:218548
x1,79:33995050,42771314
k1,79:34213598,42771314:218548
x1,79:36071699,42771314
k1,79:36019008,42771314:0
)
(1,80:2988864,42771314:0,0,163968
(1,80:2988864,42771314:0,461695,10808
k1,80:1969128,42771314:-1019736
x1,80:2333504,42771314
g1,80:2988864,42771314
)
)
(1,80:2988864,43754354:33030144,579600,163968
x1,80:3644735,43754354
k1,79:3863326,43754354:218591
x1,79:4300577,43754354
x1,79:6418422,43754354
k1,79:6637014,43754354:218592
x1,79:7730136,43754354
k1,79:7948727,43754354:218591
x1,79:9522359,43754354
x1,79:10134195,43754354
x1,79:10511686,43754354
x1,79:11890293,43754354
x1,79:12307883,43754354
k1,79:12526475,43754354:218592
x1,79:13836654,43754354
k1,79:14055245,43754354:218591
x1,79:14492496,43754354
x1,79:15342623,43754354
x1,79:15772011,43754354
x1,79:17432934,43754354
k1,79:17651526,43754354:218592
x1,79:19618374,43754354
x1,79:19880253,43754354
x1,79:20309641,43754354
x1,79:21839227,43754354
k1,79:22057818,43754354:218591
x1,79:22713689,43754354
k1,79:22932280,43754354:218591
x1,79:25248297,43754354
x1,79:25455128,43754354
k1,79:25673729,43754354:218601
x1,79:27116032,43754354
k1,79:27334624,43754354:218592
x1,79:28602342,43754354
x1,79:29595605,43754354
k1,79:29814196,43754354:218591
x1,79:30644663,43754354
k1,79:30863255,43754354:218592
x1,79:31911555,43754354
x1,79:34227572,43754354
k1,79:34446163,43754354:218591
x1,79:36019008,43754354
k1,79:36019008,43754354:0
)
(1,80:2988864,43754354:0,0,163968
(1,80:2988864,43754354:0,461695,10808
k1,80:1969128,43754354:-1019736
x1,80:2333504,43754354
g1,80:2988864,43754354
)
)
(1,80:2988864,44737394:33030144,579600,174979
x1,80:5490562,44737394
x1,79:5694551,44737394
k1,79:5913244,44737394:218693
x1,79:7250640,44737394
k1,79:7469308,44737394:218668
x1,79:8590917,44737394
x1,79:8806695,44737394
x1,79:9214674,44737394
x1,79:9473149,44737394
x1,79:10570955,44737394
x1,79:11822193,44737394
k1,79:12040862,44737394:218669
x1,79:12688207,44737394
k1,79:12906875,44737394:218668
x1,79:14805458,44737394
k1,79:15024127,44737394:218669
x1,79:15584547,44737394
x1,79:16611356,44737394
x1,79:17862594,44737394
x1,79:18842792,44737394
k1,79:19061460,44737394:218668
x1,79:20786951,44737394
x1,79:22038189,44737394
k1,79:22256858,44737394:218669
x1,79:22817278,44737394
x1,79:23625160,44737394
k1,79:23843828,44737394:218668
x1,79:25138529,44737394
x1,79:25570096,44737394
x1,79:27252901,44737394
k1,79:27471570,44737394:218669
x1,79:27903137,44737394
x1,79:28275516,44737394
k1,79:28494184,44737394:218668
x1,79:29357318,44737394
k1,79:29575987,44737394:218669
x1,79:30870688,44737394
x1,79:32078452,44737394
x1,79:32490358,44737394
k1,79:32709026,44737394:218668
x1,79:34176042,44737394
x1,79:34434517,44737394
x1,79:34618620,44737394
x1,79:36128322,44737394
k1,79:36019008,44737394:0
)
(1,80:2988864,44737394:0,0,174979
(1,80:2988864,44737394:0,461695,10808
k1,80:1604752,44737394:-1384112
x1,80:2333504,44737394
g1,80:2988864,44737394
)
)
(1,80:2988864,45720434:33030144,574482,174979
x1,80:4466999,45720434
x1,80:5772194,45720434
x1,80:6598509,45720434
x1,80:7859878,45720434
k1,79:8077298,45720434:217420
x1,79:9946672,45720434
x1,79:11469394,45720434
k1,79:11686815,45720434:217421
x1,79:12295592,45720434
x1,79:12730657,45720434
x1,79:13142134,45720434
x1,79:13837769,45720434
x1,79:15099149,45720434
k1,79:15316569,45720434:217420
x1,79:16621764,45720434
k1,79:16839184,45720434:217420
x1,79:18317308,45720434
k1,79:18534729,45720434:217421
x1,79:19969810,45720434
k1,79:20187230,45720434:217420
x1,79:21274887,45720434
x1,79:21839849,45720434
x1,79:23137181,45720434
k1,79:23354602,45720434:217421
x1,79:24442259,45720434
k1,79:24659679,45720434:217420
x1,79:25877233,45720434
x1,79:26964118,45720434
x1,79:28051775,45720434
k1,79:28269195,45720434:217420
x1,79:29747330,45720434
x1,79:30617460,45720434
x1,79:32531432,45720434
x1,79:32737170,45720434
k1,79:32954991,45720434:217821
x1,79:33693666,45720434
x1,79:34105143,45720434
k1,79:34322563,45720434:217420
x1,79:36019008,45720434
k1,79:36019008,45720434:0
)
(1,80:2988864,45720434:0,0,174979
(1,80:2988864,45720434:0,461695,0
k1,80:1604752,45720434:-1384112
x1,80:2333504,45720434
g1,80:2988864,45720434
)
)
(1,80:2988864,46703474:33030144,574482,174979
x1,80:4326050,46703474
k1,79:4576348,46703474:250298
x1,79:7072650,46703474
k1,79:7322947,46703474:250297
x1,79:8838220,46703474
x1,79:9462293,46703474
x1,79:10532362,46703474
k1,79:10782660,46703474:250298
x1,79:11406733,46703474
k1,79:11657030,46703474:250297
x1,79:12549022,46703474
k1,79:12799320,46703474:250298
x1,79:14626626,46703474
x1,79:16543771,46703474
k1,79:16794069,46703474:250298
x1,79:19290364,46703474
k1,79:19540661,46703474:250297
x1,79:19807778,46703474
k1,79:20058076,46703474:250298
x1,79:22777363,46703474
k1,79:23043499,46703474:266136
x1,79:24112775,46703474
x1,79:24539110,46703474
k1,79:24789408,46703474:250298
x1,79:25458396,46703474
k1,79:25708694,46703474:250298
x1,79:26823678,46703474
k1,79:27073975,46703474:250297
x1,79:28901281,46703474
x1,79:30818426,46703474
k1,79:31068724,46703474:250298
x1,79:31647881,46703474
x1,79:32799127,46703474
k1,79:33049424,46703474:250297
x1,79:34653726,46703474
k1,79:34904024,46703474:250298
x1,79:36019008,46703474
k1,79:36019008,46703474:0
)
(1,80:2988864,46703474:0,0,174979
(1,80:2988864,46703474:0,461695,0
k1,80:1604752,46703474:-1384112
x1,80:2333504,46703474
g1,80:2988864,46703474
)
)
(1,80:2988864,47686514:33030144,574482,174979
x1,80:4275693,47686514
x1,80:4602504,47686514
x1,80:5545262,47686514
k1,79:5764826,47686514:219564
x1,79:6193769,47686514
x1,79:6563789,47686514
x1,79:7144339,47686514
x1,79:7744550,47686514
x1,79:8173493,47686514
x1,79:8757979,47686514
k1,79:8977543,47686514:219564
x1,79:10478838,47686514
x1,79:12151412,47686514
k1,79:12370976,47686514:219564
x1,79:13571400,47686514
x1,79:16376838,47686514
x1,79:20021315,47686514
k1,79:20240879,47686514:219564
x1,79:21527708,47686514
k1,79:21747271,47686514:219563
x1,79:23761609,47686514
k1,79:23981173,47686514:219564
x1,79:24452552,47686514
x1,79:25672584,47686514
k1,79:25892148,47686514:219564
x1,79:27006937,47686514
x1,79:28292994,47686514
x1,79:29364585,47686514
x1,79:29964796,47686514
x1,79:30393739,47686514
x1,79:30822682,47686514
x1,79:31071722,47686514
x1,79:32135450,47686514
k1,79:32355014,47686514:219564
x1,79:33984379,47686514
x1,79:36128322,47686514
k1,79:36019008,47686514:0
)
(1,80:2988864,47686514:0,0,174979
(1,80:2988864,47686514:0,461695,10808
k1,80:1604752,47686514:-1384112
x1,80:2333504,47686514
g1,80:2988864,47686514
)
)
(1,80:2988864,48669554:33030144,579600,174979
x1,80:5010858,48669554
k1,79:5243224,48669554:232366
x1,79:6892450,48669554
x1,79:8230438,48669554
k1,79:8462803,48669554:232365
x1,79:10023783,48669554
k1,79:10256149,48669554:232366
x1,79:12083455,48669554
x1,79:13421443,48669554
k1,79:13653809,48669554:232366
x1,79:14099805,48669554
x1,79:14485160,48669554
k1,79:14717526,48669554:232366
x1,79:15385723,48669554
x1,79:16001933,48669554
x1,79:16403002,48669554
x1,79:17473071,48669554
k1,79:17705436,48669554:232365
x1,79:19489420,48669554
x1,79:20335694,48669554
x1,79:21405763,48669554
k1,79:21638129,48669554:232366
x1,79:22708198,48669554
x1,79:24045383,48669554
x1,79:25338455,48669554
x1,79:25549658,48669554
k1,79:25788897,48669554:239239
x1,79:26769928,48669554
x1,79:27147420,48669554
x1,79:28019751,48669554
k1,79:28252117,48669554:232366
x1,79:30079423,48669554
k1,79:30311788,48669554:232365
x1,79:32139094,48669554
x1,79:34056239,48669554
k1,79:34288605,48669554:232366
x1,79:34867762,48669554
x1,79:36019008,48669554
k1,79:36019008,48669554:0
)
(1,80:2988864,48669554:0,0,174979
(1,80:2988864,48669554:0,461695,0
k1,80:1604752,48669554:-1384112
x1,80:2333504,48669554
g1,80:2988864,48669554
)
)
(1,80:2988864,49652594:33030144,574482,174979
x1,80:4906009,49652594
x1,80:6065118,49652594
k1,79:6319938,49652594:254820
x1,79:6765934,49652594
x1,79:7151289,49652594
k1,79:7406109,49652594:254820
x1,79:8966298,49652594
x1,79:9813374,49652594
x1,79:10526487,49652594
x1,79:12710748,49652594
k1,79:12965569,49652594:254821
x1,79:14124678,49652594
x1,79:14347670,49652594
x1,79:14770078,49652594
x1,79:15037195,49652594
x1,79:16617044,49652594
k1,79:16871864,49652594:254820
x1,79:17540852,49652594
k1,79:17795672,49652594:254820
x1,79:18910656,49652594
k1,79:19165476,49652594:254820
x1,79:20636613,49652594
x1,79:21974589,49652594
k1,79:22229409,49652594:254820
x1,79:22898397,49652594
k1,79:23153217,49652594:254820
x1,79:24891483,49652594
x1,79:25916636,49652594
k1,79:26171457,49652594:254821
x1,79:26661576,49652594
x1,79:27860280,49652594
x1,79:28752272,49652594
x1,79:30223421,49652594
k1,79:30478241,49652594:254820
x1,79:31816229,49652594
k1,79:32071049,49652594:254820
x1,79:33676153,49652594
x1,79:36128322,49652594
k1,79:36019008,49652594:0
)
(1,80:2988864,49652594:0,0,174979
(1,80:2988864,49652594:0,461695,10808
k1,80:1604752,49652594:-1384112
x1,80:2333504,49652594
g1,80:2988864,49652594
)
)
]
(1,80:2988864,51880818:33030144,851968,0
(1,80:2988864,51880818:33030144,851968,0
[1,80:2988864,51880818:33030144,851968,0
(1,80:2988864,51094386:33030144,65536,0
(1,80:2988864,51094386:33030144,65536,0
r1,80:36019008,51094386:33030144,65536,0
)
)
(1,80:2988864,51880818:33030144,516159,0
g1,80:3116392,51880818
k1,80:35618196,51880818:32501804
x1,80:36019009,51880818
)
]
)
)
]
]
]
]
!33935
}1
!10
{2
[1,97:4186206,51880818:31983207,45503614,154264
[1,97:4186206,6377204:0,0,0
(1,97:4186206,53740071:0,52099153,0
g1,97:-550080,53740071
[1,97:-550080,53740071:0,52099153,0
]
k1,97:4186206,53740071:4736286
)
]
[1,97:4186206,51880818:31983207,45503614,154264
[1,97:4186206,6377204:0,0,0
(1,97:4186206,4238419:0,0,0
k1,97:4186206,4238419:1662798
)
]
[1,97:4186206,51880818:31983207,45503614,154264
[1,97:3139269,51880818:33030144,49217536,154264
[1,97:3139269,3711858:33030144,1048576,0
(1,97:3139269,3941233:33030144,1277951,0
(1,97:3139269,3941233:33030144,1277951,0
[1,97:3139269,3941233:33030144,1277951,0
(1,97:3139269,3236719:33030144,573437,245762
r1,97:3139269,3236719:0,819199,245762
x1,97:5703464,3236719
g1,97:5903866,3236719
x1,97:6544734,3236719
g1,97:6745136,3236719
x1,97:7546753,3236719
k1,97:31563657,3236719:24016904
r1,97:31563657,3236719:0,819199,245762
x1,97:34486873,3236719
g1,97:34687275,3236719
x1,97:36169413,3236719
)
(1,97:3139269,3941233:33030144,32768,0
h1,97:3139269,3941233:0,0,0
(1,97:3139269,3941233:33030144,32768,0
r1,97:36169413,3941233:33030144,32768,0
)
g1,97:36169413,3941233
g1,97:36169413,3941233
)
]
)
)
]
[1,97:3139269,49652594:33030144,44695552,0
(1,80:3139269,5612402:33030144,574482,163968
x1,80:5165456,5612402
x1,79:5594416,5612402
x1,79:5802996,5612402
k1,79:6021775,5612402:218779
x1,79:6550515,5612402
x1,79:8670540,5612402
k1,79:8889320,5612402:218780
x1,79:10255171,5612402
x1,79:10959894,5612402
x1,79:11180263,5612402
x1,79:12302147,5612402
x1,79:12510727,5612402
k1,79:12729506,5612402:218779
x1,79:13346237,5612402
k1,79:13564964,5612402:218727
x1,79:15063182,5612402
k1,79:15281908,5612402:218726
x1,79:15854251,5612402
x1,79:16287137,5612402
k1,79:16505863,5612402:218726
x1,79:18224472,5612402
k1,79:18443198,5612402:218726
x1,79:19324696,5612402
k1,79:19543423,5612402:218727
x1,79:20820490,5612402
x1,79:21253376,5612402
x1,79:22310856,5612402
k1,79:22529582,5612402:218726
x1,79:23190700,5612402
k1,79:23409426,5612402:218726
x1,79:24952042,5612402
k1,79:25170769,5612402:218727
x1,79:26271843,5612402
x1,79:26480423,5612402
k1,79:26699202,5612402:218779
x1,79:29166921,5612402
k1,79:29385647,5612402:218726
x1,79:31589392,5612402
k1,79:31808119,5612402:218727
x1,79:32380462,5612402
k1,79:32599188,5612402:218726
x1,79:33171531,5612402
x1,79:33600491,5612402
x1,79:33981128,5612402
x1,79:35062552,5612402
k1,79:35281278,5612402:218726
x1,79:35501647,5612402
x1,79:36182782,5612402
k1,79:36169413,5612402:0
)
(1,80:3139269,5612402:0,0,163968
(1,80:3139269,5612402:0,461695,10808
k1,80:1755157,5612402:-1384112
x1,80:2483909,5612402
g1,80:3139269,5612402
)
)
(1,80:3139269,6595442:33030144,574482,174979
x1,80:4298378,6595442
k1,79:4524072,6595442:225694
x1,79:4970068,6595442
x1,79:6239552,6595442
x1,79:6506669,6595442
x1,79:6696534,6595442
x1,79:8880795,6595442
x1,79:9091998,6595442
k1,79:9321229,6595442:229231
x1,79:10836501,6595442
k1,79:11062195,6595442:225694
x1,79:12623175,6595442
x1,79:13693243,6595442
k1,79:13918937,6595442:225694
x1,79:14766013,6595442
x1,79:15155304,6595442
x1,79:16249836,6595442
k1,79:16475530,6595442:225694
x1,79:17099603,6595442
x1,79:17545599,6595442
x1,79:17968007,6595442
x1,79:19350108,6595442
k1,79:19575802,6595442:225694
x1,79:21537862,6595442
x1,79:21938931,6595442
x1,79:22384927,6595442
x1,79:23454996,6595442
k1,79:23680690,6595442:225694
x1,79:25419758,6595442
x1,79:25630961,6595442
k1,79:25860192,6595442:229231
x1,79:26083184,6595442
x1,79:27352657,6595442
k1,79:27578351,6595442:225694
x1,79:29049500,6595442
x1,79:29450569,6595442
x1,79:30743641,6595442
x1,79:30954844,6595442
k1,79:31184075,6595442:229231
x1,79:31407067,6595442
x1,79:32676540,6595442
k1,79:32902234,6595442:225694
x1,79:34373383,6595442
x1,79:34774452,6595442
x1,79:36067524,6595442
x1,79:36278727,6595442
k1,79:36169413,6595442:0
)
(1,80:3139269,6595442:0,0,174979
(1,80:3139269,6595442:0,461695,0
k1,80:1755157,6595442:-1384112
x1,80:2483909,6595442
g1,80:3139269,6595442
)
)
(1,80:3139269,7578482:33030144,579600,174979
x1,80:4852522,7578482
x1,80:5109163,7578482
x1,80:6156928,7578482
k1,79:6373082,7578482:216154
x1,79:8043952,7578482
k1,79:8260106,7578482:216154
x1,79:10101309,7578482
k1,79:10317463,7578482:216154
x1,79:11516661,7578482
x1,79:12715871,7578482
k1,79:12932026,7578482:216155
x1,79:15029850,7578482
k1,79:15246004,7578482:216154
x1,79:16488358,7578482
k1,79:16705334,7578482:216976
x1,79:18461751,7578482
k1,79:18677905,7578482:216154
x1,79:19106411,7578482
k1,79:19322565,7578482:216154
x1,79:20350670,7578482
x1,79:21636188,7578482
k1,79:21852342,7578482:216154
x1,79:23352108,7578482
x1,79:24037255,7578482
x1,79:24894267,7578482
x1,79:25751279,7578482
x1,79:26993643,7578482
k1,79:27209798,7578482:216155
x1,79:28709564,7578482
x1,79:29737670,7578482
k1,79:29953824,7578482:216154
x1,79:30596578,7578482
k1,79:30812732,7578482:216154
x1,79:31626590,7578482
x1,79:32226189,7578482
x1,79:32782634,7578482
x1,79:33853894,7578482
k1,79:34070048,7578482:216154
x1,79:36169413,7578482
k1,79:36169413,7578482:0
)
(1,80:3139269,7578482:0,0,174979
(1,80:3139269,7578482:0,461695,10808
k1,80:1755157,7578482:-1384112
x1,80:2483909,7578482
g1,80:3139269,7578482
)
)
(1,80:3139269,8561522:33030144,579600,174979
x1,80:5313612,8561522
k1,79:5532230,8561522:218618
x1,79:7040075,8561522
x1,79:7661089,8561522
x1,79:9169723,8561522
k1,79:9388342,8561522:218619
x1,79:10675076,8561522
x1,79:11074179,8561522
x1,79:11517989,8561522
x1,79:11953936,8561522
x1,79:13240670,8561522
k1,79:13459288,8561522:218618
x1,79:13947005,8561522
x1,79:15210140,8561522
k1,79:15428758,8561522:218618
x1,79:17425108,8561522
k1,79:17643727,8561522:218619
x1,79:18797153,8561522
x1,79:21015403,8561522
k1,79:21234021,8561522:218618
x1,79:23318176,8561522
k1,79:23536795,8561522:218619
x1,79:25444543,8561522
x1,79:26597970,8561522
k1,79:26816588,8561522:218618
x1,79:28148018,8561522
k1,79:28366636,8561522:218618
x1,79:30141876,8561522
x1,79:30984001,8561522
x1,79:32048825,8561522
k1,79:32267444,8561522:218619
x1,79:33997188,8561522
k1,79:34215806,8561522:218618
x1,79:36034154,8561522
x1,79:36299961,8561522
k1,80:36169413,8561522:0
)
(1,80:3139269,8561522:0,0,174979
(1,80:3139269,8561522:0,461695,10808
k1,80:1755157,8561522:-1384112
x1,80:2483909,8561522
g1,80:3139269,8561522
)
)
(1,80:3139269,9544562:33030144,579600,174979
x1,80:5033860,9544562
k1,79:5251759,9544562:217899
x1,79:6485221,9544562
x1,79:7442137,9544562
k1,79:7660037,9544562:217900
x1,79:7880406,9544562
x1,79:8561541,9544562
k1,79:8779440,9544562:217899
x1,79:9924912,9544562
x1,79:10966667,9544562
k1,79:11184566,9544562:217899
x1,79:13519895,9544562
k1,79:13737794,9544562:217899
x1,79:14398912,9544562
k1,79:14616812,9544562:217900
x1,79:15718679,9544562
k1,79:15936578,9544562:217899
x1,79:18492287,9544562
k1,79:18710186,9544562:217899
x1,79:20031638,9544562
k1,79:20249537,9544562:217899
x1,79:21571784,9544562
k1,79:21789683,9544562:217899
x1,79:23419506,9544562
k1,79:23637405,9544562:217899
x1,79:25399608,9544562
x1,79:26677468,9544562
x1,79:26886048,9544562
k1,79:27104187,9544562:218139
x1,79:28470038,9544562
k1,79:28687937,9544562:217899
x1,79:29833409,9544562
x1,79:30053778,9544562
x1,79:30470939,9544562
x1,79:30734913,9544562
x1,79:31855658,9544562
x1,79:33133518,9544562
k1,79:33351418,9544562:217900
x1,79:34012536,9544562
k1,79:34230435,9544562:217899
x1,79:36169413,9544562
k1,79:36169413,9544562:0
)
(1,80:3139269,9544562:0,0,174979
(1,80:3139269,9544562:0,461695,10808
k1,80:1755157,9544562:-1384112
x1,80:2483909,9544562
g1,80:3139269,9544562
)
)
(1,80:3139269,10527602:33030144,574482,174979
x1,80:5234491,10527602
k1,79:5464050,10527602:229559
x1,79:7203118,10527602
x1,79:7470235,10527602
x1,79:7908368,10527602
x1,79:9201429,10527602
k1,79:9430987,10527602:229558
x1,79:11214168,10527602
x1,79:12507240,10527602
k1,79:12736799,10527602:229559
x1,79:13315956,10527602
x1,79:14151243,10527602
k1,79:14380802,10527602:229559
x1,79:15941782,10527602
k1,79:16171340,10527602:229558
x1,79:17686613,10527602
x1,79:18845722,10527602
x1,79:19291718,10527602
x1,79:20183710,10527602
x1,79:20762867,10527602
x1,79:21163947,10527602
x1,79:22169439,10527602
k1,79:22398998,10527602:229559
x1,79:22844994,10527602
x1,79:23222486,10527602
x1,79:23648821,10527602
x1,79:24272894,10527602
x1,79:24718890,10527602
x1,79:25833874,10527602
k1,79:26063432,10527602:229558
x1,79:26509428,10527602
x1,79:26894783,10527602
k1,79:27124342,10527602:229559
x1,79:28639615,10527602
x1,79:29531607,10527602
x1,79:29798724,10527602
x1,79:30880581,10527602
k1,79:31110140,10527602:229559
x1,79:32225124,10527602
k1,79:32454682,10527602:229558
x1,79:32677674,10527602
x1,79:33947147,10527602
k1,79:34176706,10527602:229559
x1,79:35914972,10527602
x1,79:36169413,10527602
k1,79:36169413,10527602:0
)
(1,80:3139269,10527602:0,0,174979
(1,80:3139269,10527602:0,461695,0
k1,80:1755157,10527602:-1384112
x1,80:2483909,10527602
g1,80:3139269,10527602
)
)
(1,80:3139269,11510642:33030144,579600,163968
x1,80:4833410,11510642
k1,79:5068823,11510642:235413
x1,79:6984363,11510642
k1,79:7219759,11510642:235396
x1,79:7620839,11510642
x1,79:9518323,11510642
k1,79:9753736,11510642:235413
x1,79:11314716,11510642
x1,79:11581833,11510642
x1,79:12447767,11510642
x1,79:13785755,11510642
k1,79:14021168,11510642:235413
x1,79:15625470,11510642
k1,79:15860883,11510642:235413
x1,79:16975867,11510642
k1,79:17211280,11510642:235413
x1,79:17657276,11510642
x1,79:18524877,11510642
x1,79:18963010,11510642
x1,79:20479074,11510642
k1,79:20714487,11510642:235413
x1,79:23076824,11510642
k1,79:23312237,11510642:235413
x1,79:24738459,11510642
k1,79:24973872,11510642:235413
x1,79:26935932,11510642
k1,79:27171345,11510642:235413
x1,79:29043574,11510642
x1,79:29667647,11510642
x1,79:30782631,11510642
k1,79:31018044,11510642:235413
x1,79:32622346,11510642
k1,79:32857759,11510642:235413
x1,79:33972743,11510642
k1,79:34208156,11510642:235413
x1,79:36169413,11510642
k1,79:36169413,11510642:0
)
(1,80:3139269,11510642:0,0,163968
(1,80:3139269,11510642:0,461695,0
k1,80:1755157,11510642:-1384112
x1,80:2483909,11510642
g1,80:3139269,11510642
)
)
(1,80:3139269,12493682:33030144,579600,174979
x1,80:5598860,12493682
k1,79:5817927,12493682:219067
x1,79:7618359,12493682
x1,79:8936670,12493682
k1,79:9155737,12493682:219067
x1,79:10473257,12493682
x1,79:11658792,12493682
k1,79:11877860,12493682:219068
x1,79:12317297,12493682
x1,79:12696754,12493682
k1,79:12915821,12493682:219067
x1,79:15287684,12493682
k1,79:15506751,12493682:219067
x1,79:16165901,12493682
k1,79:16384968,12493682:219067
x1,79:16824405,12493682
k1,79:17043472,12493682:219067
x1,79:17965810,12493682
x1,79:18381659,12493682
x1,79:19084284,12493682
x1,79:20358340,12493682
k1,79:20577407,12493682:219067
x1,79:22334366,12493682
k1,79:22553434,12493682:219068
x1,79:24134933,12493682
x1,79:24530104,12493682
x1,79:24969541,12493682
x1,79:26594513,12493682
x1,79:26735582,12493682
k1,79:26954872,12493682:219290
x1,79:27525512,12493682
x1,79:27957086,12493682
k1,79:28176153,12493682:219067
x1,79:30329072,12493682
k1,79:30548140,12493682:219068
x1,79:31646727,12493682
k1,79:31865794,12493682:219067
x1,79:33139850,12493682
x1,79:33710490,12493682
x1,79:34325385,12493682
x1,79:35291196,12493682
k1,79:35510263,12493682:219067
x1,79:36169413,12493682
k1,79:36169413,12493682:0
)
(1,80:3139269,12493682:0,0,174979
(1,80:3139269,12493682:0,461695,10808
k1,80:1755157,12493682:-1384112
x1,80:2483909,12493682
g1,80:3139269,12493682
)
)
(1,80:3139269,13476722:33030144,579600,174979
x1,80:4727063,13476722
x1,80:5344405,13476722
x1,79:5725435,13476722
x1,79:7116626,13476722
x1,79:7538151,13476722
k1,79:7756323,13476722:218172
x1,79:8770422,13476722
k1,79:8988594,13476722:218172
x1,79:10885063,13476722
x1,79:11854729,13476722
k1,79:12072901,13476722:218172
x1,79:13394872,13476722
x1,79:14408971,13476722
x1,79:15681015,13476722
k1,79:15899187,13476722:218172
x1,79:16340373,13476722
x1,79:16721403,13476722
k1,79:16939576,13476722:218173
x1,79:18483722,13476722
x1,79:18747958,13476722
x1,79:19604765,13476722
x1,79:21104479,13476722
k1,79:21322651,13476722:218172
x1,79:22425611,13476722
k1,79:22643783,13476722:218172
x1,79:25068724,13476722
k1,79:25286896,13476722:218172
x1,79:25551132,13476722
x1,79:26822385,13476722
x1,79:27011523,13476722
k1,79:27229844,13476722:218321
x1,79:28552609,13476722
k1,79:28770782,13476722:218173
x1,79:31107644,13476722
k1,79:31325816,13476722:218172
x1,79:33751551,13476722
x1,79:34633130,13476722
x1,79:35066453,13476722
x1,79:36169413,13476722
k1,79:36169413,13476722:0
)
(1,80:3139269,13476722:0,0,174979
(1,80:3139269,13476722:0,461695,0
k1,80:1755157,13476722:-1384112
x1,80:2483909,13476722
g1,80:3139269,13476722
)
)
(1,80:3139269,14459762:33030144,574482,174979
x1,80:4477245,14459762
k1,79:4701447,14459762:224202
x1,79:5147443,14459762
x1,79:5524935,14459762
x1,79:6397266,14459762
k1,79:6621467,14459762:224201
x1,79:9074439,14459762
k1,79:9298641,14459762:224202
x1,79:11260701,14459762
k1,79:11484902,14459762:224201
x1,79:12777974,14459762
x1,79:13204309,14459762
x1,79:14943377,14459762
k1,79:15167579,14459762:224202
x1,79:17262801,14459762
k1,79:17487002,14459762:224201
x1,79:18646111,14459762
x1,79:19894267,14459762
x1,79:21365416,14459762
k1,79:21589618,14459762:224202
x1,79:23372799,14459762
x1,79:24665871,14459762
k1,79:24890072,14459762:224201
x1,79:26049181,14459762
k1,79:26273383,14459762:224202
x1,79:27298536,14459762
x1,79:27967524,14459762
x1,79:28413520,14459762
x1,79:29021868,14459762
k1,79:29246069,14459762:224201
x1,79:29469061,14459762
x1,79:30158586,14459762
k1,79:30382788,14459762:224202
x1,79:31497772,14459762
k1,79:31721973,14459762:224201
x1,79:33327078,14459762
x1,79:33951151,14459762
x1,79:34336506,14459762
x1,79:35743078,14459762
x1,79:36169413,14459762
k1,79:36169413,14459762:0
)
(1,80:3139269,14459762:0,0,174979
(1,80:3139269,14459762:0,461695,10808
k1,80:1755157,14459762:-1384112
x1,80:2483909,14459762
g1,80:3139269,14459762
)
)
(1,80:3139269,15442802:33030144,579600,174979
x1,80:4387414,15442802
x1,80:5501607,15442802
x1,80:6794668,15442802
k1,79:7041957,15442802:247289
x1,79:8379945,15442802
k1,79:8627234,15442802:247289
x1,79:10365500,15442802
x1,79:11034488,15442802
x1,79:11301605,15442802
x1,79:12383462,15442802
k1,79:12630751,15442802:247289
x1,79:13299739,15442802
k1,79:13547028,15442802:247289
x1,79:14662012,15442802
k1,79:14909301,15442802:247289
x1,79:16290607,15442802
k1,79:16537868,15442802:247261
x1,79:17384933,15442802
x1,79:17807341,15442802
x1,79:18074458,15442802
x1,79:19208311,15442802
x1,79:20501372,15442802
k1,79:20748661,15442802:247289
x1,79:22352963,15442802
k1,79:22600252,15442802:247289
x1,79:24383433,15442802
x1,79:24650550,15442802
x1,79:25740279,15442802
k1,79:25987568,15442802:247289
x1,79:28171829,15442802
k1,79:28419089,15442802:247260
x1,79:30915391,15442802
x1,79:31126594,15442802
k1,79:31388218,15442802:261624
x1,79:32948396,15442802
k1,79:33195685,15442802:247289
x1,79:34042750,15442802
x1,79:35022976,15442802
k1,79:35270265,15442802:247289
x1,79:35493257,15442802
x1,79:36182782,15442802
k1,79:36169413,15442802:0
)
(1,80:3139269,15442802:0,0,174979
(1,80:3139269,15442802:0,461695,10808
k1,80:1755157,15442802:-1384112
x1,80:2483909,15442802
g1,80:3139269,15442802
)
)
(1,80:3139269,16425842:33030144,579600,174979
x1,80:3788581,16425842
x1,80:4047841,16425842
x1,80:5420740,16425842
k1,79:5639579,16425842:218839
x1,79:6721001,16425842
x1,79:6980261,16425842
x1,79:7869604,16425842
x1,79:8302482,16425842
x1,79:8908199,16425842
x1,79:9513916,16425842
x1,79:10508917,16425842
k1,79:10727755,16425842:218838
x1,79:12588512,16425842
x1,79:13539919,16425842
k1,79:13758758,16425842:218839
x1,79:14408070,16425842
k1,79:14626909,16425842:218839
x1,79:15709099,16425842
k1,79:15927937,16425842:218838
x1,79:16360815,16425842
x1,79:17202205,16425842
x1,79:17627220,16425842
x1,79:19098694,16425842
k1,79:19317533,16425842:218839
x1,79:21221107,16425842
k1,79:21439945,16425842:218838
x1,79:23862825,16425842
k1,79:24081664,16425842:218839
x1,79:26850225,16425842
k1,79:27069064,16425842:218839
x1,79:28367698,16425842
x1,79:29146255,16425842
x1,79:29579133,16425842
x1,79:30444889,16425842
x1,79:30877767,16425842
x1,79:31467759,16425842
k1,79:31686597,16425842:218838
x1,79:32985231,16425842
k1,79:33204070,16425842:218839
x1,79:33766193,16425842
x1,79:34446542,16425842
x1,79:34705802,16425842
x1,79:36169413,16425842
k1,79:36169413,16425842:0
)
(1,80:3139269,16425842:0,0,174979
(1,80:3139269,16425842:0,461695,0
k1,80:1755157,16425842:-1384112
x1,80:2483909,16425842
g1,80:3139269,16425842
)
)
(1,80:3139269,17408882:33030144,574482,12969
x1,80:3795140,17408882
x1,80:4057019,17408882
x1,80:5443469,17408882
g1,79:5662089,17408882
x1,79:6229890,17408882
x1,79:6921157,17408882
x1,79:7544781,17408882
k1,80:36169413,17408882:28777986
g1,80:36169413,17408882
)
(1,80:3139269,17408882:0,0,12969
(1,80:3139269,17408882:0,461695,10808
k1,80:1755157,17408882:-1384112
x1,80:2483909,17408882
g1,80:3139269,17408882
)
)
h1,80:3139269,17408882:0,0,12969
(1,84:3139269,18805990:33030144,0,0
k1,84:36169413,18805990:33030144
g1,84:36169413,18805990
)
(1,84:3139269,18805990:0,0,0
(1,84:3139269,18805990:0,461695,10808
k1,84:1755157,18805990:-1384112
x1,84:2483909,18805990
g1,84:3139269,18805990
)
)
h1,84:3139269,18805990:0,0,0
(1,89:3139269,20203099:33030144,388496,113766
x1,89:3517803,20203099
x1,88:3801445,20203099
x1,88:4492978,20203099
x1,88:5006777,20203099
x1,88:5782720,20203099
k1,88:5943072,20203099:160352
x1,88:7400046,20203099
x1,88:8467489,20203099
k1,88:8622973,20203099:155484
x1,88:9846647,20203099
k1,88:10002131,20203099:155484
x1,88:12710579,20203099
k1,88:12866063,20203099:155484
x1,88:14496586,20203099
k1,88:14652070,20203099:155484
x1,88:15875744,20203099
k1,88:16031228,20203099:155484
x1,88:17488202,20203099
x1,88:18585003,20203099
x1,88:20642815,20203099
k1,88:20798299,20203099:155484
x1,88:22632764,20203099
k1,88:22788248,20203099:155484
x1,88:24944096,20203099
k1,88:25099580,20203099:155484
x1,88:26556554,20203099
x1,88:27653355,20203099
x1,88:29711167,20203099
k1,88:29866651,20203099:155484
x1,88:31992617,20203099
k1,88:32148101,20203099:155484
x1,88:33371775,20203099
k1,88:33527259,20203099:155484
x1,88:34692738,20203099
x1,88:34877807,20203099
k1,88:35033291,20203099:155484
x1,88:36169413,20203099
k1,88:36169413,20203099:0
)
(1,89:3139269,20203099:0,0,113766
(1,89:3139269,20203099:0,461695,10808
k1,89:1755157,20203099:-1384112
x1,89:2483909,20203099
g1,89:3139269,20203099
)
)
(1,89:3139269,21186139:33030144,388496,110358
x1,89:4577379,21186139
k1,88:4790381,21186139:213002
x1,88:5984179,21186139
x1,88:6450265,21186139
x1,88:6720799,21186139
x1,88:8022067,21186139
k1,88:8235069,21186139:213002
x1,88:9458743,21186139
k1,88:9671745,21186139:213002
x1,88:10837224,21186139
x1,88:11022293,21186139
k1,88:11235296,21186139:213003
x1,88:12371418,21186139
k1,88:12584420,21186139:213002
x1,88:13457873,21186139
x1,88:14564113,21186139
k1,88:14777047,21186139:212934
x1,88:17631762,21186139
k1,88:17878391,21186139:246629
x1,88:19072189,21186139
x1,88:19538275,21186139
x1,88:19808809,21186139
x1,88:21110077,21186139
k1,88:21323079,21186139:213002
x1,88:22546753,21186139
k1,88:22759755,21186139:213002
x1,88:23895876,21186139
k1,88:24108810,21186139:212934
x1,88:24982263,21186139
x1,88:26642142,21186139
k1,88:26855145,21186139:213003
x1,88:28048943,21186139
x1,88:30262991,21186139
k1,88:30475993,21186139:213002
x1,88:32805914,21186139
k1,88:33052543,21186139:246629
x1,88:36169413,21186139
k1,88:36169413,21186139:0
)
(1,89:3139269,21186139:0,0,110358
(1,89:3139269,21186139:0,461695,10808
k1,89:1755157,21186139:-1384112
x1,89:2483909,21186139
g1,89:3139269,21186139
)
)
(1,89:3139269,22169179:33030144,388496,110358
x1,89:6051672,22169179
g1,88:6197419,22169179
x1,88:7333540,22169179
x1,88:8345931,22169179
g1,88:8491678,22169179
x1,88:9918251,22169179
g1,88:10063998,22169179
x1,88:12278558,22169179
g1,88:12424305,22169179
x1,88:15336708,22169179
g1,88:15482455,22169179
x1,88:16618576,22169179
x1,88:17630967,22169179
g1,88:17776714,22169179
x1,88:19407236,22169179
g1,88:19552983,22169179
x1,88:20746781,22169179
x1,88:21212867,22169179
x1,88:21483401,22169179
x1,88:22784669,22169179
g1,88:22930416,22169179
x1,88:23600451,22169179
g1,88:23746198,22169179
x1,88:24882319,22169179
x1,88:25894710,22169179
g1,88:26040457,22169179
x1,88:26913910,22169179
x1,88:27583945,22169179
x1,88:28643004,22169179
g1,88:28788751,22169179
x1,88:30012425,22169179
g1,88:30158172,22169179
x1,88:31556956,22169179
g1,88:31702703,22169179
x1,88:33159677,22169179
x1,88:34081373,22169179
g1,88:34227120,22169179
x1,88:35596023,22169179
g1,88:35741770,22169179
g1,88:35887517,22169179
k1,89:36169413,22169179:281896
g1,89:36169413,22169179
)
(1,89:3139269,22169179:0,0,110358
(1,89:3139269,22169179:0,461695,10808
k1,89:1755157,22169179:-1384112
x1,89:2483909,22169179
g1,89:3139269,22169179
)
)
h1,89:3139269,22376213:0,0,110358
(1,91:3139269,24620821:33030144,631306,15756
(1,91:3139269,24620821:1325657,610007,0
g1,91:3139269,24620821
x1,91:3612958,24620821
g1,91:4464926,24620821
)
x1,91:6452551,24620821
x1,91:10979021,24620821
k1,91:23574217,24620821:12595196
k1,91:36169413,24620821:12595196
)
(1,93:3139269,26214537:33030144,536337,170256
x1,93:6313283,26214537
k1,92:6510640,26214537:197357
x1,92:7882947,26214537
k1,92:8080304,26214537:197357
x1,92:11513037,26214537
k1,92:11710394,26214537:197357
x1,92:13812510,26214537
k1,92:14009866,26214537:197356
x1,92:14524959,26214537
k1,92:14722316,26214537:197357
x1,92:15065202,26214537
k1,92:15262559,26214537:197357
x1,92:17450394,26214537
k1,92:17647751,26214537:197357
x1,92:21080484,26214537
k1,92:21277841,26214537:197357
x1,92:24024019,26214537
k1,92:24221375,26214537:197356
x1,92:26237777,26214537
k1,92:26435134,26214537:197357
x1,92:28022146,26214537
k1,92:28219503,26214537:197357
x1,92:29334665,26214537
k1,92:29532022,26214537:197357
x1,92:30690416,26214537
x1,92:31056893,26214537
x1,92:32031293,26214537
k1,92:32228650,26214537:197357
x1,92:32829473,26214537
k1,92:33026830,26214537:197357
x1,92:33755854,26214537
x1,92:34122331,26214537
x1,92:36169413,26214537
k1,92:36169413,26214537:0
)
(1,93:3139269,26214537:0,0,170256
(1,93:3139269,26214537:0,461695,10808
k1,93:1755157,26214537:-1384112
x1,93:2483909,26214537
g1,93:3139269,26214537
)
)
(1,93:3139269,27197577:33030144,536337,170256
x1,93:6277413,27197577
k1,92:6474170,27197577:196757
x1,92:9545804,27197577
x1,92:9695037,27197577
k1,92:9891794,27197577:196757
x1,92:12517878,27197577
k1,92:12714585,27197577:196707
x1,92:16097954,27197577
k1,92:16294661,27197577:196707
x1,92:17451840,27197577
k1,92:17648548,27197577:196708
x1,92:19072561,27197577
k1,92:19269268,27197577:196707
x1,92:25277107,27197577
x1,92:25673867,27197577
k1,92:25870574,27197577:196707
x1,92:27562264,27197577
k1,92:27758971,27197577:196707
x1,92:28382432,27197577
x1,92:28751669,27197577
x1,92:29622313,27197577
x1,92:30003339,27197577
x1,92:30347355,27197577
k1,92:30544063,27197577:196708
x1,92:31701242,27197577
k1,92:31897949,27197577:196707
x1,92:33366865,27197577
x1,92:33990326,27197577
x1,92:34359563,27197577
x1,92:35230207,27197577
x1,92:35611233,27197577
x1,92:36222104,27197577
k1,92:36169413,27197577:0
)
(1,93:3139269,27197577:0,0,170256
(1,93:3139269,27197577:0,461695,10808
k1,93:1755157,27197577:-1384112
x1,93:2483909,27197577
g1,93:3139269,27197577
)
)
(1,93:3139269,28180617:33030144,536337,170256
x1,93:4118694,28180617
k1,92:4371254,28180617:252560
x1,92:7890299,28180617
k1,92:8142860,28180617:252561
x1,92:8811046,28180617
k1,92:9063606,28180617:252560
x1,92:11469241,28180617
k1,92:11721801,28180617:252560
x1,92:12880115,28180617
k1,92:13132675,28180617:252560
x1,92:14201952,28180617
x1,92:14591243,28180617
x1,92:15336688,28180617
k1,92:15589249,28180617:252561
x1,92:19020047,28180617
k1,92:19272607,28180617:252560
x1,92:20207921,28180617
k1,92:20460481,28180617:252560
x1,92:24026047,28180617
k1,92:24278608,28180617:252561
x1,92:25258834,28180617
k1,92:25511394,28180617:252560
x1,92:27115682,28180617
k1,92:27368242,28180617:252560
x1,92:29149816,28180617
k1,92:29402376,28180617:252560
x1,92:30872711,28180617
k1,92:31125272,28180617:252561
x1,92:33040815,28180617
k1,92:33293319,28180617:252504
x1,92:34673813,28180617
x1,92:36169413,28180617
k1,92:36169413,28180617:0
)
(1,93:3139269,28180617:0,0,170256
(1,93:3139269,28180617:0,461695,10808
k1,93:1755157,28180617:-1384112
x1,93:2483909,28180617
g1,93:3139269,28180617
)
)
(1,93:3139269,29163657:33030144,536337,170256
x1,93:3716145,29163657
k1,92:3913551,29163657:197406
x1,92:4690181,29163657
k1,92:4887587,29163657:197406
x1,92:5153656,29163657
x1,92:6751684,29163657
x1,92:7217507,29163657
k1,92:7415312,29163657:197805
x1,92:8657774,29163657
k1,92:8855180,29163657:197406
x1,92:12406763,29163657
k1,92:12604169,29163657:197406
x1,92:13269745,29163657
k1,92:13467151,29163657:197406
x1,92:14843043,29163657
k1,92:15040449,29163657:197406
x1,92:16771897,29163657
k1,92:16969303,29163657:197406
x1,92:19587655,29163657
k1,92:19785061,29163657:197406
x1,92:23358222,29163657
k1,92:23556027,29163657:197805
x1,92:24843219,29163657
k1,92:25040625,29163657:197406
x1,92:26948642,29163657
k1,92:27146048,29163657:197406
x1,92:32516182,29163657
x1,92:32911762,29163657
k1,92:33109168,29163657:197406
x1,92:35439080,29163657
k1,92:35636486,29163657:197406
x1,92:36169413,29163657
k1,92:36169413,29163657:0
)
(1,93:3139269,29163657:0,0,170256
(1,93:3139269,29163657:0,461695,10808
k1,93:1755157,29163657:-1384112
x1,93:2483909,29163657
g1,93:3139269,29163657
)
)
(1,93:3139269,30146697:33030144,536337,170256
x1,93:4492252,30146697
k1,92:4716127,30146697:223875
x1,92:8280869,30146697
k1,92:8504744,30146697:223875
x1,92:9172930,30146697
k1,92:9396805,30146697:223875
x1,92:9842789,30146697
k1,92:10066664,30146697:223875
x1,92:10601688,30146697
k1,92:10825564,30146697:223876
x1,92:14300487,30146697
k1,92:14524362,30146697:223875
x1,92:14880516,30146697
x1,92:16552986,30146697
x1,92:16934405,30146697
x1,92:17278770,30146697
k1,92:17502645,30146697:223875
x1,92:18660959,30146697
k1,92:18884834,30146697:223875
x1,92:19419858,30146697
k1,92:19643733,30146697:223875
x1,92:22538698,30146697
k1,92:22762573,30146697:223875
x1,92:24946028,30146697
k1,92:25169903,30146697:223875
x1,92:26640249,30146697
k1,92:26864124,30146697:223875
x1,92:27488196,30146697
k1,92:27712072,30146697:223876
x1,92:30007008,30146697
k1,92:30244516,30146697:237508
x1,92:31224753,30146697
x1,92:32140403,30146697
x1,92:32521822,30146697
x1,92:33133304,30146697
x1,92:33302394,30146697
k1,92:33539903,30146697:237509
x1,92:34520129,30146697
k1,92:34744004,30146697:223875
x1,92:36169413,30146697
k1,92:36169413,30146697:0
)
(1,93:3139269,30146697:0,0,170256
(1,93:3139269,30146697:0,461695,10808
k1,93:1755157,30146697:-1384112
x1,93:2483909,30146697
g1,93:3139269,30146697
)
)
(1,93:3139269,31129737:33030144,536337,170256
x1,93:9375995,31129737
x1,93:11202495,31129737
k1,92:11402500,31129737:200005
x1,92:13808162,31129737
x1,92:15901779,31129737
k1,92:16101785,31129737:200006
x1,92:17751013,31129737
k1,92:17951015,31129737:200002
x1,92:19911460,31129737
k1,92:20111465,31129737:200005
x1,92:20735537,31129737
k1,92:20935543,31129737:200006
x1,92:21336623,31129737
x1,92:22474072,31129737
k1,92:22674077,31129737:200005
x1,92:23030231,31129737
k1,92:23230237,31129737:200006
x1,92:24878661,31129737
k1,92:25078666,31129737:200005
x1,92:28332192,31129737
k1,92:28532198,31129737:200006
x1,92:31472097,31129737
k1,92:31672102,31129737:200005
x1,92:33052596,31129737
x1,92:34548196,31129737
k1,92:34748202,31129737:200006
x1,92:35327348,31129737
k1,92:35527353,31129737:200005
x1,92:36307039,31129737
k1,92:36169413,31129737:0
)
(1,93:3139269,31129737:0,0,170256
(1,93:3139269,31129737:0,461695,10808
k1,93:1755157,31129737:-1384112
x1,93:2483909,31129737
g1,93:3139269,31129737
)
)
(1,93:3139269,32112777:33030144,536337,170256
x1,93:3380434,32112777
x1,93:4984754,32112777
x1,93:5251871,32112777
k1,92:5482738,32112777:230867
x1,92:7487315,32112777
k1,92:7718182,32112777:230867
x1,92:8297328,32112777
k1,92:8528195,32112777:230867
x1,92:9307881,32112777
k1,92:9538748,32112777:230867
x1,92:9805865,32112777
x1,92:11811265,32112777
x1,92:12278922,32112777
k1,92:12526919,32112777:247997
x1,92:13195105,32112777
k1,92:13425972,32112777:230867
x1,92:13871956,32112777
k1,92:14102823,32112777:230867
x1,92:15662999,32112777
x1,92:18069447,32112777
k1,92:18300314,32112777:230867
x1,92:22221236,32112777
k1,92:22452103,32112777:230867
x1,92:23432329,32112777
k1,92:23663196,32112777:230867
x1,92:26291856,32112777
x1,92:26543248,32112777
x1,92:28369748,32112777
k1,92:28600615,32112777:230867
x1,92:30405466,32112777
k1,92:30636333,32112777:230867
x1,92:33844117,32112777
k1,92:34074984,32112777:230867
x1,92:36169413,32112777
k1,92:36169413,32112777:0
)
(1,93:3139269,32112777:0,0,170256
(1,93:3139269,32112777:0,461695,10808
k1,93:1755157,32112777:-1384112
x1,93:2483909,32112777
g1,93:3139269,32112777
)
)
(1,93:3139269,33095817:33030144,536337,170256
x1,93:4119495,33095817
k1,92:4340045,33095817:220550
x1,92:5943542,33095817
k1,92:6164092,33095817:220550
x1,92:8124536,33095817
k1,92:8345086,33095817:220550
x1,92:9013283,33095817
k1,92:9233833,33095817:220550
x1,92:10882256,33095817
k1,92:11102807,33095817:220551
x1,92:14043499,33095817
k1,92:14264049,33095817:220550
x1,92:14843195,33095817
k1,92:15063745,33095817:220550
x1,92:15843431,33095817
k1,92:16063981,33095817:220550
x1,92:16331098,33095817
x1,92:17935418,33095817
x1,92:18403075,33095817
k1,92:18635596,33095817:232521
x1,92:20774140,33095817
x1,92:21163431,33095817
x1,92:21774913,33095817
x1,92:21944003,33095817
k1,92:22176524,33095817:232521
x1,92:25317756,33095817
k1,92:25550277,33095817:232521
x1,92:26129423,33095817
k1,92:26349973,33095817:220550
x1,92:27129659,33095817
k1,92:27362181,33095817:232522
x1,92:30302873,33095817
k1,92:30523423,33095817:220550
x1,92:31102569,33095817
k1,92:31323119,33095817:220550
x1,92:32102805,33095817
k1,92:32323355,33095817:220550
x1,92:32590472,33095817
x1,92:34194792,33095817
x1,92:34461909,33095817
k1,92:34682459,33095817:220550
x1,92:35439693,33095817
x1,92:35825048,33095817
x1,92:36169413,33095817
k1,92:36169413,33095817:0
)
(1,93:3139269,33095817:0,0,170256
(1,93:3139269,33095817:0,461695,10808
k1,93:1755157,33095817:-1384112
x1,93:2483909,33095817
g1,93:3139269,33095817
)
)
(1,93:3139269,34078857:33030144,536337,170256
x1,93:6339160,34078857
k1,92:6535821,34078857:196661
x1,92:7703652,34078857
k1,92:7900313,34078857:196661
x1,92:8851710,34078857
k1,92:9048371,34078857:196661
x1,92:12681121,34078857
k1,92:12877783,34078857:196662
x1,92:14218465,34078857
k1,92:14415126,34078857:196661
x1,92:17875826,34078857
k1,92:18072487,34078857:196661
x1,92:19759628,34078857
k1,92:19956289,34078857:196661
x1,92:20907686,34078857
k1,92:21104347,34078857:196661
x1,92:22661473,34078857
k1,92:22858134,34078857:196661
x1,92:23895952,34078857
k1,92:24092613,34078857:196661
x1,92:25044010,34078857
k1,92:25240671,34078857:196661
x1,92:27273491,34078857
x1,92:29285869,34078857
k1,92:29482531,34078857:196662
x1,92:30131075,34078857
k1,92:30327736,34078857:196661
x1,92:31927677,34078857
k1,92:32124338,34078857:196661
x1,92:34848505,34078857
k1,92:35045166,34078857:196661
x1,92:36169413,34078857
k1,92:36169413,34078857:0
)
(1,93:3139269,34078857:0,0,170256
(1,93:3139269,34078857:0,461695,0
k1,93:1755157,34078857:-1384112
x1,93:2483909,34078857
g1,93:3139269,34078857
)
)
(1,93:3139269,35061897:33030144,536337,170256
x1,93:4564678,35061897
k1,92:4769133,35061897:204455
x1,92:5883325,35061897
k1,92:6087772,35061897:204447
x1,92:9341295,35061897
k1,92:9545750,35061897:204455
x1,92:12708642,35061897
k1,92:12913097,35061897:204455
x1,92:13537169,35061897
k1,92:13741624,35061897:204455
x1,92:14721850,35061897
k1,92:14926306,35061897:204456
x1,92:16731157,35061897
k1,92:16935612,35061897:204455
x1,92:18896075,35061897
k1,92:19100530,35061897:204455
x1,92:22933198,35061897
k1,92:23137653,35061897:204455
x1,92:24206930,35061897
x1,92:25888479,35061897
k1,92:26092934,35061897:204455
x1,92:27073160,35061897
k1,92:27277615,35061897:204455
x1,92:30084331,35061897
k1,92:30288786,35061897:204455
x1,92:32070360,35061897
k1,92:32274815,35061897:204455
x1,92:33745150,35061897
k1,92:33949605,35061897:204455
x1,92:36222104,35061897
k1,92:36169413,35061897:0
)
(1,93:3139269,35061897:0,0,170256
(1,93:3139269,35061897:0,461695,0
k1,93:1755157,35061897:-1384112
x1,93:2483909,35061897
g1,93:3139269,35061897
)
)
(1,93:3139269,36044937:33030144,536337,9038
x1,93:7049366,36044937
k1,93:36169412,36044937:29257672
g1,93:36169412,36044937
)
(1,93:3139269,36044937:0,0,9038
(1,93:3139269,36044937:0,461695,10808
k1,93:1755157,36044937:-1384112
x1,93:2483909,36044937
g1,93:3139269,36044937
)
)
h1,93:3139269,36044937:0,0,9038
(1,95:3139269,37442046:33030144,536337,170256
h1,94:3139269,37442046:559403,0,0
x1,94:4946025,37442046
k1,94:5149865,37442046:203840
x1,94:6620222,37442046
x1,94:7244294,37442046
x1,94:7613924,37442046
x1,94:8485441,37442046
x1,94:8866860,37442046
x1,94:9211225,37442046
k1,94:9415065,37442046:203840
x1,94:9816145,37442046
x1,94:11935005,37442046
k1,94:12138845,37442046:203840
x1,94:12807042,37442046
k1,94:13010882,37442046:203840
x1,94:14882310,37442046
k1,94:15086143,37442046:203833
x1,94:17314505,37442046
k1,94:17518345,37442046:203840
x1,94:18497770,37442046
k1,94:18701610,37442046:203840
x1,94:20840142,37442046
k1,94:21043982,37442046:203840
x1,94:21846142,37442046
k1,94:22049983,37442046:203841
x1,94:25436668,37442046
k1,94:25640508,37442046:203840
x1,94:29092957,37442046
k1,94:29300413,37442046:207456
x1,94:31127704,37442046
x1,94:32330934,37442046
k1,94:32534774,37442046:203840
x1,94:33693088,37442046
k1,94:33896928,37442046:203840
x1,94:36169413,37442046
k1,94:36169413,37442046:0
)
(1,95:3139269,37442046:0,0,170256
(1,95:3139269,37442046:0,461695,0
k1,95:1755157,37442046:-1384112
x1,95:2483909,37442046
g1,95:3139269,37442046
)
)
(1,95:3139269,38425086:33030144,536337,170256
x1,95:3941429,38425086
k1,94:4176345,38425086:234916
x1,94:6269973,38425086
k1,94:6504889,38425086:234916
x1,94:8643429,38425086
k1,94:8878345,38425086:234916
x1,94:10794675,38425086
k1,94:11029590,38425086:234915
x1,94:14460391,38425086
k1,94:14695307,38425086:234916
x1,94:17412985,38425086
k1,94:17647901,38425086:234916
x1,94:19074122,38425086
k1,94:19309038,38425086:234916
x1,94:22159886,38425086
k1,94:22394802,38425086:234916
x1,94:22795882,38425086
x1,94:23772181,38425086
k1,94:24007097,38425086:234916
x1,94:25165411,38425086
k1,94:25400326,38425086:234915
x1,94:28987561,38425086
k1,94:29241631,38425086:254070
x1,94:30176942,38425086
x1,94:30558361,38425086
x1,94:33553819,38425086
k1,94:33807889,38425086:254070
x1,94:36169413,38425086
k1,94:36169413,38425086:0
)
(1,95:3139269,38425086:0,0,170256
(1,95:3139269,38425086:0,461695,10808
k1,95:1755157,38425086:-1384112
x1,95:2483909,38425086
g1,95:3139269,38425086
)
)
(1,95:3139269,39408126:33030144,536337,170256
x1,95:4104120,39408126
k1,94:4300037,39408126:195917
x1,94:6580310,39408126
k1,94:6776227,39408126:195917
x1,94:8618299,39408126
k1,94:8814215,39408126:195916
x1,94:10897881,39408126
k1,94:11094028,39408126:196147
x1,94:12672374,39408126
k1,94:12868291,39408126:195917
x1,94:13832354,39408126
k1,94:14028270,39408126:195916
x1,94:15387910,39408126
x1,94:15770910,39408126
k1,94:15966827,39408126:195917
x1,94:17589394,39408126
k1,94:17785311,39408126:195917
x1,94:19144961,39408126
x1,94:20847306,39408126
k1,94:21043223,39408126:195917
x1,94:24859219,39408126
k1,94:25055136,39408126:195917
x1,94:28520552,39408126
k1,94:28716468,39408126:195916
x1,94:30251394,39408126
k1,94:30447311,39408126:195917
x1,94:33605579,39408126
k1,94:33801496,39408126:195917
x1,94:36169413,39408126
k1,94:36169413,39408126:0
)
(1,95:3139269,39408126:0,0,170256
(1,95:3139269,39408126:0,461695,10808
k1,95:1755157,39408126:-1384112
x1,95:2483909,39408126
g1,95:3139269,39408126
)
)
(1,95:3139269,40391166:33030144,536337,170256
x1,95:6187150,40391166
k1,94:6421312,40391166:234162
x1,94:7579626,40391166
k1,94:7813787,40391166:234161
x1,94:9239196,40391166
k1,94:9473358,40391166:234162
x1,94:12258415,40391166
k1,94:12511354,40391166:252939
x1,94:15385459,40391166
k1,94:15638397,40391166:252938
x1,94:17865969,40391166
k1,94:18100131,40391166:234162
x1,94:18768317,40391166
k1,94:19002479,40391166:234162
x1,94:20383774,40391166
k1,94:20617935,40391166:234161
x1,94:21286121,40391166
k1,94:21520283,40391166:234162
x1,94:24416035,40391166
k1,94:24650197,40391166:234162
x1,94:26343535,40391166
k1,94:26577696,40391166:234161
x1,94:28137083,40391166
k1,94:28371245,40391166:234162
x1,94:29351471,40391166
k1,94:29585633,40391166:234162
x1,94:30387793,40391166
x1,94:33085810,40391166
k1,94:33319971,40391166:234161
x1,94:34478285,40391166
k1,94:34712447,40391166:234162
x1,94:36182782,40391166
k1,94:36169413,40391166:0
)
(1,95:3139269,40391166:0,0,170256
(1,95:3139269,40391166:0,461695,0
k1,95:1755157,40391166:-1384112
x1,95:2483909,40391166
g1,95:3139269,40391166
)
)
(1,95:3139269,41374206:33030144,536337,170256
x1,95:7016087,41374206
k1,94:7238771,41374206:222684
x1,94:10178626,41374206
k1,94:10401309,41374206:222683
x1,94:11158543,41374206
x1,94:12787294,41374206
k1,94:13009978,41374206:222684
x1,94:14213196,41374206
k1,94:14435880,41374206:222684
x1,94:18356785,41374206
k1,94:18579468,41374206:222683
x1,94:19559694,41374206
k1,94:19782378,41374206:222684
x1,94:22588314,41374206
k1,94:22810998,41374206:222684
x1,94:26197683,41374206
k1,94:26420367,41374206:222684
x1,94:28024678,41374206
k1,94:28247335,41374206:222657
x1,94:30742034,41374206
k1,94:30964692,41374206:222658
x1,94:33393594,41374206
k1,94:33629315,41374206:235721
x1,94:35278532,41374206
k1,94:35501216,41374206:222684
x1,94:36169413,41374206
k1,94:36169413,41374206:0
)
(1,95:3139269,41374206:0,0,170256
(1,95:3139269,41374206:0,461695,10808
k1,95:1755157,41374206:-1384112
x1,95:2483909,41374206
g1,95:3139269,41374206
)
)
(1,95:3139269,42357246:33030144,536337,170256
x1,95:4782836,42357246
k1,94:4978397,42357246:195561
x1,94:6355653,42357246
x1,94:8080143,42357246
k1,94:8275704,42357246:195561
x1,94:10497517,42357246
k1,94:10693078,42357246:195561
x1,94:11803193,42357246
k1,94:11998754,42357246:195561
x1,94:12753762,42357246
k1,94:12949323,42357246:195561
x1,94:16326031,42357246
k1,94:16521592,42357246:195561
x1,94:17321394,42357246
k1,94:17516955,42357246:195561
x1,94:18671864,42357246
x1,94:19040315,42357246
x1,94:21605454,42357246
k1,94:21801015,42357246:195561
x1,94:23711713,42357246
k1,94:23907274,42357246:195561
x1,94:27327990,42357246
k1,94:27523551,42357246:195561
x1,94:30944265,42357246
k1,94:31139826,42357246:195561
x1,94:33227277,42357246
k1,94:33422838,42357246:195561
x1,94:36222104,42357246
k1,94:36169413,42357246:0
)
(1,95:3139269,42357246:0,0,170256
(1,95:3139269,42357246:0,461695,10808
k1,95:1755157,42357246:-1384112
x1,95:2483909,42357246
g1,95:3139269,42357246
)
)
(1,95:3139269,43340286:33030144,536337,170256
x1,95:5630787,43340286
k1,94:5826671,43340286:195884
x1,94:7269619,43340286
k1,94:7465502,43340286:195883
x1,94:10219171,43340286
x1,94:10600991,43340286
k1,94:10796875,43340286:195884
x1,94:12851494,43340286
k1,94:13047378,43340286:195884
x1,94:14008559,43340286
k1,94:14204442,43340286:195883
x1,94:14816890,43340286
x1,94:16895119,43340286
k1,94:17091003,43340286:195884
x1,94:18621342,43340286
k1,94:18817226,43340286:195884
x1,94:19779194,43340286
k1,94:19975077,43340286:195883
x1,94:22860983,43340286
k1,94:23056867,43340286:195884
x1,94:23712617,43340286
k1,94:23908500,43340286:195883
x1,94:24870468,43340286
k1,94:25066352,43340286:195884
x1,94:27339810,43340286
k1,94:27535694,43340286:195884
x1,94:29896545,43340286
k1,94:30092428,43340286:195883
x1,94:32279284,43340286
k1,94:32475167,43340286:195883
x1,94:34836791,43340286
k1,94:35032675,43340286:195884
x1,94:36169413,43340286
k1,94:36169413,43340286:0
)
(1,95:3139269,43340286:0,0,170256
(1,95:3139269,43340286:0,461695,10808
k1,95:1755157,43340286:-1384112
x1,95:2483909,43340286
g1,95:3139269,43340286
)
)
(1,95:3139269,44323326:33030144,536337,170256
x1,95:4085664,44323326
x1,95:5613233,44323326
k1,94:5809907,44323326:196674
x1,94:6067596,44323326
x1,94:7615296,44323326
x1,94:8066447,44323326
k1,94:8263155,44323326:196708
x1,94:9466485,44323326
k1,94:9663159,44323326:196674
x1,94:11210837,44323326
k1,94:11407511,44323326:196674
x1,94:14372866,44323326
k1,94:14569540,44323326:196674
x1,94:15171587,44323326
k1,94:15368261,44323326:196674
x1,94:17173638,44323326
k1,94:17370312,44323326:196674
x1,94:19219009,44323326
k1,94:19415684,44323326:196675
x1,94:22725401,44323326
k1,94:22922075,44323326:196674
x1,94:23438216,44323326
k1,94:23634890,44323326:196674
x1,94:27288967,44323326
k1,94:27485641,44323326:196674
x1,94:28431272,44323326
k1,94:28627946,44323326:196674
x1,94:31335603,44323326
k1,94:31532278,44323326:196675
x1,94:35164702,44323326
k1,94:35361409,44323326:196707
x1,94:36307039,44323326
k1,94:36169413,44323326:0
)
(1,95:3139269,44323326:0,0,170256
(1,95:3139269,44323326:0,461695,10808
k1,95:1755157,44323326:-1384112
x1,95:2483909,44323326
g1,95:3139269,44323326
)
)
(1,95:3139269,45306366:33030144,536337,170256
x1,95:4115652,45306366
k1,94:4311123,45306366:195471
x1,94:7106834,45306366
k1,94:7302305,45306366:195471
x1,94:13115067,45306366
k1,94:13310538,45306366:195471
x1,94:16262075,45306366
k1,94:16457545,45306366:195470
x1,94:18232933,45306366
k1,94:18428404,45306366:195471
x1,94:19849043,45306366
k1,94:20044514,45306366:195471
x1,94:22264140,45306366
k1,94:22459611,45306366:195471
x1,94:22859118,45306366
x1,94:23246836,45306366
x1,94:24832257,45306366
k1,94:25027728,45306366:195471
x1,94:25649353,45306366
k1,94:25844824,45306366:195471
x1,94:26821207,45306366
k1,94:27016677,45306366:195470
x1,94:28437296,45306366
k1,94:28632767,45306366:195471
x1,94:29786539,45306366
k1,94:29982010,45306366:195471
x1,94:32776943,45306366
x1,94:33164661,45306366
k1,94:33360132,45306366:195471
x1,94:36267717,45306366
k1,94:36169413,45306366:0
)
(1,95:3139269,45306366:0,0,170256
(1,95:3139269,45306366:0,461695,10808
k1,95:1755157,45306366:-1384112
x1,95:2483909,45306366
g1,95:3139269,45306366
)
)
(1,95:3139269,46289406:33030144,536337,170256
x1,95:4274872,46289406
x1,94:6089156,46289406
g1,94:6285764,46289406
x1,94:8164521,46289406
g1,94:8361129,46289406
x1,94:11724662,46289406
g1,94:11921270,46289406
x1,94:14586459,46289406
g1,94:14783067,46289406
x1,94:16312653,46289406
g1,94:16509261,46289406
x1,94:17251648,46289406
g1,94:17448256,46289406
x1,94:18889773,46289406
g1,94:19086381,46289406
x1,94:19698217,46289406
g1,94:19894825,46289406
x1,94:20243996,46289406
x1,94:22022884,46289406
g1,94:22219492,46289406
x1,94:23180499,46289406
g1,94:23377107,46289406
x1,94:25211840,46289406
g1,94:25408448,46289406
x1,94:27789727,46289406
k1,95:36169413,46289406:8517312
g1,95:36169413,46289406
)
(1,95:3139269,46289406:0,0,170256
(1,95:3139269,46289406:0,461695,10808
k1,95:1755157,46289406:-1384112
x1,95:2483909,46289406
g1,95:3139269,46289406
)
)
h1,95:3139269,46289406:0,0,170256
(1,97:3139269,47686514:33030144,536337,170256
h1,96:3139269,47686514:559403,0,0
x1,96:5495940,47686514
k1,96:5669700,47686514:173760
x1,96:6610717,47686514
k1,96:6784477,47686514:173760
x1,96:7426461,47686514
x1,96:7792152,47686514
x1,96:8935628,47686514
k1,96:9109388,47686514:173760
x1,96:11721275,47686514
k1,96:11895035,47686514:173760
x1,96:13051071,47686514
k1,96:13224831,47686514:173760
x1,96:14294559,47686514
k1,96:14468319,47686514:173760
x1,96:15195859,47686514
k1,96:15369619,47686514:173760
x1,96:16782307,47686514
k1,96:16956067,47686514:173760
x1,96:17854701,47686514
k1,96:18028461,47686514:173760
x1,96:18370649,47686514
x1,96:21098677,47686514
k1,96:21272437,47686514:173760
x1,96:23070475,47686514
k1,96:23244212,47686514:173737
x1,96:26669195,47686514
k1,96:26842955,47686514:173760
x1,96:28341188,47686514
k1,96:28514948,47686514:173760
x1,96:30398533,47686514
k1,96:30572270,47686514:173737
x1,96:32905926,47686514
k1,96:33087302,47686514:181376
x1,96:36126152,47686514
x1,96:36267717,47686514
k1,96:36169413,47686514:0
)
(1,97:3139269,47686514:0,0,170256
(1,97:3139269,47686514:0,461695,10808
k1,97:1755157,47686514:-1384112
x1,97:2483909,47686514
g1,97:3139269,47686514
)
)
(1,97:3139269,48669554:33030144,536337,170256
x1,97:4118535,48669554
x1,96:4507433,48669554
k1,96:4704203,48669554:196770
x1,96:5816500,48669554
k1,96:6013270,48669554:196770
x1,96:6769762,48669554
k1,96:6966531,48669554:196769
x1,96:7589992,48669554
x1,96:9350971,48669554
k1,96:9547741,48669554:196770
x1,96:10794663,48669554
k1,96:10991433,48669554:196770
x1,96:11792796,48669554
x1,96:12185620,48669554
k1,96:12382390,48669554:196770
x1,96:13985117,48669554
k1,96:14181887,48669554:196770
x1,96:16585990,48669554
k1,96:16782840,48669554:196850
x1,96:18741372,48669554
x1,96:19122398,48669554
x1,96:19466414,48669554
k1,96:19663184,48669554:196770
x1,96:20820363,48669554
k1,96:21017133,48669554:196770
x1,96:22486049,48669554
x1,96:24444581,48669554
x1,96:24825607,48669554
x1,96:25369967,48669554
k1,96:25566818,48669554:196851
x1,96:26234360,48669554
k1,96:26431130,48669554:196770
x1,96:27499359,48669554
k1,96:27696128,48669554:196769
x1,96:28719475,48669554
x1,96:30436375,48669554
k1,96:30633145,48669554:196770
x1,96:33302488,48669554
k1,96:33499258,48669554:196770
x1,96:36169413,48669554
k1,96:36169413,48669554:0
)
(1,97:3139269,48669554:0,0,170256
(1,97:3139269,48669554:0,449571,10808
k1,97:1755157,48669554:-1384112
x1,97:2483909,48669554
g1,97:3139269,48669554
)
)
(1,97:3139269,49652594:33030144,536337,170256
x1,97:4386601,49652594
x1,96:6326602,49652594
k1,96:6595996,49652594:269394
x1,96:9536678,49652594
k1,96:9806073,49652594:269395
x1,96:10385219,49652594
k1,96:10654613,49652594:269394
x1,96:11434299,49652594
k1,96:11703693,49652594:269394
x1,96:11970810,49652594
x1,96:13931284,49652594
x1,96:14398941,49652594
k1,96:14704729,49652594:305788
x1,96:17645411,49652594
k1,96:17914805,49652594:269394
x1,96:19073119,49652594
k1,96:19342514,49652594:269395
x1,96:21213939,49652594
k1,96:21483333,49652594:269394
x1,96:21750450,49652594
x1,96:23755850,49652594
x1,96:24223507,49652594
k1,96:24529295,49652594:305788
x1,96:24975291,49652594
x1,96:26656840,49652594
k1,96:26926234,49652594:269394
x1,96:27505380,49652594
k1,96:27774774,49652594:269394
x1,96:28554460,49652594
k1,96:28823855,49652594:269395
x1,96:29090972,49652594
x1,96:30695292,49652594
x1,96:31162949,49652594
k1,96:31468736,49652594:305787
x1,96:34409418,49652594
k1,96:34678813,49652594:269395
x1,96:35257959,49652594
k1,96:35527353,49652594:269394
x1,96:36307039,49652594
k1,96:36169413,49652594:0
)
(1,97:3139269,49652594:0,0,170256
(1,97:3139269,49652594:0,461695,10808
k1,97:1755157,49652594:-1384112
x1,97:2483909,49652594
g1,97:3139269,49652594
)
)
]
(1,97:3139269,51880818:33030144,819200,154264
(1,97:3139269,51880818:33030144,819200,154264
[1,97:3139269,51880818:33030144,819200,154264
(1,97:3139269,51094386:33030144,32768,0
h1,97:3139269,51094386:0,0,0
(1,97:3139269,51094386:33030144,32768,0
r1,97:36169413,51094386:33030144,32768,0
)
g1,97:36169413,51094386
g1,97:36169413,51094386
)
(1,97:3139269,51880818:33030144,526609,154264
x1,97:4501032,51880818
g1,97:4701434,51880818
x1,97:5221918,51880818
g1,97:5422320,51880818
x1,97:5823133,51880818
g1,97:6023535,51880818
x1,97:7065216,51880818
x1,97:9457852,51880818
g1,97:9658254,51880818
x1,97:10579551,51880818
x1,97:10769146,51880818
g1,97:10969548,51880818
x1,97:11971576,51880818
g1,97:12171978,51880818
x1,97:13174006,51880818
g1,97:13374408,51880818
x1,97:14696518,51880818
g1,97:14896920,51880818
x1,97:17221059,51880818
g1,97:17421461,51880818
x1,97:18062329,51880818
x1,97:19372892,51880818
k1,97:35768600,51880818:16395708
x1,97:36169413,51880818
)
]
)
)
]
]
]
]
!47778
}2
!10
{3
[1,106:4186206,51880818:31832802,45503614,13332
[1,106:4186206,6377204:0,0,0
(1,106:4186206,53740071:0,52099153,0
g1,106:-550080,53740071
[1,106:-550080,53740071:0,52099153,0
]
k1,106:4186206,53740071:4736286
)
]
[1,106:4186206,51880818:31832802,45503614,13332
[1,106:4186206,6377204:0,0,0
(1,106:4186206,4238419:0,0,0
k1,106:4186206,4238419:1813203
)
]
[1,106:4186206,51880818:31832802,45503614,13332
[1,106:2988864,51880818:33030144,49217536,13332
[1,106:2988864,3711858:33030144,1048576,0
(1,106:2988864,3941233:33030144,1277951,0
(1,106:2988864,3941233:33030144,1277951,0
[1,106:2988864,3941233:33030144,1277951,0
(1,106:2988864,3236719:33030144,573437,245762
r1,106:2988864,3236719:0,819199,245762
x1,106:5553059,3236719
g1,106:5753461,3236719
x1,106:6394329,3236719
g1,106:6594731,3236719
x1,106:7396348,3236719
k1,106:31413252,3236719:24016904
r1,106:31413252,3236719:0,819199,245762
x1,106:34336468,3236719
g1,106:34536870,3236719
x1,106:36019008,3236719
)
(1,106:2988864,3941233:33030144,32768,0
h1,106:2988864,3941233:0,0,0
(1,106:2988864,3941233:33030144,32768,0
r1,106:36019008,3941233:33030144,32768,0
)
g1,106:36019008,3941233
g1,106:36019008,3941233
)
]
)
)
]
[1,106:2988864,49652594:33030144,44695552,0
(1,97:2988864,5612402:33030144,536337,170256
x1,97:3227410,5612402
x1,97:5213150,5612402
x1,97:5676222,5612402
k1,96:5872488,5612402:196266
x1,96:8784341,5612402
k1,96:8980436,5612402:196095
x1,96:9553905,5612402
k1,96:9750000,5612402:196095
x1,96:10522043,5612402
k1,96:10718137,5612402:196094
x1,96:10982635,5612402
x1,96:12923890,5612402
x1,96:13188388,5612402
k1,96:13384483,5612402:196095
x1,96:14310625,5612402
k1,96:14506720,5612402:196095
x1,96:15962652,5612402
k1,96:16158747,5612402:196095
x1,96:17129364,5612402
k1,96:17325459,5612402:196095
x1,96:19266693,5612402
x1,96:19644180,5612402
x1,96:19985054,5612402
k1,96:20181149,5612402:196095
x1,96:22872989,5612402
k1,96:23069084,5612402:196095
x1,96:24216043,5612402
k1,96:24412138,5612402:196095
x1,96:26088081,5612402
x1,96:26465568,5612402
x1,96:27203590,5612402
k1,96:27399684,5612402:196094
x1,96:28988276,5612402
k1,96:29184371,5612402:196095
x1,96:31258238,5612402
k1,96:31454333,5612402:196095
x1,96:32072287,5612402
k1,96:32268382,5612402:196095
x1,96:36019008,5612402
k1,96:36019008,5612402:0
)
(1,97:2988864,5612402:0,0,170256
(1,97:2988864,5612402:0,449571,10808
k1,97:1604752,5612402:-1384112
x1,97:2333504,5612402
g1,97:2988864,5612402
)
)
(1,97:2988864,6595442:33030144,536337,170256
x1,97:3946987,6595442
k1,96:4142924,6595442:195937
x1,96:6321059,6595442
k1,96:6516995,6595442:195936
x1,96:8695110,6595442
k1,96:8891047,6595442:195937
x1,96:11155418,6595442
k1,96:11351355,6595442:195937
x1,96:11961355,6595442
k1,96:12157292,6595442:195937
x1,96:13115415,6595442
k1,96:13311352,6595442:195937
x1,96:15227610,6595442
k1,96:15423546,6595442:195936
x1,96:17797679,6595442
k1,96:17993839,6595442:196160
x1,96:18646968,6595442
k1,96:18842905,6595442:195937
x1,96:20323988,6595442
k1,96:20519925,6595442:195937
x1,96:21173054,6595442
k1,96:21368991,6595442:195937
x1,96:24548387,6595442
k1,96:24744324,6595442:195937
x1,96:26312468,6595442
k1,96:26508405,6595442:195937
x1,96:29709737,6595442
k1,96:29905897,6595442:196160
x1,96:31517139,6595442
k1,96:31713076,6595442:195937
x1,96:34370267,6595442
k1,96:34566204,6595442:195937
x1,96:35306363,6595442
x1,96:35682674,6595442
x1,96:36019008,6595442
k1,96:36019008,6595442:0
)
(1,97:2988864,6595442:0,0,170256
(1,97:2988864,6595442:0,461695,10808
k1,97:1604752,6595442:-1384112
x1,97:2333504,6595442
g1,97:2988864,6595442
)
)
(1,97:2988864,7578482:33030144,536337,170256
x1,97:3948910,7578482
k1,96:4144729,7578482:195819
x1,96:6196029,7578482
x1,96:8226881,7578482
k1,96:8422701,7578482:195820
x1,96:9077141,7578482
k1,96:9272960,7578482:195819
x1,96:12153110,7578482
k1,96:12348929,7578482:195819
x1,96:15491469,7578482
k1,96:15687288,7578482:195819
x1,96:18217819,7578482
k1,96:18413639,7578482:195820
x1,96:21598600,7578482
k1,96:21794419,7578482:195819
x1,96:22405643,7578482
k1,96:22601462,7578482:195819
x1,96:23648725,7578482
x1,96:24989805,7578482
k1,96:25185625,7578482:195820
x1,96:28107409,7578482
k1,96:28303228,7578482:195819
x1,96:30485732,7578482
k1,96:30681551,7578482:195819
x1,96:33060448,7578482
k1,96:33256530,7578482:196082
x1,96:34653390,7578482
k1,96:34849209,7578482:195819
x1,96:35110826,7578482
x1,96:36019008,7578482
k1,96:36019008,7578482:0
)
(1,97:2988864,7578482:0,0,170256
(1,97:2988864,7578482:0,461695,10808
k1,97:1604752,7578482:-1384112
x1,97:2333504,7578482
g1,97:2988864,7578482
)
)
(1,97:2988864,8561522:33030144,536337,170256
x1,97:3338384,8561522
x1,97:5067083,8561522
k1,96:5264096,8561522:197013
x1,96:6226064,8561522
k1,96:6423077,8561522:197013
x1,96:8827993,8561522
x1,96:9090965,8561522
k1,96:9287978,8561522:197013
x1,96:11977090,8561522
k1,96:12174306,8561522:197216
x1,96:13311044,8561522
k1,96:13508057,8561522:197013
x1,96:17268540,8561522
k1,96:17465553,8561522:197013
x1,96:18209451,8561522
k1,96:18406464,8561522:197013
x1,96:20198942,8561522
k1,96:20395955,8561522:197013
x1,96:21008403,8561522
k1,96:21205416,8561522:197013
x1,96:23522941,8561522
k1,96:23719954,8561522:197013
x1,96:26408267,8561522
k1,96:26605482,8561522:197215
x1,96:30737552,8561522
k1,96:30934768,8561522:197216
x1,96:31896736,8561522
k1,96:32093749,8561522:197013
x1,96:32443269,8561522
x1,96:34784425,8561522
x1,96:35166245,8561522
k1,96:35363258,8561522:197013
x1,96:36019008,8561522
k1,96:36019008,8561522:0
)
(1,97:2988864,8561522:0,0,170256
(1,97:2988864,8561522:0,461695,10808
k1,97:1604752,8561522:-1384112
x1,97:2333504,8561522
g1,97:2988864,8561522
)
)
(1,97:2988864,9544562:33030144,536337,170256
x1,97:3940261,9544562
k1,96:4136652,9544562:196391
x1,96:6039446,9544562
x1,96:6409069,9544562
x1,96:6742959,9544562
k1,96:6939351,9544562:196392
x1,96:9577889,9544562
k1,96:9774280,9544562:196391
x1,96:10293569,9544562
k1,96:10489961,9544562:196392
x1,96:12695610,9544562
k1,96:12892001,9544562:196391
x1,96:16048287,9544562
k1,96:16244679,9544562:196392
x1,96:17628954,9544562
k1,96:17825345,9544562:196391
x1,96:18776742,9544562
k1,96:18973134,9544562:196392
x1,96:20875928,9544562
x1,96:21245551,9544562
x1,96:21579441,9544562
k1,96:21775832,9544562:196391
x1,96:23549372,9544562
k1,96:23745764,9544562:196392
x1,96:26319665,9544562
k1,96:26516128,9544562:196463
x1,96:27726795,9544562
k1,96:27923187,9544562:196392
x1,96:30302454,9544562
k1,96:30498845,9544562:196391
x1,96:32878104,9544562
k1,96:33074496,9544562:196392
x1,96:33463780,9544562
x1,96:34438342,9544562
k1,96:34634733,9544562:196391
x1,96:36019008,9544562
k1,96:36019008,9544562:0
)
(1,97:2988864,9544562:0,0,170256
(1,97:2988864,9544562:0,461695,10808
k1,97:1604752,9544562:-1384112
x1,97:2333504,9544562
g1,97:2988864,9544562
)
)
(1,97:2988864,10527602:33030144,536337,170256
x1,97:6396419,10527602
g1,96:6593027,10527602
x1,96:7881193,10527602
g1,96:8077801,10527602
x1,96:9475262,10527602
g1,96:9671870,10527602
x1,96:12206508,10527602
g1,96:12403116,10527602
x1,96:13014952,10527602
g1,96:13211560,10527602
x1,96:14172567,10527602
g1,96:14369175,10527602
x1,96:16487799,10527602
g1,96:16684407,10527602
x1,96:17797977,10527602
g1,96:17994585,10527602
x1,96:20877608,10527602
g1,96:21074216,10527602
x1,96:21642007,10527602
g1,96:21838615,10527602
x1,96:22603014,10527602
g1,96:22799622,10527602
x1,96:23061501,10527602
x1,96:24983536,10527602
x1,96:25442023,10527602
k1,97:36019008,10527602:10714611
g1,97:36019008,10527602
)
(1,97:2988864,10527602:0,0,170256
(1,97:2988864,10527602:0,461695,10808
k1,97:1604752,10527602:-1384112
x1,97:2333504,10527602
g1,97:2988864,10527602
)
)
h1,97:2988864,10527602:0,0,170256
(1,99:2988864,12032409:33030144,536337,170256
h1,98:2988864,12032409:559403,0,0
x1,98:5254153,12032409
k1,98:5450408,12032409:196255
x1,98:5799928,12032409
k1,98:5996184,12032409:196256
x1,98:7001454,12032409
x1,98:7788652,12032409
x1,98:8706531,12032409
k1,98:8902786,12032409:196255
x1,98:9689984,12032409
x1,98:10302432,12032409
x1,98:11220311,12032409
k1,98:11416567,12032409:196256
x1,98:13035072,12032409
k1,98:13231327,12032409:196255
x1,98:13887077,12032409
k1,98:14083333,12032409:196256
x1,98:15045301,12032409
x1,98:15594009,12032409
x1,98:15739703,12032409
k1,98:15936076,12032409:196373
x1,98:17379044,12032409
x1,98:19302980,12032409
x1,98:19676928,12032409
x1,98:20014659,12032409
k1,98:20210914,12032409:196255
x1,98:21785330,12032409
x1,98:22878768,12032409
k1,98:23075024,12032409:196256
x1,98:23468633,12032409
x1,98:24584894,12032409
k1,98:24781149,12032409:196255
x1,98:25743117,12032409
k1,98:25939373,12032409:196256
x1,98:27076111,12032409
x1,98:27799579,12032409
x1,98:29111067,12032409
k1,98:29307322,12032409:196255
x1,98:29963072,12032409
k1,98:30159327,12032409:196255
x1,98:31865213,12032409
k1,98:32061469,12032409:196256
x1,98:33635897,12032409
k1,98:33832152,12032409:196255
x1,98:36019008,12032409
k1,98:36019008,12032409:0
)
(1,99:2988864,12032409:0,0,170256
(1,99:2988864,12032409:0,461695,10808
k1,99:1604752,12032409:-1384112
x1,99:2333504,12032409
g1,99:2988864,12032409
)
)
(1,99:2988864,13015449:33030144,536337,170256
x1,99:4726324,13015449
x1,99:5750675,13015449
k1,98:5954920,13015449:204245
x1,98:7514307,13015449
k1,98:7718552,13015449:204245
x1,98:8698778,13015449
k1,98:8903023,13015449:204245
x1,98:10462417,13015449
x1,98:11309482,13015449
x1,98:12289708,13015449
k1,98:12493953,13015449:204245
x1,98:13429253,13015449
x1,98:14676596,13015449
x1,98:15745862,13015449
k1,98:15950107,13015449:204245
x1,98:17888107,13015449
k1,98:18096171,13015449:208064
x1,98:18764368,13015449
k1,98:18968613,13015449:204245
x1,98:20349919,13015449
x1,98:21798603,13015449
k1,98:22006666,13015449:208063
x1,98:23610163,13015449
k1,98:23814408,13015449:204245
x1,98:24349432,13015449
k1,98:24553677,13015449:204245
x1,98:24909831,13015449
k1,98:25114076,13015449:204245
x1,98:26762499,13015449
k1,98:26966745,13015449:204246
x1,98:27590817,13015449
x1,98:28150313,13015449
x1,98:29478833,13015449
k1,98:29683078,13015449:204245
x1,98:31421342,13015449
k1,98:31625587,13015449:204245
x1,98:33898888,13015449
x1,98:34341822,13015449
k1,98:34546059,13015449:204237
x1,98:35882439,13015449
x1,98:36149556,13015449
k1,99:36019008,13015449:0
)
(1,99:2988864,13015449:0,0,170256
(1,99:2988864,13015449:0,461695,10808
k1,99:1604752,13015449:-1384112
x1,99:2333504,13015449
g1,99:2988864,13015449
)
)
(1,99:2988864,13998489:33030144,536337,170256
x1,99:3791024,13998489
x1,99:4415096,13998489
x1,99:5707354,13998489
k1,98:5927132,13998489:219778
x1,98:6551204,13998489
k1,98:6770983,13998489:219779
x1,98:8375282,13998489
x1,98:9912202,13998489
k1,98:10143565,13998489:231363
x1,98:11747876,13998489
k1,98:11967654,13998489:219778
x1,98:12323808,13998489
k1,98:12543586,13998489:219778
x1,98:13791731,13998489
x1,98:14237715,13998489
x1,98:15351907,13998489
x1,98:16331332,13998489
k1,98:16551111,13998489:219779
x1,98:18980014,13998489
k1,98:19211377,13998489:231363
x1,98:21171039,13998489
k1,98:21390817,13998489:219778
x1,98:22371043,13998489
k1,98:22590822,13998489:219779
x1,98:23526122,13998489
x1,98:24773465,13998489
x1,98:25842731,13998489
k1,98:26062509,13998489:219778
x1,98:27041934,13998489
k1,98:27261712,13998489:219778
x1,98:29400253,13998489
x1,98:30558567,13998489
k1,98:30778345,13998489:219778
x1,98:32828638,13998489
k1,98:33048417,13998489:219779
x1,98:33404571,13998489
k1,98:33624349,13998489:219778
x1,98:34070345,13998489
x1,98:34426499,13998489
x1,98:35038782,13998489
x1,98:36019008,13998489
k1,98:36019008,13998489:0
)
(1,99:2988864,13998489:0,0,170256
(1,99:2988864,13998489:0,461695,10808
k1,99:1604752,13998489:-1384112
x1,99:2333504,13998489
g1,99:2988864,13998489
)
)
(1,99:2988864,14981529:33030144,536337,170256
x1,99:3389944,14981529
x1,99:3742171,14981529
x1,99:5613587,14981529
k1,98:5843932,14981529:230345
x1,98:7269363,14981529
k1,98:7499708,14981529:230345
x1,98:8435008,14981529
x1,98:10439585,14981529
k1,98:10669930,14981529:230345
x1,98:13611404,14981529
k1,98:13841750,14981529:230346
x1,98:14777064,14981529
k1,98:15007409,14981529:230345
x1,98:15987635,14981529
k1,98:16217980,14981529:230345
x1,98:17777374,14981529
x1,98:18624439,14981529
x1,98:19604665,14981529
k1,98:19835010,14981529:230345
x1,98:21437706,14981529
k1,98:21668051,14981529:230345
x1,98:23628496,14981529
k1,98:23858841,14981529:230345
x1,98:24482913,14981529
k1,98:24713258,14981529:230345
x1,98:25470492,14981529
k1,98:25700837,14981529:230345
x1,98:26101917,14981529
x1,98:27114479,14981529
k1,98:27344825,14981529:230346
x1,98:28414102,14981529
x1,98:29261167,14981529
x1,98:30598351,14981529
k1,98:30828696,14981529:230345
x1,98:31764010,14981529
k1,98:31994355,14981529:230345
x1,98:32974581,14981529
k1,98:33204926,14981529:230345
x1,98:35120466,14981529
k1,98:35350811,14981529:230345
x1,98:36019008,14981529
k1,98:36019008,14981529:0
)
(1,99:2988864,14981529:0,0,170256
(1,99:2988864,14981529:0,461695,10808
k1,99:1604752,14981529:-1384112
x1,99:2333504,14981529
g1,99:2988864,14981529
)
)
(1,99:2988864,15964569:33030144,536337,170256
x1,99:4139230,15964569
x1,99:4582154,15964569
x1,99:5378810,15964569
x1,99:6485357,15964569
k1,98:6682704,15964569:197347
x1,98:8098331,15964569
k1,98:8295679,15964569:197348
x1,98:9933587,15964569
x1,98:10553377,15964569
x1,98:12035942,15964569
k1,98:12233659,15964569:197717
x1,98:12897270,15964569
k1,98:13094618,15964569:197348
x1,98:14554875,15964569
k1,98:14752222,15964569:197347
x1,98:15105932,15964569
k1,98:15303280,15964569:197348
x1,98:17715516,15964569
k1,98:17913233,15964569:197717
x1,98:18886733,15964569
k1,98:19084080,15964569:197347
x1,98:20455908,15964569
k1,98:20653255,15964569:197347
x1,98:21803621,15964569
k1,98:22000969,15964569:197348
x1,98:23550449,15964569
k1,98:23747796,15964569:197347
x1,98:25341086,15964569
x1,98:26447633,15964569
k1,98:26644980,15964569:197347
x1,98:27662301,15964569
x1,98:28724230,15964569
x1,98:29697730,15964569
k1,98:29895078,15964569:197348
x1,98:30514868,15964569
k1,98:30712215,15964569:197347
x1,98:31863358,15964569
k1,98:32060706,15964569:197348
x1,98:33122623,15964569
x1,98:34051505,15964569
k1,98:34248852,15964569:197347
x1,98:36019008,15964569
k1,98:36019008,15964569:0
)
(1,99:2988864,15964569:0,0,170256
(1,99:2988864,15964569:0,461695,10808
k1,99:1604752,15964569:-1384112
x1,99:2333504,15964569
g1,99:2988864,15964569
)
)
(1,99:2988864,16947609:33030144,536337,170256
x1,99:4058141,16947609
x1,98:4447432,16947609
x1,98:4791797,16947609
k1,98:4996637,16947609:204840
x1,98:5620709,16947609
k1,98:5825550,16947609:204841
x1,98:6582784,16947609
k1,98:6787624,16947609:204840
x1,98:7767850,16947609
k1,98:7972690,16947609:204840
x1,98:9532867,16947609
k1,98:9737707,16947609:204840
x1,98:10673811,16947609
x1,98:11252957,16947609
x1,98:12233183,16947609
k1,98:12438024,16947609:204841
x1,98:13373338,16947609
k1,98:13578178,16947609:204840
x1,98:15405469,16947609
x1,98:16786776,16947609
x1,98:17365922,16947609
x1,98:18814606,16947609
k1,98:19023562,16947609:208956
x1,98:20360757,16947609
x1,98:21028943,16947609
x1,98:21831103,16947609
x1,98:22588337,16947609
x1,98:23435401,16947609
x1,98:23584830,16947609
k1,98:23793787,16947609:208957
x1,98:24417859,16947609
k1,98:24622699,16947609:204840
x1,98:26004006,16947609
x1,98:26984232,16947609
x1,98:28588531,16947609
k1,98:28793371,16947609:204840
x1,98:29862648,16947609
k1,98:30067488,16947609:204840
x1,98:30735685,16947609
x1,98:31091839,16947609
x1,98:31696250,16947609
x1,98:32810442,16947609
k1,98:33015283,16947609:204841
x1,98:33594440,16947609
x1,98:34655854,16947609
k1,98:34860694,16947609:204840
x1,98:36019008,16947609
k1,98:36019008,16947609:0
)
(1,99:2988864,16947609:0,0,170256
(1,99:2988864,16947609:0,461695,10808
k1,99:1604752,16947609:-1384112
x1,99:2333504,16947609
g1,99:2988864,16947609
)
)
(1,99:2988864,17930649:33030144,536337,170256
x1,99:4316003,17930649
x1,99:5642372,17930649
k1,98:5836537,17930649:194165
x1,98:6778325,17930649
k1,98:6972491,17930649:194166
x1,98:7314679,17930649
x1,98:8150881,17930649
x1,98:8707317,17930649
x1,98:8921565,17930649
x1,98:9287256,17930649
x1,98:9617655,17930649
x1,98:10944787,17930649
k1,98:11138952,17930649:194165
x1,98:11780945,17930649
k1,98:11975111,17930649:194166
x1,98:13387808,17930649
x1,98:15271384,17930649
x1,98:15637075,17930649
x1,98:15967474,17930649
k1,98:16161639,17930649:194165
x1,98:18002823,17930649
k1,98:18196988,17930649:194165
x1,98:19224333,17930649
x1,98:20208505,17930649
x1,98:21493253,17930649
k1,98:21687419,17930649:194166
x1,98:23228806,17930649
x1,98:24299306,17930649
k1,98:24493471,17930649:194165
x1,98:25093071,17930649
k1,98:25287237,17930649:194166
x1,98:26357737,17930649
x1,98:27641714,17930649
x1,98:28926462,17930649
k1,98:29120627,17930649:194165
x1,98:30062415,17930649
k1,98:30256580,17930649:194165
x1,98:32397576,17930649
k1,98:32591739,17930649:194163
x1,98:34925395,17930649
k1,98:35120375,17930649:194980
x1,98:36019008,17930649
k1,98:36019008,17930649:0
)
(1,99:2988864,17930649:0,0,170256
(1,99:2988864,17930649:0,461695,10808
k1,99:1604752,17930649:-1384112
x1,99:2333504,17930649
g1,99:2988864,17930649
)
)
(1,99:2988864,18913689:33030144,536337,170256
x1,99:3675334,18913689
x1,99:5134857,18913689
k1,98:5330728,18913689:195871
x1,98:6318693,18913689
k1,98:6514563,18913689:195870
x1,98:7459232,18913689
k1,98:7655103,18913689:195871
x1,98:8384869,18913689
x1,98:9844392,18913689
k1,98:10040262,18913689:195870
x1,98:10641696,18913689
x1,98:10996777,18913689
x1,98:11328223,18913689
x1,98:12058742,18913689
x1,98:12445273,18913689
x1,98:12784581,18913689
x1,98:13987449,18913689
k1,98:14183320,18913689:195871
x1,98:15557044,18913689
x1,98:16845722,18913689
k1,98:17041592,18913689:195870
x1,98:17814654,18913689
k1,98:18010525,18913689:195871
x1,98:18955194,18913689
k1,98:19151064,18913689:195870
x1,98:20524788,18913689
x1,98:21641085,18913689
x1,98:22972285,18913689
k1,98:23168156,18913689:195871
x1,98:24671749,18913689
x1,98:25444811,18913689
x1,98:26776011,18913689
k1,98:26971881,18913689:195870
x1,98:28861229,18913689
x1,98:29677558,18913689
k1,98:29873429,18913689:195871
x1,98:31719485,18913689
k1,98:31915354,18913689:195869
x1,98:33031651,18913689
k1,98:33227522,18913689:195871
x1,98:34129670,18913689
x1,98:35074339,18913689
x1,98:36019008,18913689
k1,98:36019008,18913689:0
)
(1,99:2988864,18913689:0,0,170256
(1,99:2988864,18913689:0,461695,10808
k1,99:1604752,18913689:-1384112
x1,99:2333504,18913689
g1,99:2988864,18913689
)
)
(1,99:2988864,19896729:33030144,536337,170256
x1,99:4549052,19896729
x1,99:5351212,19896729
x1,99:6732518,19896729
k1,98:6947778,19896729:215260
x1,98:8908241,19896729
x1,98:9755297,19896729
k1,98:9970557,19896729:215260
x1,98:12265519,19896729
k1,98:12480780,19896729:215261
x1,98:13728133,19896729
k1,98:13943393,19896729:215260
x1,98:16037792,19896729
k1,98:16253052,19896729:215260
x1,98:16921249,19896729
k1,98:17136509,19896729:215260
x1,98:18205786,19896729
k1,98:18421046,19896729:215260
x1,98:19268110,19896729
x1,98:20293240,19896729
k1,98:20508501,19896729:215261
x1,98:20864655,19896729
x1,98:22011180,19896729
x1,98:22501289,19896729
x1,98:24417620,19896729
k1,98:24632880,19896729:215260
x1,98:26014186,19896729
x1,98:27440418,19896729
k1,98:27655678,19896729:215260
x1,98:28635904,19896729
k1,98:28851164,19896729:215260
x1,98:30455484,19896729
x1,98:31301747,19896729
k1,98:31517007,19896729:215260
x1,98:33077195,19896729
k1,98:33292437,19896729:215242
x1,98:34450751,19896729
k1,98:34666011,19896729:215260
x1,98:36047320,19896729
k1,98:36019008,19896729:0
)
(1,99:2988864,19896729:0,0,170256
(1,99:2988864,19896729:0,461695,0
k1,99:1604752,19896729:-1384112
x1,99:2333504,19896729
g1,99:2988864,19896729
)
)
(1,99:2988864,20879769:33030144,536337,170256
x1,99:4539687,20879769
x1,99:5616740,20879769
k1,98:5813686,20879769:196946
x1,98:6416956,20879769
k1,98:6613902,20879769:196946
x1,98:7690955,20879769
x1,98:8294225,20879769
x1,98:8638508,20879769
x1,98:9413909,20879769
k1,98:9610855,20879769:196946
x1,98:10902691,20879769
k1,98:11099637,20879769:196946
x1,98:12046416,20879769
k1,98:12243362,20879769:196946
x1,98:13233569,20879769
x1,98:14267194,20879769
x1,98:15214747,20879769
k1,98:15411693,20879769:196946
x1,98:16531398,20879769
k1,98:16728344,20879769:196946
x1,98:18106262,20879769
x1,98:19312028,20879769
k1,98:19508974,20879769:196946
x1,98:20370447,20879769
x1,98:20714730,20879769
x1,98:21254921,20879769
x1,98:21642632,20879769
x1,98:22589411,20879769
k1,98:22786357,20879769:196946
x1,98:24078203,20879769
x1,98:24810197,20879769
x1,98:25197908,20879769
x1,98:25577756,20879769
x1,98:25953678,20879769
x1,98:26278300,20879769
k1,98:26475246,20879769:196946
x1,98:27035088,20879769
k1,98:27232034,20879769:196946
x1,98:27985731,20879769
k1,98:28182677,20879769:196946
x1,98:28440890,20879769
x1,98:30336017,20879769
x1,98:30788085,20879769
k1,98:30985200,20879769:197115
x1,98:32190976,20879769
k1,98:32387922,20879769:196946
x1,98:33119916,20879769
x1,98:33711397,20879769
k1,98:33908343,20879769:196946
x1,98:35114883,20879769
x1,98:36019008,20879769
k1,98:36019008,20879769:0
)
(1,99:2988864,20879769:0,0,170256
(1,99:2988864,20879769:0,461695,0
k1,99:1604752,20879769:-1384112
x1,99:2333504,20879769
g1,99:2988864,20879769
)
)
(1,99:2988864,21862809:33030144,536337,170256
x1,99:4268454,21862809
k1,98:4464218,21862809:195764
x1,98:5037697,21862809
x1,98:5691470,21862809
k1,98:5887235,21862809:195765
x1,98:6505189,21862809
k1,98:6700953,21862809:195764
x1,98:7053616,21862809
x1,98:8983082,21862809
k1,98:9178846,21862809:195764
x1,98:10237640,21862809
k1,98:10433405,21862809:195765
x1,98:11095051,21862809
x1,98:11447714,21862809
x1,98:12046007,21862809
x1,98:13149276,21862809
k1,98:13345040,21862809:195764
x1,98:13918519,21862809
x1,98:14969450,21862809
k1,98:15165215,21862809:195765
x1,98:16312174,21862809
k1,98:16507938,21862809:195764
x1,98:17257749,21862809
x1,98:19066345,21862809
k1,98:19262109,21862809:195764
x1,98:20320903,21862809
k1,98:20516668,21862809:195765
x1,98:20869331,21862809
x1,98:22004501,21862809
x1,98:22489805,21862809
x1,98:24387349,21862809
k1,98:24583113,21862809:195764
x1,98:26304336,21862809
k1,98:26500100,21862809:195764
x1,98:27690730,21862809
k1,98:27886495,21862809:195765
x1,98:29408349,21862809
k1,98:29604394,21862809:196045
x1,98:30839519,21862809
k1,98:31035284,21862809:195765
x1,98:32623855,21862809
k1,98:32819619,21862809:195764
x1,98:33437573,21862809
x1,98:34299373,21862809
x1,98:34916534,21862809
x1,98:36019008,21862809
k1,98:36019008,21862809:0
)
(1,99:2988864,21862809:0,0,170256
(1,99:2988864,21862809:0,461695,10808
k1,99:1604752,21862809:-1384112
x1,99:2333504,21862809
g1,99:2988864,21862809
)
)
(1,99:2988864,22845849:33030144,536337,170256
x1,99:4488625,22845849
x1,99:5559444,22845849
k1,98:5755681,22845849:196237
x1,98:7427484,22845849
k1,98:7623721,22845849:196237
x1,98:8695313,22845849
x1,98:9295524,22845849
x1,98:9638061,22845849
x1,98:10409530,22845849
k1,98:10605767,22845849:196237
x1,98:10991512,22845849
x1,98:11322260,22845849
x1,98:12565112,22845849
k1,98:12761349,22845849:196237
x1,98:13917792,22845849
k1,98:14114029,22845849:196237
x1,98:15399314,22845849
k1,98:15595552,22845849:196238
x1,98:16110120,22845849
k1,98:16306357,22845849:196237
x1,98:16906568,22845849
k1,98:17102805,22845849:196237
x1,98:18045553,22845849
k1,98:18241790,22845849:196237
x1,98:18584327,22845849
x1,98:18950411,22845849
x1,98:19273287,22845849
x1,98:19873498,22845849
x1,98:20216035,22845849
x1,98:21416457,22845849
k1,98:21612694,22845849:196237
x1,98:22255342,22845849
k1,98:22451579,22845849:196237
x1,98:23394327,22845849
k1,98:23590564,22845849:196237
x1,98:25797757,22845849
k1,98:25994118,22845849:196361
x1,98:26636766,22845849
k1,98:26833003,22845849:196237
x1,98:28160716,22845849
k1,98:28356953,22845849:196237
x1,98:28999601,22845849
k1,98:29195838,22845849:196237
x1,98:30267430,22845849
x1,98:30867641,22845849
x1,98:31210178,22845849
x1,98:31981647,22845849
k1,98:32177884,22845849:196237
x1,98:33656041,22845849
k1,98:33852402,22845849:196361
x1,98:34751952,22845849
k1,98:34948189,22845849:196237
x1,98:36019008,22845849
k1,98:36019008,22845849:0
)
(1,99:2988864,22845849:0,0,170256
(1,99:2988864,22845849:0,461695,0
k1,99:1604752,22845849:-1384112
x1,99:2333504,22845849
g1,99:2988864,22845849
)
)
(1,99:2988864,23828889:33030144,536337,170256
x1,99:4449882,23828889
x1,99:5095259,23828889
k1,98:5291756,23828889:196497
x1,98:6796106,23828889
k1,98:6992604,23828889:196498
x1,98:7938235,23828889
k1,98:8134732,23828889:196497
x1,98:8392421,23828889
x1,98:9286848,23828889
k1,98:9483345,23828889:196497
x1,98:10644098,23828889
k1,98:10840596,23828889:196498
x1,98:11786227,23828889
k1,98:11982724,23828889:196497
x1,98:13487061,23828889
k1,98:13683558,23828889:196497
x1,98:15488935,23828889
k1,98:15685432,23828889:196497
x1,98:17534129,23828889
k1,98:17730627,23828889:196498
x1,98:18246768,23828889
k1,98:18443265,23828889:196497
x1,98:18786849,23828889
x1,98:19158049,23828889
x1,98:19697094,23828889
x1,98:20255800,23828889
x1,98:21201431,23828889
k1,98:21397928,23828889:196497
x1,98:21999975,23828889
k1,98:22196473,23828889:196498
x1,98:22926982,23828889
k1,98:23123479,23828889:196497
x1,98:24541932,23828889
k1,98:24738429,23828889:196497
x1,98:25383032,23828889
k1,98:25579530,23828889:196498
x1,98:26525161,23828889
k1,98:26721658,23828889:196497
x1,98:27924204,23828889
x1,98:28525477,23828889
x1,98:29599570,23828889
k1,98:29796067,23828889:196497
x1,98:30698370,23828889
k1,98:30894868,23828889:196498
x1,98:32227424,23828889
x1,98:33001252,23828889
x1,98:33368516,23828889
x1,98:33700311,23828889
k1,98:33896808,23828889:196497
x1,98:35014242,23828889
x1,98:36046533,23828889
k1,98:36019008,23828889:0
)
(1,99:2988864,23828889:0,0,170256
(1,99:2988864,23828889:0,449571,10808
k1,99:1604752,23828889:-1384112
x1,99:2333504,23828889
g1,99:2988864,23828889
)
)
(1,99:2988864,24811929:33030144,536337,170256
x1,99:4572628,24811929
x1,99:6413811,24811929
k1,98:6609956,24811929:196145
x1,98:8364832,24811929
k1,98:8560977,24811929:196145
x1,98:9331681,24811929
k1,98:9527827,24811929:196146
x1,98:11796735,24811929
k1,98:11992880,24811929:196145
x1,98:13405568,24811929
k1,98:13601713,24811929:196145
x1,98:14457945,24811929
k1,98:14654244,24811929:196299
x1,98:16880779,24811929
x1,98:17737020,24811929
x1,98:19535049,24811929
k1,98:19731195,24811929:196146
x1,98:21401284,24811929
k1,98:21597429,24811929:196145
x1,98:24145350,24811929
k1,98:24341649,24811929:196299
x1,98:27274922,24811929
k1,98:27471222,24811929:196300
x1,98:29568285,24811929
x1,98:30852261,24811929
k1,98:31048406,24811929:196145
x1,98:32547411,24811929
k1,98:32743556,24811929:196145
x1,98:33514249,24811929
x1,98:34350451,24811929
x1,98:34949280,24811929
x1,98:36019008,24811929
k1,98:36019008,24811929:0
)
(1,99:2988864,24811929:0,0,170256
(1,99:2988864,24811929:0,461695,10808
k1,99:1604752,24811929:-1384112
x1,99:2333504,24811929
g1,99:2988864,24811929
)
)
(1,99:2988864,25794969:33030144,536337,170256
x1,99:5188123,25794969
k1,98:5384154,25794969:196031
x1,98:6896925,25794969
k1,98:7092957,25794969:196032
x1,98:8863948,25794969
k1,98:9059979,25794969:196031
x1,98:10270202,25794969
x1,98:11219860,25794969
k1,98:11415892,25794969:196032
x1,98:13057000,25794969
k1,98:13253031,25794969:196031
x1,98:16083350,25794969
k1,98:16279381,25794969:196031
x1,98:17380701,25794969
k1,98:17576925,25794969:196224
x1,98:18527371,25794969
x1,98:19069265,25794969
x1,98:19414595,25794969
x1,98:19783825,25794969
x1,98:20376364,25794969
x1,98:20539359,25794969
k1,98:20735583,25794969:196224
x1,98:21642470,25794969
k1,98:21838501,25794969:196031
x1,98:22788937,25794969
k1,98:22984968,25794969:196031
x1,98:23330298,25794969
x1,98:24441621,25794969
x1,98:24916834,25794969
x1,98:26774925,25794969
k1,98:26970957,25794969:196032
x1,98:28353833,25794969
k1,98:28549864,25794969:196031
x1,98:29715737,25794969
k1,98:29911769,25794969:196032
x1,98:31401980,25794969
k1,98:31598203,25794969:196223
x1,98:32548639,25794969
k1,98:32744671,25794969:196032
x1,98:33090001,25794969
x1,98:33761996,25794969
x1,98:34797986,25794969
x1,98:35175088,25794969
k1,98:35371119,25794969:196031
x1,98:36019008,25794969
k1,98:36019008,25794969:0
)
(1,99:2988864,25794969:0,0,170256
(1,99:2988864,25794969:0,449571,0
k1,99:1604752,25794969:-1384112
x1,99:2333504,25794969
g1,99:2988864,25794969
)
)
(1,99:2988864,26778009:33030144,536337,170256
x1,99:3969090,26778009
k1,98:4172834,26778009:203744
x1,98:6534366,26778009
k1,98:6738110,26778009:203744
x1,98:8342409,26778009
x1,98:9456601,26778009
k1,98:9660345,26778009:203744
x1,98:10773733,26778009
k1,98:10977477,26778009:203744
x1,98:12403709,26778009
k1,98:12607452,26778009:203743
x1,98:13364686,26778009
k1,98:13568430,26778009:203744
x1,98:13924584,26778009
x1,98:14306003,26778009
x1,98:14642496,26778009
x1,98:15266568,26778009
x1,98:15622722,26778009
x1,98:16602948,26778009
k1,98:16806692,26778009:203744
x1,98:18633192,26778009
k1,98:18836936,26778009:203744
x1,98:19639096,26778009
k1,98:19842840,26778009:203744
x1,98:20823066,26778009
k1,98:21026810,26778009:203744
x1,98:22273352,26778009
x1,98:22896623,26778009
x1,98:24010011,26778009
k1,98:24213755,26778009:203744
x1,98:26130085,26778009
k1,98:26333829,26778009:203744
x1,98:27714334,26778009
x1,98:29139765,26778009
k1,98:29343508,26778009:203743
x1,98:30145668,26778009
k1,98:30349412,26778009:203744
x1,98:31329638,26778009
k1,98:31533382,26778009:203744
x1,98:33116033,26778009
k1,98:33319777,26778009:203744
x1,98:35280240,26778009
k1,98:35483984,26778009:203744
x1,98:36019008,26778009
k1,98:36019008,26778009:0
)
(1,99:2988864,26778009:0,0,170256
(1,99:2988864,26778009:0,461695,10808
k1,99:1604752,26778009:-1384112
x1,99:2333504,26778009
g1,99:2988864,26778009
)
)
(1,99:2988864,27761049:33030144,536337,170256
x1,99:4124467,27761049
x1,99:4649001,27761049
x1,99:5391388,27761049
x1,99:6395654,27761049
g1,98:6592262,27761049
x1,98:7247347,27761049
g1,98:7443955,27761049
x1,98:7793126,27761049
g1,98:7989734,27761049
x1,98:9649881,27761049
g1,98:9846489,27761049
x1,98:11113410,27761049
x1,98:12772771,27761049
g1,98:12969379,27761049
x1,98:13886353,27761049
g1,98:14082961,27761049
x1,98:15437185,27761049
g1,98:15633793,27761049
x1,98:16943971,27761049
x1,98:18036306,27761049
x1,98:18778693,27761049
x1,98:20198973,27761049
k1,99:36019008,27761049:15957661
g1,99:36019008,27761049
)
(1,99:2988864,27761049:0,0,170256
(1,99:2988864,27761049:0,461695,10808
k1,99:1604752,27761049:-1384112
x1,99:2333504,27761049
g1,99:2988864,27761049
)
)
h1,99:2988864,27761049:0,0,170256
(1,101:2988864,29265857:33030144,536337,170256
h1,100:2988864,29265857:559403,0,0
x1,100:4207292,29265857
k1,100:4404460,29265857:197168
x1,100:5547648,29265857
k1,100:5744816,29265857:197168
x1,100:6360323,29265857
x1,100:6724448,29265857
x1,100:8207113,29265857
x1,100:9983254,29265857
k1,100:10180703,29265857:197449
x1,100:11103177,29265857
k1,100:11300345,29265857:197168
x1,100:11651611,29265857
x1,100:12027525,29265857
x1,100:14292676,29265857
k1,100:14489844,29265857:197168
x1,100:15456617,29265857
k1,100:15653785,29265857:197168
x1,100:18817554,29265857
x1,100:19193468,29265857
x1,100:19532945,29265857
k1,100:19730113,29265857:197168
x1,100:20081379,29265857
x1,100:21818723,29265857
x1,100:22202509,29265857
k1,100:22399678,29265857:197169
x1,100:23058703,29265857
k1,100:23255871,29265857:197168
x1,100:24222644,29265857
k1,100:24419812,29265857:197168
x1,100:25782161,29265857
k1,100:25979329,29265857:197168
x1,100:27121745,29265857
k1,100:27318913,29265857:197168
x1,100:28857687,29265857
k1,100:29054854,29265857:197167
x1,100:31736033,29265857
k1,100:31933202,29265857:197169
x1,100:32724352,29265857
k1,100:32921520,29265857:197168
x1,100:34635926,29265857
k1,100:34833094,29265857:197168
x1,100:36019008,29265857
k1,100:36019008,29265857:0
)
(1,101:2988864,29265857:0,0,170256
(1,101:2988864,29265857:0,461695,10808
k1,101:1604752,29265857:-1384112
x1,101:2333504,29265857
g1,101:2988864,29265857
)
)
(1,101:2988864,30248897:33030144,536337,170256
x1,101:4306903,30248897
k1,100:4503266,30248897:196363
x1,100:6041248,30248897
k1,100:6237611,30248897:196363
x1,100:6588877,30248897
k1,100:6785240,30248897:196363
x1,100:9378602,30248897
k1,100:9574965,30248897:196363
x1,100:9926231,30248897
x1,100:10306081,30248897
x1,100:12395589,30248897
k1,100:12591952,30248897:196363
x1,100:15315847,30248897
k1,100:15512210,30248897:196363
x1,100:16873757,30248897
x1,100:18348560,30248897
k1,100:18544923,30248897:196363
x1,100:19116121,30248897
k1,100:19312484,30248897:196363
x1,100:20081470,30248897
k1,100:20277832,30248897:196362
x1,100:20541282,30248897
x1,100:22123582,30248897
x1,100:22387032,30248897
k1,100:22583395,30248897:196363
x1,100:23242410,30248897
k1,100:23438773,30248897:196363
x1,100:24801111,30248897
k1,100:24997474,30248897:196363
x1,100:25656489,30248897
k1,100:25852852,30248897:196363
x1,100:27522949,30248897
k1,100:27719312,30248897:196363
x1,100:30443217,30248897
k1,100:30639580,30248897:196363
x1,100:31210778,30248897
k1,100:31407141,30248897:196363
x1,100:32373914,30248897
k1,100:32570277,30248897:196363
x1,100:35163620,30248897
k1,100:35359983,30248897:196363
x1,100:36019008,30248897
k1,100:36019008,30248897:0
)
(1,101:2988864,30248897:0,0,170256
(1,101:2988864,30248897:0,461695,10808
k1,101:1604752,30248897:-1384112
x1,101:2333504,30248897
g1,101:2988864,30248897
)
)
(1,101:2988864,31231937:33030144,536337,170256
x1,101:5514423,31231937
k1,100:5699786,31231937:185363
x1,100:6170685,31231937
x1,100:9326374,31231937
k1,100:9511737,31231937:185363
x1,100:10624629,31231937
k1,100:10809993,31231937:185364
x1,100:14385259,31231937
k1,100:14574370,31231937:189111
x1,100:16906502,31231937
k1,100:17095614,31231937:189112
x1,100:19429288,31231937
k1,100:19618399,31231937:189111
x1,100:20816837,31231937
k1,100:21002200,31231937:185363
x1,100:23014469,31231937
k1,100:23199833,31231937:185364
x1,100:24270333,31231937
x1,100:24807117,31231937
k1,100:24992480,31231937:185363
x1,100:26148516,31231937
k1,100:26333879,31231937:185363
x1,100:27917651,31231937
k1,100:28103014,31231937:185363
x1,100:29515711,31231937
x1,100:31399287,31231937
x1,100:31764978,31231937
x1,100:32095377,31231937
k1,100:32280741,31231937:185364
x1,100:34892628,31231937
k1,100:35077991,31231937:185363
x1,100:36019008,31231937
k1,100:36019008,31231937:0
)
(1,101:2988864,31231937:0,0,170256
(1,101:2988864,31231937:0,461695,10808
k1,101:1604752,31231937:-1384112
x1,101:2333504,31231937
g1,101:2988864,31231937
)
)
(1,101:2988864,32214977:33030144,536337,170256
x1,101:5450091,32214977
k1,100:5647560,32214977:197469
x1,100:6570035,32214977
k1,100:6767504,32214977:197469
x1,100:7734277,32214977
k1,100:7931746,32214977:197469
x1,100:8283012,32214977
x1,100:11083726,32214977
k1,100:11281195,32214977:197469
x1,100:11940220,32214977
k1,100:12137689,32214977:197469
x1,100:13543535,32214977
k1,100:13741004,32214977:197469
x1,100:15322493,32214977
k1,100:15519961,32214977:197468
x1,100:16705875,32214977
k1,100:16903344,32214977:197469
x1,100:18792593,32214977
k1,100:18990061,32214977:197468
x1,100:22725830,32214977
k1,100:22923299,32214977:197469
x1,100:24461281,32214977
k1,100:24658750,32214977:197469
x1,100:26504491,32214977
k1,100:26701959,32214977:197468
x1,100:29097525,32214977
k1,100:29295425,32214977:197900
x1,100:30262208,32214977
x1,100:31165021,32214977
x1,100:31540935,32214977
x1,100:32143862,32214977
x1,100:32310200,32214977
k1,100:32508099,32214977:197899
x1,100:33958254,32214977
k1,100:34155723,32214977:197469
x1,100:36046533,32214977
k1,100:36019008,32214977:0
)
(1,101:2988864,32214977:0,0,170256
(1,101:2988864,32214977:0,461695,10808
k1,101:1604752,32214977:-1384112
x1,101:2333504,32214977
g1,101:2988864,32214977
)
)
(1,101:2988864,33198017:33030144,536337,170256
x1,101:3905838,33198017
g1,100:4102446,33198017
x1,100:6242306,33198017
g1,100:6438914,33198017
x1,100:11026127,33198017
g1,100:11222735,33198017
x1,100:13756577,33198017
g1,100:13953185,33198017
x1,100:14608280,33198017
g1,100:14804888,33198017
x1,100:16420980,33198017
g1,100:16617588,33198017
x1,100:18802259,33198017
g1,100:18998867,33198017
x1,100:19523401,33198017
g1,100:19720009,33198017
x1,100:23891984,33198017
k1,101:36019008,33198017:12264650
g1,101:36019008,33198017
)
(1,101:2988864,33198017:0,0,170256
(1,101:2988864,33198017:0,461695,10808
k1,101:1604752,33198017:-1384112
x1,101:2333504,33198017
g1,101:2988864,33198017
)
)
h1,101:2988864,33198017:0,0,170256
(1,103:2988864,34702824:33030144,536337,170256
h1,102:2988864,34702824:559403,0,0
x1,102:4456986,34702824
x1,102:4827002,34702824
x1,102:7736961,34702824
k1,102:7935188,34702824:198227
x1,102:8887545,34702824
k1,102:9085233,34702824:197688
x1,102:11120086,34702824
k1,102:11317774,34702824:197688
x1,102:11966973,34702824
k1,102:12164660,34702824:197687
x1,102:13160666,34702824
x1,102:14199542,34702824
x1,102:14589219,34702824
x1,102:15195548,34702824
x1,102:15801877,34702824
x1,102:16710585,34702824
k1,102:16908273,34702824:197688
x1,102:18596335,34702824
x1,102:19419309,34702824
k1,102:19616996,34702824:197687
x1,102:20309834,34702824
x1,102:20699511,34702824
x1,102:21978246,34702824
k1,102:22175934,34702824:197688
x1,102:23344943,34702824
k1,102:23542630,34702824:197687
x1,102:23975934,34702824
k1,102:24173622,34702824:197688
x1,102:24693435,34702824
k1,102:24891123,34702824:197688
x1,102:25973638,34702824
x1,102:26493451,34702824
x1,102:27445808,34702824
k1,102:27643495,34702824:197687
x1,102:28249824,34702824
k1,102:28447512,34702824:197688
x1,102:28793540,34702824
x1,102:30556310,34702824
k1,102:30753997,34702824:197687
x1,102:31576199,34702824
x1,102:31922227,34702824
x1,102:32292243,34702824
x1,102:33224939,34702824
k1,102:33422627,34702824:197688
x1,102:34678155,34702824
x1,102:35890034,34702824
x1,102:36149556,34702824
k1,103:36019008,34702824:0
)
(1,103:2988864,34702824:0,0,170256
(1,103:2988864,34702824:0,461695,10808
k1,103:1604752,34702824:-1384112
x1,103:2333504,34702824
g1,103:2988864,34702824
)
)
(1,103:2988864,35685864:33030144,536337,170256
x1,103:4201522,35685864
k1,102:4398840,35685864:197318
x1,102:5827383,35685864
k1,102:6024702,35685864:197319
x1,102:6673891,35685864
k1,102:6871209,35685864:197318
x1,102:7823566,35685864
k1,102:8020885,35685864:197319
x1,102:10229551,35685864
k1,102:10426868,35685864:197317
x1,102:11855399,35685864
k1,102:12052718,35685864:197319
x1,102:13567768,35685864
k1,102:13765086,35685864:197318
x1,102:14717443,35685864
k1,102:14914762,35685864:197319
x1,102:15997255,35685864
x1,102:16949612,35685864
x1,102:17901969,35685864
k1,102:18099287,35685864:197318
x1,102:19917507,35685864
k1,102:20114825,35685864:197318
x1,102:22279833,35685864
k1,102:22477151,35685864:197318
x1,102:23602533,35685864
x1,102:24425514,35685864
x1,102:25767548,35685864
k1,102:25964866,35685864:197318
x1,102:27523574,35685864
k1,102:27720893,35685864:197319
x1,102:29149436,35685864
x1,102:30404964,35685864
k1,102:30602282,35685864:197318
x1,102:31554639,35685864
k1,102:31751958,35685864:197319
x1,102:33440020,35685864
x1,102:33959833,35685864
x1,102:35172491,35685864
k1,102:35369809,35685864:197318
x1,102:36019008,35685864
k1,102:36019008,35685864:0
)
(1,103:2988864,35685864:0,0,170256
(1,103:2988864,35685864:0,461695,10808
k1,103:1604752,35685864:-1384112
x1,103:2333504,35685864
g1,103:2988864,35685864
)
)
(1,103:2988864,36668904:33030144,536337,170256
x1,103:4384337,36668904
k1,102:4581588,36668904:197251
x1,102:5714921,36668904
x1,102:6761900,36668904
k1,102:6959152,36668904:197252
x1,102:8266711,36668904
k1,102:8463962,36668904:197251
x1,102:9510156,36668904
x1,102:10338951,36668904
x1,102:11079854,36668904
x1,102:12301080,36668904
k1,102:12498332,36668904:197252
x1,102:13152117,36668904
k1,102:13349368,36668904:197251
x1,102:14308454,36668904
k1,102:14505705,36668904:197251
x1,102:16729973,36668904
k1,102:16927225,36668904:197252
x1,102:18103709,36668904
x1,102:18365064,36668904
x1,102:18705674,36668904
x1,102:19773847,36668904
k1,102:19971420,36668904:197573
x1,102:20712323,36668904
x1,102:22150162,36668904
k1,102:22347413,36668904:197251
x1,102:23262542,36668904
x1,102:25223886,36668904
k1,102:25421138,36668904:197252
x1,102:26380224,36668904
x1,102:27077170,36668904
x1,102:28843083,36668904
k1,102:29040656,36668904:197573
x1,102:29738388,36668904
x1,102:30416498,36668904
x1,102:31375584,36668904
k1,102:31572835,36668904:197251
x1,102:34710663,36668904
x1,102:36019008,36668904
k1,102:36019008,36668904:0
)
(1,103:2988864,36668904:0,0,170256
(1,103:2988864,36668904:0,461695,10808
k1,103:1604752,36668904:-1384112
x1,103:2333504,36668904
g1,103:2988864,36668904
)
)
(1,103:2988864,37651944:33030144,536337,170256
x1,103:4147178,37651944
x1,103:5506010,37651944
k1,102:5776630,37651944:270620
x1,102:7380127,37651944
k1,102:7650748,37651944:270621
x1,102:8318945,37651944
k1,102:8564894,37651944:245949
x1,102:10213317,37651944
k1,102:10459267,37651944:245950
x1,102:11038424,37651944
x1,102:12612410,37651944
k1,102:12883030,37651944:270620
x1,102:13952285,37651944
x1,102:14308439,37651944
x1,102:15288665,37651944
k1,102:15534615,37651944:245950
x1,102:16559768,37651944
x1,102:17629045,37651944
x1,102:18030125,37651944
x1,102:18654197,37651944
x1,102:19278269,37651944
x1,102:20213569,37651944
k1,102:20459518,37651944:245949
x1,102:22196978,37651944
x1,102:23044034,37651944
k1,102:23289984,37651944:245950
x1,102:23958181,37651944
k1,102:24204131,37651944:245950
x1,102:25630363,37651944
k1,102:25876312,37651944:245949
x1,102:27034626,37651944
x1,102:28104682,37651944
k1,102:28350632,37651944:245950
x1,102:30222060,37651944
k1,102:30467960,37651944:245900
x1,102:32696322,37651944
k1,102:32942271,37651944:245949
x1,102:33343351,37651944
x1,102:34792832,37651944
k1,102:35038782,37651944:245950
x1,102:36019008,37651944
k1,102:36019008,37651944:0
)
(1,103:2988864,37651944:0,0,170256
(1,103:2988864,37651944:0,461695,10808
k1,103:1604752,37651944:-1384112
x1,103:2333504,37651944
g1,103:2988864,37651944
)
)
(1,103:2988864,38634984:33030144,536337,170256
x1,103:4063733,38634984
x1,103:4579874,38634984
x1,103:5181921,38634984
x1,103:6214212,38634984
k1,102:6411903,38634984:197691
x1,102:7056517,38634984
k1,102:7254209,38634984:197692
x1,102:8715992,38634984
x1,102:9489842,38634984
x1,102:10822398,38634984
k1,102:11020089,38634984:197691
x1,102:11965720,38634984
k1,102:12163411,38634984:197691
x1,102:13581875,38634984
x1,102:14183922,38634984
x1,102:14539397,38634984
x1,102:15379461,38634984
x1,102:15746725,38634984
x1,102:16078520,38634984
k1,102:16276212,38634984:197692
x1,102:17179288,38634984
x1,102:18223587,38634984
k1,102:18421277,38634984:197690
x1,102:19753060,38634984
x1,102:20656136,38634984
x1,102:21958124,38634984
k1,102:22155814,38634984:197690
x1,102:22757861,38634984
k1,102:22955552,38634984:197691
x1,102:23729380,38634984
x1,102:24331427,38634984
x1,102:25233717,38634984
k1,102:25431409,38634984:197692
x1,102:26419607,38634984
x1,102:28074065,38634984
k1,102:28272298,38634984:198233
x1,102:30163570,38634984
k1,102:30361261,38634984:197691
x1,102:30919977,38634984
x1,102:32288011,38634984
k1,102:32485702,38634984:197691
x1,102:33087749,38634984
k1,102:33285441,38634984:197692
x1,102:34532102,38634984
k1,102:34729793,38634984:197691
x1,102:36019008,38634984
k1,102:36019008,38634984:0
)
(1,103:2988864,38634984:0,0,170256
(1,103:2988864,38634984:0,461695,10808
k1,103:1604752,38634984:-1384112
x1,103:2333504,38634984
g1,103:2988864,38634984
)
)
(1,103:2988864,39618024:33030144,536337,170256
x1,103:3600700,39618024
g1,102:3797308,39618024
x1,102:4146479,39618024
g1,102:4343087,39618024
x1,102:5872673,39618024
x1,102:6309924,39618024
x1,102:7620102,39618024
g1,102:7816710,39618024
x1,102:9214192,39618024
x1,102:10787035,39618024
g1,102:10983643,39618024
x1,102:11595479,39618024
g1,102:11792087,39618024
x1,102:13320906,39618024
x1,102:14325162,39618024
x1,102:15635342,39618024
g1,102:15831950,39618024
x1,102:16618373,39618024
x1,102:19152215,39618024
g1,102:19348823,39618024
x1,102:20484426,39618024
g1,102:20681034,39618024
x1,102:21292870,39618024
g1,102:21489478,39618024
x1,102:22625848,39618024
x1,102:23236898,39618024
x1,102:24241164,39618024
x1,102:25289465,39618024
x1,102:26250472,39618024
g1,102:26447080,39618024
x1,102:28063970,39618024
g1,102:28260578,39618024
x1,102:30510520,39618024
k1,103:36019008,39618024:5646114
g1,103:36019008,39618024
)
(1,103:2988864,39618024:0,0,170256
(1,103:2988864,39618024:0,461695,10808
k1,103:1604752,39618024:-1384112
x1,103:2333504,39618024
g1,103:2988864,39618024
)
)
h1,103:2988864,39618024:0,0,170256
(1,104:2988864,42052939:33030144,631306,15756
(1,104:2988864,42052939:1325657,610007,0
g1,104:2988864,42052939
x1,104:3462553,42052939
g1,104:4314521,42052939
)
x1,104:5403328,42052939
x1,104:5941777,42052939
x1,104:6953915,42052939
g1,104:7190753,42052939
x1,104:8374126,42052939
g1,104:8610964,42052939
x1,104:10314889,42052939
g1,104:10551727,42052939
x1,104:11781963,42052939
x1,104:12285479,42052939
k1,104:24139038,42052939:11879970
k1,104:36019008,42052939:11879970
)
(1,106:2988864,43754354:33030144,536337,170256
x1,106:4211838,43754354
k1,105:4470874,43754354:259036
x1,105:5896283,43754354
k1,105:6155318,43754354:259035
x1,105:7758815,43754354
k1,105:8017851,43754354:259036
x1,105:9220268,43754354
k1,105:9479304,43754354:259036
x1,105:11305815,43754354
x1,105:12762010,43754354
k1,105:13021045,43754354:259035
x1,105:15783658,43754354
k1,105:16042694,43754354:259036
x1,105:19875355,43754354
k1,105:20134391,43754354:259036
x1,105:20802577,43754354
k1,105:21061612,43754354:259035
x1,105:21507596,43754354
k1,105:21766632,43754354:259036
x1,105:24618287,43754354
k1,105:24877323,43754354:259036
x1,105:25501395,43754354
k1,105:25760430,43754354:259035
x1,105:26740656,43754354
k1,105:26999692,43754354:259036
x1,105:28425101,43754354
k1,105:28684137,43754354:259036
x1,105:29441371,43754354
x1,105:32707569,43754354
k1,105:32966604,43754354:259035
x1,105:34124918,43754354
k1,105:34383954,43754354:259036
x1,105:36032377,43754354
k1,105:36019008,43754354:0
)
(1,106:2988864,43754354:0,0,170256
(1,106:2988864,43754354:0,461695,10808
k1,106:1604752,43754354:-1384112
x1,106:2333504,43754354
g1,106:2988864,43754354
)
)
(1,106:2988864,44737394:33030144,536337,170256
x1,106:5418557,44737394
k1,105:5684454,44737394:265897
x1,105:6931807,44737394
k1,105:7174607,44737394:242800
x1,105:9758341,44737394
k1,105:10001142,44737394:242801
x1,105:10625214,44737394
k1,105:10868014,44737394:242800
x1,105:12249323,44737394
k1,105:12492077,44737394:242754
x1,105:13605465,44737394
k1,105:13848266,44737394:242801
x1,105:14471537,44737394
x1,105:15852833,44737394
k1,105:16095633,44737394:242800
x1,105:17521865,44737394
k1,105:17764666,44737394:242801
x1,105:18566826,44737394
x1,105:22083527,44737394
k1,105:22326327,44737394:242800
x1,105:23484641,44737394
k1,105:23727442,44737394:242801
x1,105:27693272,44737394
k1,105:27936072,44737394:242800
x1,105:28560144,44737394
x1,105:31389334,44737394
k1,105:31655231,44737394:265897
x1,105:32502307,44737394
x1,105:36019008,44737394
k1,105:36019008,44737394:0
)
(1,106:2988864,44737394:0,0,170256
(1,106:2988864,44737394:0,461695,10808
k1,106:1604752,44737394:-1384112
x1,106:2333504,44737394
g1,106:2988864,44737394
)
)
(1,106:2988864,45720434:33030144,536337,170256
x1,106:5471280,45720434
k1,105:5642993,45720434:171713
x1,105:6584010,45720434
k1,105:6755723,45720434:171713
x1,105:9923267,45720434
k1,105:10094980,45720434:171713
x1,105:11465273,45720434
k1,105:11636986,45720434:171713
x1,105:13006499,45720434
k1,105:13178212,45720434:171713
x1,105:14163163,45720434
x1,105:14536726,45720434
x1,105:16708308,45720434
k1,105:16880021,45720434:171713
x1,105:17992913,45720434
k1,105:18164626,45720434:171713
x1,105:19406210,45720434
k1,105:19577924,45720434:171714
x1,105:20948217,45720434
k1,105:21119930,45720434:171713
x1,105:23816582,45720434
k1,105:23988295,45720434:171713
x1,105:27755448,45720434
k1,105:27927161,45720434:171713
x1,105:29939458,45720434
k1,105:30111171,45720434:171713
x1,105:31694952,45720434
k1,105:31866665,45720434:171713
x1,105:33065094,45720434
k1,105:33236807,45720434:171713
x1,105:34178596,45720434
x1,105:36019008,45720434
k1,105:36019008,45720434:0
)
(1,106:2988864,45720434:0,0,170256
(1,106:2988864,45720434:0,461695,10808
k1,106:1604752,45720434:-1384112
x1,106:2333504,45720434
g1,106:2988864,45720434
)
)
(1,106:2988864,46703474:33030144,536337,139584
x1,106:7176073,46703474
k1,105:7413140,46703474:237067
x1,105:8571454,46703474
k1,105:8808521,46703474:237067
x1,105:13040656,46703474
k1,105:13277723,46703474:237067
x1,105:14034958,46703474
x1,105:16187735,46703474
k1,105:16424802,46703474:237067
x1,105:17583116,46703474
k1,105:17820183,46703474:237067
x1,105:22097267,46703474
k1,105:22334334,46703474:237067
x1,105:22601451,46703474
x1,105:24205771,46703474
x1,105:24940545,46703474
k1,105:25197841,46703474:257296
x1,105:25776998,46703474
k1,105:26014025,46703474:237027
x1,105:28775024,46703474
k1,105:29012091,46703474:237067
x1,105:29680288,46703474
k1,105:29917355,46703474:237067
x1,105:30674589,46703474
k1,105:30911656,46703474:237067
x1,105:33539493,46703474
k1,105:33776560,46703474:237067
x1,105:34400632,46703474
k1,105:34637699,46703474:237067
x1,105:36019008,46703474
k1,105:36019008,46703474:0
)
(1,106:2988864,46703474:0,0,139584
(1,106:2988864,46703474:0,461695,10808
k1,106:1604752,46703474:-1384112
x1,106:2333504,46703474
g1,106:2988864,46703474
)
)
(1,106:2988864,47686514:33030144,536337,170256
x1,106:4897952,47686514
k1,105:5095236,47686514:197284
x1,105:5623966,47686514
k1,105:5821250,47686514:197284
x1,105:6834343,47686514
k1,105:7031627,47686514:197284
x1,105:7383591,47686514
k1,105:7580875,47686514:197284
x1,105:10354585,47686514
k1,105:10551870,47686514:197285
x1,105:11168601,47686514
k1,105:11365885,47686514:197284
x1,105:12158609,47686514
x1,105:15633895,47686514
k1,105:15831179,47686514:197284
x1,105:16183143,47686514
x1,105:16559844,47686514
x1,105:17825111,47686514
k1,105:18022395,47686514:197284
x1,105:19387452,47686514
k1,105:19584736,47686514:197284
x1,105:20333062,47686514
k1,105:20530346,47686514:197284
x1,105:20882310,47686514
k1,105:21079594,47686514:197284
x1,105:22401048,47686514
k1,105:22598332,47686514:197284
x1,105:23258668,47686514
k1,105:23455952,47686514:197284
x1,105:26626826,47686514
k1,105:26824110,47686514:197284
x1,105:28277159,47686514
k1,105:28474444,47686514:197285
x1,105:29134769,47686514
k1,105:29332053,47686514:197284
x1,105:30740693,47686514
k1,105:30937977,47686514:197284
x1,105:31334339,47686514
x1,105:33686374,47686514
k1,105:33883996,47686514:197622
x1,105:34852691,47686514
k1,105:35050313,47686514:197622
x1,105:36019008,47686514
k1,105:36019008,47686514:0
)
(1,106:2988864,47686514:0,0,170256
(1,106:2988864,47686514:0,461695,10808
k1,106:1604752,47686514:-1384112
x1,106:2333504,47686514
g1,106:2988864,47686514
)
)
(1,106:2988864,48669554:33030144,536337,170256
x1,106:6361584,48669554
k1,105:6558672,48669554:197088
x1,105:8635097,48669554
k1,105:8832186,48669554:197089
x1,105:9480730,48669554
k1,105:9677818,48669554:197088
x1,105:11969917,48669554
k1,105:12167006,48669554:197089
x1,105:12772724,48669554
k1,105:12969812,48669554:197088
x1,105:13921209,48669554
k1,105:14118298,48669554:197089
x1,105:15631810,48669554
k1,105:15828898,48669554:197088
x1,105:20195853,48669554
k1,105:20392942,48669554:197089
x1,105:21517189,48669554
k1,105:21714277,48669554:197088
x1,105:25865566,48669554
k1,105:26062655,48669554:197089
x1,105:26321915,48669554
x1,105:27879051,48669554
x1,105:28332953,48669554
k1,105:28530281,48669554:197328
x1,105:31794012,48669554
k1,105:31991341,48669554:197329
x1,105:32424209,48669554
k1,105:32621298,48669554:197089
x1,105:33140587,48669554
k1,105:33337675,48669554:197088
x1,105:36019008,48669554
k1,105:36019008,48669554:0
)
(1,106:2988864,48669554:0,0,170256
(1,106:2988864,48669554:0,461695,10808
k1,106:1604752,48669554:-1384112
x1,106:2333504,48669554
g1,106:2988864,48669554
)
)
(1,106:2988864,49652594:33030144,536337,170256
x1,106:3612936,49652594
k1,105:3866724,49652594:253788
x1,105:6407138,49652594
k1,105:6660925,49652594:253787
x1,105:8242774,49652594
k1,105:8496562,49652594:253788
x1,105:9921971,49652594
k1,105:10175758,49652594:253787
x1,105:11200911,49652594
x1,105:11590202,49652594
x1,105:13850898,49652594
k1,105:14104686,49652594:253788
x1,105:15263000,49652594
k1,105:15516788,49652594:253788
x1,105:17744357,49652594
k1,105:17998144,49652594:253787
x1,105:21919051,49652594
k1,105:22172839,49652594:253788
x1,105:27030652,49652594
x1,105:27180081,49652594
k1,105:27462458,49652594:282377
x1,105:28130655,49652594
k1,105:28384443,49652594:253788
x1,105:30032866,49652594
k1,105:30286654,49652594:253788
x1,105:30865811,49652594
x1,105:32439797,49652594
k1,105:32722174,49652594:282377
x1,105:36019008,49652594
k1,105:36019008,49652594:0
)
(1,106:2988864,49652594:0,0,170256
(1,106:2988864,49652594:0,461695,10808
k1,106:1604752,49652594:-1384112
x1,106:2333504,49652594
g1,106:2988864,49652594
)
)
]
(1,106:2988864,51880818:33030144,819200,13332
(1,106:2988864,51880818:33030144,819200,13332
[1,106:2988864,51880818:33030144,819200,13332
(1,106:2988864,51094386:33030144,32768,0
h1,106:2988864,51094386:0,0,0
(1,106:2988864,51094386:33030144,32768,0
r1,106:36019008,51094386:33030144,32768,0
)
g1,106:36019008,51094386
g1,106:36019008,51094386
)
(1,106:2988864,51880818:33030144,525892,13332
x1,106:3709751,51880818
x1,106:5697959,51880818
x1,106:6087965,51880818
k1,106:35618195,51880818:29530230
x1,106:36019008,51880818
)
]
)
)
]
]
]
]
!53536
}3
!10
{4
[1,118:4186206,51880818:31983207,45503614,154264
[1,118:4186206,6377204:0,0,0
(1,118:4186206,53740071:0,52099153,0
g1,118:-550080,53740071
[1,118:-550080,53740071:0,52099153,0
]
k1,118:4186206,53740071:4736286
)
]
[1,118:4186206,51880818:31983207,45503614,154264
[1,118:4186206,6377204:0,0,0
(1,118:4186206,4238419:0,0,0
k1,118:4186206,4238419:1662798
)
]
[1,118:4186206,51880818:31983207,45503614,154264
[1,118:3139269,51880818:33030144,49217536,154264
[1,118:3139269,3711858:33030144,1048576,0
(1,118:3139269,3941233:33030144,1277951,0
(1,118:3139269,3941233:33030144,1277951,0
[1,118:3139269,3941233:33030144,1277951,0
(1,118:3139269,3236719:33030144,573437,245762
r1,118:3139269,3236719:0,819199,245762
x1,118:5703464,3236719
g1,118:5903866,3236719
x1,118:6544734,3236719
g1,118:6745136,3236719
x1,118:7546753,3236719
k1,118:31563657,3236719:24016904
r1,118:31563657,3236719:0,819199,245762
x1,118:34486873,3236719
g1,118:34687275,3236719
x1,118:36169413,3236719
)
(1,118:3139269,3941233:33030144,32768,0
h1,118:3139269,3941233:0,0,0
(1,118:3139269,3941233:33030144,32768,0
r1,118:36169413,3941233:33030144,32768,0
)
g1,118:36169413,3941233
g1,118:36169413,3941233
)
]
)
)
]
[1,118:3139269,49652594:33030144,44695552,0
(1,106:3139269,5612402:33030144,536337,170256
x1,106:4729404,5612402
k1,105:4926193,5612402:196789
x1,105:8548553,5612402
k1,105:8745341,5612402:196788
x1,105:10909537,5612402
k1,105:11106326,5612402:196789
x1,105:11636630,5612402
k1,105:11833418,5612402:196788
x1,105:12186430,5612402
k1,105:12383219,5612402:196789
x1,105:14768445,5612402
k1,105:14965233,5612402:196788
x1,105:15892294,5612402
k1,105:16089083,5612402:196789
x1,105:19224864,5612402
k1,105:19421652,5612402:196788
x1,105:20569746,5612402
k1,105:20766535,5612402:196789
x1,105:24256112,5612402
k1,105:24452901,5612402:196789
x1,105:24805913,5612402
k1,105:25002701,5612402:196788
x1,105:25400242,5612402
x1,105:27190956,5612402
k1,105:27387745,5612402:196789
x1,105:28050046,5612402
k1,105:28246834,5612402:196788
x1,105:31691902,5612402
k1,105:31888691,5612402:196789
x1,105:32683773,5612402
x1,105:36169413,5612402
k1,105:36169413,5612402:0
)
(1,106:3139269,5612402:0,0,170256
(1,106:3139269,5612402:0,461695,10808
k1,106:1755157,5612402:-1384112
x1,106:2483909,5612402
g1,106:3139269,5612402
)
)
(1,106:3139269,6595442:33030144,536337,170256
x1,106:6065541,6595442
g1,105:6262149,6595442
x1,105:6829940,6595442
g1,105:7026548,6595442
x1,105:7987555,6595442
g1,105:8184163,6595442
x1,105:9800255,6595442
g1,105:9996863,6595442
x1,105:11395110,6595442
g1,105:11591718,6595442
x1,105:12727321,6595442
g1,105:12923929,6595442
x1,105:15762131,6595442
g1,105:15958739,6595442
x1,105:16395979,6595442
g1,105:16592587,6595442
x1,105:18951066,6595442
g1,105:19147674,6595442
x1,105:20108681,6595442
g1,105:20305289,6595442
x1,105:23188310,6595442
g1,105:23384918,6595442
x1,105:24040013,6595442
g1,105:24236621,6595442
x1,105:24979008,6595442
x1,105:25360435,6595442
g1,105:25557043,6595442
x1,105:28003612,6595442
g1,105:28200220,6595442
x1,105:30733295,6595442
g1,105:30929903,6595442
x1,105:31541739,6595442
g1,105:31738347,6595442
x1,105:33289179,6595442
k1,106:36169413,6595442:3017860
g1,106:36169413,6595442
)
(1,106:3139269,6595442:0,0,170256
(1,106:3139269,6595442:0,461695,10808
k1,106:1755157,6595442:-1384112
x1,106:2483909,6595442
g1,106:3139269,6595442
)
)
h1,106:3139269,6595442:0,0,170256
(1,107:3139269,8102770:33030144,573701,170649
(1,107:3139269,8102770:1879554,563083,0
g1,107:3139269,8102770
x1,107:4232391,8102770
g1,107:5018823,8102770
)
x1,107:7204282,8102770
x1,107:8805446,8102770
g1,107:9024066,8102770
x1,107:10859576,8102770
g1,107:11078196,8102770
x1,107:15140869,8102770
g1,107:15359489,8102770
x1,107:21301708,8102770
k1,107:28735561,8102770:7433853
k1,107:36169413,8102770:7433852
)
(1,107:3139269,8102770:0,0,170649
(1,107:3139269,8102770:0,461695,10808
k1,107:1390781,8102770:-1748488
x1,107:2483909,8102770
g1,107:3139269,8102770
)
)
h1,107:3139269,8102770:0,0,170649
(1,109:3139269,10527602:33030144,536337,170256
h1,108:3139269,10527602:559403,0,0
x1,108:6995506,10527602
k1,108:7196999,10527602:201493
x1,108:8622408,10527602
k1,108:8823901,10527602:201493
x1,108:12389467,10527602
k1,108:12590960,10527602:201493
x1,108:14774422,10527602
k1,108:14975910,10527602:201488
x1,108:16714174,10527602
k1,108:16915667,10527602:201493
x1,108:22306942,10527602
x1,108:22704095,10527602
k1,108:22905588,10527602:201493
x1,108:25044133,10527602
k1,108:25245621,10527602:201488
x1,108:25780645,10527602
k1,108:25982137,10527602:201492
x1,108:26962363,10527602
k1,108:27163856,10527602:201493
x1,108:28724033,10527602
k1,108:28925526,10527602:201493
x1,108:32222372,10527602
k1,108:32423865,10527602:201493
x1,108:33894211,10527602
k1,108:34095704,10527602:201493
x1,108:35343848,10527602
k1,108:35545341,10527602:201493
x1,108:36169413,10527602
k1,108:36169413,10527602:0
)
(1,109:3139269,10527602:0,0,170256
(1,109:3139269,10527602:0,461695,10808
k1,109:1390781,10527602:-1748488
x1,109:2483909,10527602
g1,109:3139269,10527602
)
)
(1,109:3139269,11510642:33030144,536337,170256
x1,109:5099705,11510642
k1,108:5298340,11510642:198635
x1,108:6723749,11510642
k1,108:6922385,11510642:198636
x1,108:8570797,11510642
x1,108:10353183,11510642
k1,108:10551818,11510642:198635
x1,108:12646247,11510642
k1,108:12844883,11510642:198636
x1,108:14493306,11510642
k1,108:14691941,11510642:198635
x1,108:15850255,11510642
k1,108:16048891,11510642:198636
x1,108:17252109,11510642
x1,108:17633528,11510642
x1,108:18646090,11510642
x1,108:18795519,11510642
k1,108:18995168,11510642:199649
x1,108:20242521,11510642
k1,108:20441157,11510642:198636
x1,108:21822466,11510642
k1,108:22021099,11510642:198633
x1,108:23179413,11510642
k1,108:23378049,11510642:198636
x1,108:25605618,11510642
k1,108:25804253,11510642:198635
x1,108:29725160,11510642
k1,108:29923796,11510642:198636
x1,108:30903221,11510642
k1,108:31101856,11510642:198635
x1,108:33774616,11510642
k1,108:33973252,11510642:198636
x1,108:34775412,11510642
k1,108:34974047,11510642:198635
x1,108:35776196,11510642
x1,108:36169413,11510642
k1,108:36169413,11510642:0
)
(1,109:3139269,11510642:0,0,170256
(1,109:3139269,11510642:0,461695,10808
k1,109:1390781,11510642:-1748488
x1,109:2483909,11510642
g1,109:3139269,11510642
)
)
(1,109:3139269,12493682:33030144,536337,170256
x1,109:3484948,12493682
x1,108:5635213,12493682
k1,108:5832574,12493682:197361
x1,108:9378127,12493682
k1,108:9575489,12493682:197362
x1,108:11607528,12493682
k1,108:11804889,12493682:197361
x1,108:12583457,12493682
k1,108:12780818,12493682:197361
x1,108:13732215,12493682
k1,108:13929576,12493682:197361
x1,108:16653743,12493682
k1,108:16851105,12493682:197362
x1,108:19899959,12493682
k1,108:20097696,12493682:197737
x1,108:21394782,12493682
k1,108:21592144,12493682:197362
x1,108:22240688,12493682
k1,108:22438049,12493682:197361
x1,108:23389446,12493682
k1,108:23586807,12493682:197361
x1,108:27327002,12493682
k1,108:27524740,12493682:197738
x1,108:29556779,12493682
k1,108:29754140,12493682:197361
x1,108:30878387,12493682
x1,108:31255882,12493682
x1,108:31589772,12493682
k1,108:31787134,12493682:197362
x1,108:32738531,12493682
k1,108:32935892,12493682:197361
x1,108:34319378,12493682
k1,108:34516739,12493682:197361
x1,108:36267717,12493682
k1,108:36169413,12493682:0
)
(1,109:3139269,12493682:0,0,170256
(1,109:3139269,12493682:0,461695,10808
k1,109:1390781,12493682:-1748488
x1,109:2483909,12493682
g1,109:3139269,12493682
)
)
(1,109:3139269,13476722:33030144,536337,170256
x1,109:4519213,13476722
k1,108:4716109,13476722:196896
x1,108:7342193,13476722
k1,108:7539090,13476722:196897
x1,108:10922459,13476722
k1,108:11119355,13476722:196896
x1,108:11742816,13476722
k1,108:11939712,13476722:196896
x1,108:13853362,13476722
k1,108:14050259,13476722:196897
x1,108:15474272,13476722
k1,108:15671168,13476722:196896
x1,108:17273094,13476722
k1,108:17469990,13476722:196896
x1,108:19941404,13476722
k1,108:20138445,13476722:197041
x1,108:21384576,13476722
k1,108:21581472,13476722:196896
x1,108:23806869,13476722
k1,108:24003766,13476722:196897
x1,108:27341452,13476722
x1,108:27510346,13476722
k1,108:27707386,13476722:197040
x1,108:29798949,13476722
k1,108:29995846,13476722:196897
x1,108:30574425,13476722
k1,108:30771321,13476722:196896
x1,108:31750587,13476722
k1,108:31947483,13476722:196896
x1,108:34128812,13476722
k1,108:34325709,13476722:196897
x1,108:34993251,13476722
k1,108:35190147,13476722:196896
x1,108:36169413,13476722
k1,108:36169413,13476722:0
)
(1,109:3139269,13476722:0,0,170256
(1,109:3139269,13476722:0,461695,10808
k1,109:1390781,13476722:-1748488
x1,109:2483909,13476722
g1,109:3139269,13476722
)
)
(1,109:3139269,14459762:33030144,536337,170256
x1,109:5257893,14459762
g1,108:5454501,14459762
x1,108:8380773,14459762
g1,108:8577381,14459762
x1,108:9538388,14459762
g1,108:9734996,14459762
x1,108:12485915,14459762
x1,108:12867342,14459762
g1,108:13063950,14459762
x1,108:13719045,14459762
g1,108:13915653,14459762
x1,108:14876660,14459762
g1,108:15073268,14459762
x1,108:17257161,14459762
g1,108:17453769,14459762
x1,108:21297799,14459762
g1,108:21494407,14459762
x1,108:23591017,14459762
g1,108:23787625,14459762
x1,108:24355416,14459762
g1,108:24552024,14459762
x1,108:25316423,14459762
g1,108:25513031,14459762
x1,108:25774910,14459762
x1,108:27347774,14459762
x1,108:27806261,14459762
k1,109:36169413,14459762:8500778
g1,109:36169413,14459762
)
(1,109:3139269,14459762:0,0,170256
(1,109:3139269,14459762:0,461695,10808
k1,109:1390781,14459762:-1748488
x1,109:2483909,14459762
g1,109:3139269,14459762
)
)
h1,109:3139269,14459762:0,0,170256
(1,111:3139269,16687986:33030144,536337,170256
h1,110:3139269,16687986:559403,0,0
x1,110:4946025,16687986
k1,110:5174559,16687986:228534
x1,110:7268977,16687986
x1,110:9342930,16687986
k1,110:9571464,16687986:228534
x1,110:10239661,16687986
k1,110:10468195,16687986:228534
x1,110:12072506,16687986
k1,110:12301008,16687986:228502
x1,110:12836032,16687986
k1,110:13064566,16687986:228534
x1,110:14267784,16687986
k1,110:14496318,16687986:228534
x1,110:14942302,16687986
k1,110:15170836,16687986:228534
x1,110:16864174,16687986
k1,110:17092708,16687986:228534
x1,110:17716780,16687986
k1,110:17945314,16687986:228534
x1,110:20529059,16687986
k1,110:20757592,16687986:228533
x1,110:21024709,16687986
x1,110:22531295,16687986
x1,110:24314463,16687986
x1,110:24695882,16687986
x1,110:25040247,16687986
k1,110:25268781,16687986:228534
x1,110:26695007,16687986
k1,110:26923509,16687986:228502
x1,110:29218448,16687986
k1,110:29462945,16687986:244497
x1,110:31378484,16687986
k1,110:31607018,16687986:228534
x1,110:32231090,16687986
k1,110:32459624,16687986:228534
x1,110:33751893,16687986
k1,110:33980427,16687986:228534
x1,110:35316807,16687986
k1,110:35545341,16687986:228534
x1,110:36169413,16687986
k1,110:36169413,16687986:0
)
(1,111:3139269,16687986:0,0,170256
(1,111:3139269,16687986:0,461695,10808
k1,111:1390781,16687986:-1748488
x1,111:2483909,16687986
g1,111:3139269,16687986
)
)
(1,111:3139269,17671026:33030144,536337,170256
x1,111:6150370,17671026
k1,110:6346202,17671026:195832
x1,110:7851743,17671026
k1,110:8047575,17671026:195832
x1,110:8711841,17671026
k1,110:8907673,17671026:195832
x1,110:12804732,17671026
k1,110:13000564,17671026:195832
x1,110:15967003,17671026
k1,110:16162835,17671026:195832
x1,110:18931512,17671026
k1,110:19127603,17671026:196091
x1,110:21519110,17671026
k1,110:21714942,17671026:195832
x1,110:24992386,17671026
k1,110:25188218,17671026:195832
x1,110:26826945,17671026
k1,110:27022777,17671026:195832
x1,110:28174278,17671026
k1,110:28370110,17671026:195832
x1,110:29566252,17671026
x1,110:29945312,17671026
x1,110:30951848,17671026
k1,110:31147680,17671026:195832
x1,110:32742535,17671026
k1,110:32938367,17671026:195832
x1,110:33514117,17671026
x1,110:36169413,17671026
k1,110:36169413,17671026:0
)
(1,111:3139269,17671026:0,0,170256
(1,111:3139269,17671026:0,461695,10808
k1,111:1390781,17671026:-1748488
x1,111:2483909,17671026
g1,111:3139269,17671026
)
)
(1,111:3139269,18654066:33030144,536337,170256
x1,111:3718415,18654066
k1,110:3984528,18654066:266113
x1,110:4764214,18654066
k1,110:5030327,18654066:266113
x1,110:5297444,18654066
x1,110:6901764,18654066
x1,110:7369421,18654066
k1,110:7670286,18654066:300865
x1,110:9006677,18654066
k1,110:9272790,18654066:266113
x1,110:9940987,18654066
k1,110:10207100,18654066:266113
x1,110:11187326,18654066
k1,110:11453438,18654066:266112
x1,110:13859087,18654066
k1,110:14125200,18654066:266113
x1,110:15060514,18654066
k1,110:15326627,18654066:266113
x1,110:16306853,18654066
k1,110:16572966,18654066:266113
x1,110:20048701,18654066
k1,110:20314814,18654066:266113
x1,110:20983011,18654066
k1,110:21249124,18654066:266113
x1,110:22141116,18654066
k1,110:22407159,18654066:266043
x1,110:24501558,18654066
k1,110:24767671,18654066:266113
x1,110:25302695,18654066
k1,110:25568807,18654066:266112
x1,110:26549033,18654066
k1,110:26815146,18654066:266113
x1,110:30647014,18654066
k1,110:30913127,18654066:266113
x1,110:35235103,18654066
k1,110:35501216,18654066:266113
x1,110:36169413,18654066
k1,110:36169413,18654066:0
)
(1,111:3139269,18654066:0,0,170256
(1,111:3139269,18654066:0,461695,10808
k1,111:1390781,18654066:-1748488
x1,111:2483909,18654066
g1,111:3139269,18654066
)
)
(1,111:3139269,19637106:33030144,536337,170256
x1,111:4887497,19637106
k1,110:5084765,19637106:197268
x1,110:6983724,19637106
k1,110:7180993,19637106:197269
x1,110:7871733,19637106
x1,110:9275740,19637106
k1,110:9473008,19637106:197268
x1,110:10983471,19637106
k1,110:11180739,19637106:197268
x1,110:12000453,19637106
x1,110:12719780,19637106
k1,110:12917048,19637106:197268
x1,110:14341256,19637106
x1,110:14584267,19637106
x1,110:16655718,19637106
x1,110:17247646,19637106
k1,110:17444915,19637106:197269
x1,110:21587797,19637106
k1,110:21785065,19637106:197268
x1,110:23036006,19637106
k1,110:23233274,19637106:197268
x1,110:24572014,19637106
k1,110:24769282,19637106:197268
x1,110:25330260,19637106
k1,110:25527529,19637106:197269
x1,110:26282756,19637106
k1,110:26480024,19637106:197268
x1,110:26738760,19637106
x1,110:28292748,19637106
x1,110:28745733,19637106
k1,110:28943331,19637106:197598
x1,110:32093998,19637106
k1,110:32291266,19637106:197268
x1,110:32852244,19637106
k1,110:33049513,19637106:197269
x1,110:33804740,19637106
k1,110:34002008,19637106:197268
x1,110:34260744,19637106
x1,110:35814732,19637106
x1,110:36267717,19637106
k1,110:36169413,19637106:0
)
(1,111:3139269,19637106:0,0,170256
(1,111:3139269,19637106:0,461695,10808
k1,111:1390781,19637106:-1748488
x1,111:2483909,19637106
g1,111:3139269,19637106
)
)
(1,111:3139269,20620146:33030144,540268,170256
x1,111:3676487,20620146
x1,110:5155736,20620146
(1,110:5199382,20616215:261879,536337,0
x1,110:5461261,20616215
)
x1,110:6112115,20620146
k1,110:6308918,20620146:196803
x1,110:6874438,20620146
k1,110:7071241,20620146:196803
x1,110:7832583,20620146
k1,110:8029385,20620146:196802
x1,110:8290216,20620146
x1,110:9856788,20620146
x1,110:10313441,20620146
k1,110:10510342,20620146:196901
x1,110:13685748,20620146
k1,110:13882550,20620146:196802
x1,110:14448070,20620146
k1,110:14644873,20620146:196803
x1,110:15406215,20620146
k1,110:15603018,20620146:196803
x1,110:15863849,20620146
x1,110:17430421,20620146
x1,110:17887074,20620146
k1,110:18083974,20620146:196900
x1,110:19215034,20620146
k1,110:19411837,20620146:196803
x1,110:21760901,20620146
k1,110:21957704,20620146:196803
x1,110:22523224,20620146
k1,110:22720027,20620146:196803
x1,110:23481369,20620146
k1,110:23678172,20620146:196803
x1,110:23939003,20620146
x1,110:25505575,20620146
x1,110:26223059,20620146
k1,110:26419959,20620146:196900
x1,110:27812625,20620146
k1,110:28009428,20620146:196803
x1,110:28531864,20620146
k1,110:28728666,20620146:196802
x1,110:30859954,20620146
k1,110:31056757,20620146:196803
x1,110:34276020,20620146
k1,110:34472823,20620146:196803
x1,110:36169413,20620146
k1,110:36169413,20620146:0
)
(1,111:3139269,20620146:0,0,170256
(1,111:3139269,20620146:0,461695,10808
k1,111:1390781,20620146:-1748488
x1,111:2483909,20620146
g1,111:3139269,20620146
)
)
(1,111:3139269,21603186:33030144,536337,170256
x1,111:4009590,21603186
k1,110:4181076,21603186:171486
x1,110:6834584,21603186
k1,110:7006071,21603186:171487
x1,110:7947859,21603186
k1,110:8119345,21603186:171486
x1,110:10388253,21603186
k1,110:10559739,21603186:171486
x1,110:10901927,21603186
x1,110:12473919,21603186
k1,110:12645406,21603186:171487
x1,110:16797900,21603186
k1,110:16969386,21603186:171486
x1,110:17611379,21603186
k1,110:17782865,21603186:171486
x1,110:18724653,21603186
k1,110:18896140,21603186:171487
x1,110:20265653,21603186
k1,110:20437139,21603186:171486
x1,110:22148849,21603186
k1,110:22320335,21603186:171486
x1,110:23733012,21603186
k1,110:23904499,21603186:171487
x1,110:24460944,21603186
x1,110:27156611,21603186
k1,110:27328097,21603186:171486
x1,110:28911877,21603186
x1,110:29662053,21603186
k1,110:29833514,21603186:171461
x1,110:31203807,21603186
k1,110:31375294,21603186:171487
x1,110:33002230,21603186
k1,110:33173716,21603186:171486
x1,110:36169413,21603186
k1,110:36169413,21603186:0
)
(1,111:3139269,21603186:0,0,170256
(1,111:3139269,21603186:0,461695,0
k1,111:1390781,21603186:-1748488
x1,111:2483909,21603186
g1,111:3139269,21603186
)
)
(1,111:3139269,22586226:33030144,536337,170256
x1,111:3941429,22586226
k1,110:4149114,22586226:207685
x1,110:8515224,22586226
k1,110:8722908,22586226:207684
x1,110:11263303,22586226
k1,110:11470988,22586226:207685
x1,110:12851482,22586226
x1,110:14347082,22586226
k1,110:14554766,22586226:207684
x1,110:15133912,22586226
k1,110:15341597,22586226:207685
x1,110:16121283,22586226
k1,110:16328968,22586226:207685
x1,110:16596085,22586226
x1,110:18200405,22586226
x1,110:18668062,22586226
k1,110:18881285,22586226:213223
x1,110:20128638,22586226
k1,110:20336322,22586226:207684
x1,110:22785289,22586226
x1,110:23174580,22586226
k1,110:23382265,22586226:207685
x1,110:24050462,22586226
k1,110:24258146,22586226:207684
x1,110:25238372,22586226
k1,110:25446057,22586226:207685
x1,110:27050368,22586226
k1,110:27258042,22586226:207674
x1,110:29664501,22586226
k1,110:29872185,22586226:207684
x1,110:30985573,22586226
k1,110:31193258,22586226:207685
x1,110:31950492,22586226
k1,110:32158176,22586226:207684
x1,110:35187093,22586226
k1,110:35394778,22586226:207685
x1,110:36196938,22586226
k1,110:36169413,22586226:0
)
(1,111:3139269,22586226:0,0,170256
(1,111:3139269,22586226:0,461695,0
k1,111:1390781,22586226:-1748488
x1,111:2483909,22586226
g1,111:3139269,22586226
)
)
(1,111:3139269,23569266:33030144,536337,170256
x1,111:4809369,23569266
k1,110:5005328,23569266:195959
x1,110:5732868,23569266
k1,110:5928827,23569266:195959
x1,110:8283292,23569266
k1,110:8479252,23569266:195960
x1,110:10234137,23569266
k1,110:10430096,23569266:195959
x1,110:11586132,23569266
k1,110:11782091,23569266:195959
x1,110:14649839,23569266
k1,110:14845798,23569266:195959
x1,110:15787586,23569266
k1,110:15983546,23569266:195960
x1,110:17353059,23569266
k1,110:17549018,23569266:195959
x1,110:19089635,23569266
k1,110:19285594,23569266:195959
x1,110:20440859,23569266
k1,110:20636818,23569266:195959
x1,110:22991283,23569266
k1,110:23187242,23569266:195959
x1,110:24685475,23569266
k1,110:24881435,23569266:195960
x1,110:25823223,23569266
k1,110:26019182,23569266:195959
x1,110:27388695,23569266
k1,110:27584654,23569266:195959
x1,110:29168426,23569266
k1,110:29364385,23569266:195959
x1,110:30690745,23569266
x1,110:32126925,23569266
k1,110:32322885,23569266:195960
x1,110:32879321,23569266
k1,110:33075280,23569266:195959
x1,110:33824392,23569266
k1,110:34020351,23569266:195959
x1,110:34276992,23569266
x1,110:35818400,23569266
x1,110:36267717,23569266
k1,110:36169413,23569266:0
)
(1,111:3139269,23569266:0,0,170256
(1,111:3139269,23569266:0,461695,10808
k1,111:1390781,23569266:-1748488
x1,111:2483909,23569266
g1,111:3139269,23569266
)
)
(1,111:3139269,24552306:33030144,563083,139584
x1,111:4871202,24552306
x1,110:5112904,24552306
x1,110:5842670,24552306
(1,110:5733748,24548375:567014,559152,0
x1,110:6300762,24548375
)
x1,110:7388773,24552306
k1,110:7585547,24552306:196774
x1,110:8143685,24552306
k1,110:8340459,24552306:196774
x1,110:9091863,24552306
k1,110:9288637,24552306:196774
x1,110:9546064,24552306
x1,110:11092188,24552306
x1,110:11542881,24552306
k1,110:11739738,24552306:196857
x1,110:13114225,24552306
k1,110:13310999,24552306:196774
x1,110:14019881,24552306
k1,110:14216738,24552306:196857
x1,110:14989800,24552306
x1,110:15871522,24552306
x1,110:16238392,24552306
x1,110:16827265,24552306
x1,110:16989081,24552306
k1,110:17185938,24552306:196857
x1,110:18903669,24552306
x1,110:19258750,24552306
x1,110:21136299,24552306
k1,110:21333073,24552306:196774
x1,110:22234458,24552306
k1,110:22431232,24552306:196774
x1,110:23375901,24552306
k1,110:23572675,24552306:196774
x1,110:25762737,24552306
k1,110:25959511,24552306:196774
x1,110:27075808,24552306
k1,110:27272582,24552306:196774
x1,110:28217251,24552306
k1,110:28414025,24552306:196774
x1,110:30110100,24552306
k1,110:30306957,24552306:196857
x1,110:32067976,24552306
k1,110:32264750,24552306:196774
x1,110:34540621,24552306
k1,110:34737395,24552306:196774
x1,110:35467161,24552306
x1,110:35837967,24552306
x1,110:36169413,24552306
k1,110:36169413,24552306:0
)
(1,111:3139269,24552306:0,0,139584
(1,111:3139269,24552306:0,461695,0
k1,111:1390781,24552306:-1748488
x1,111:2483909,24552306
g1,111:3139269,24552306
)
)
(1,111:3139269,25535346:33030144,536337,170256
x1,111:6178893,25535346
k1,110:6361146,25535346:182253
x1,110:7517182,25535346
k1,110:7699435,25535346:182253
x1,110:9068948,25535346
k1,110:9251201,25535346:182253
x1,110:10791818,25535346
k1,110:10974071,25535346:182253
x1,110:12129336,25535346
k1,110:12311589,25535346:182253
x1,110:14152773,25535346
k1,110:14335026,25535346:182253
x1,110:18487520,25535346
k1,110:18669772,25535346:182252
x1,110:19739500,25535346
k1,110:19921753,25535346:182253
x1,110:20649293,25535346
k1,110:20831546,25535346:182253
x1,110:22672738,25535346
x1,110:23046301,25535346
x1,110:23762052,25535346
k1,110:23944305,25535346:182253
x1,110:24715009,25535346
k1,110:24897262,25535346:182253
x1,110:27594706,25535346
k1,110:27776959,25535346:182253
x1,110:28889851,25535346
x1,110:30667458,25535346
k1,110:30849711,25535346:182253
x1,110:32690895,25535346
k1,110:32873148,25535346:182253
x1,110:36169413,25535346
k1,110:36169413,25535346:0
)
(1,111:3139269,25535346:0,0,170256
(1,111:3139269,25535346:0,461695,10808
k1,111:1390781,25535346:-1748488
x1,111:2483909,25535346
g1,111:3139269,25535346
)
)
(1,111:3139269,26518386:33030144,540268,170256
x1,111:6502800,26518386
g1,110:6699408,26518386
x1,110:7703674,26518386
(1,110:7769343,26514455:261879,536337,0
x1,110:8031222,26514455
)
x1,110:9057897,26518386
g1,110:9254505,26518386
x1,110:9822296,26518386
g1,110:10018904,26518386
x1,110:10783303,26518386
g1,110:10979911,26518386
x1,110:11241790,26518386
x1,110:12814654,26518386
x1,110:13273141,26518386
g1,110:13469749,26518386
x1,110:15828238,26518386
g1,110:16024846,26518386
x1,110:16592637,26518386
g1,110:16789245,26518386
x1,110:17553644,26518386
g1,110:17750252,26518386
x1,110:18012131,26518386
x1,110:19584995,26518386
x1,110:20043482,26518386
g1,110:20240090,26518386
x1,110:21375693,26518386
g1,110:21572301,26518386
x1,110:22925728,26518386
x1,110:24391618,26518386
g1,110:24588226,26518386
x1,110:25156017,26518386
g1,110:25352625,26518386
x1,110:26117024,26518386
g1,110:26313632,26518386
x1,110:26575511,26518386
x1,110:28148375,26518386
x1,110:28606862,26518386
k1,111:36169413,26518386:7700177
g1,111:36169413,26518386
)
(1,111:3139269,26518386:0,0,170256
(1,111:3139269,26518386:0,461695,10808
k1,111:1390781,26518386:-1748488
x1,111:2483909,26518386
g1,111:3139269,26518386
)
)
h1,111:3139269,26518386:0,0,170256
(1,113:3139269,28746610:33030144,536337,170256
h1,112:3139269,28746610:559403,0,0
x1,112:4342630,28746610
k1,112:4539606,28746610:196976
x1,112:7073674,28746610
k1,112:7270649,28746610:196975
x1,112:7872083,28746610
k1,112:8069059,28746610:196976
x1,112:9808440,28746610
k1,112:10005415,28746610:196975
x1,112:11336617,28746610
k1,112:11533593,28746610:196976
x1,112:12606594,28746610
k1,112:12803569,28746610:196975
x1,112:13533335,28746610
k1,112:13730311,28746610:196976
x1,112:16392711,28746610
k1,112:16589686,28746610:196975
x1,112:18092506,28746610
k1,112:18289482,28746610:196976
x1,112:20093024,28746610
k1,112:20289999,28746610:196975
x1,112:22630794,28746610
k1,112:22827954,28746610:197160
x1,112:24974720,28746610
k1,112:25171695,28746610:196975
x1,112:27319224,28746610
k1,112:27516200,28746610:196976
x1,112:28589975,28746610
x1,112:29128462,28746610
k1,112:29325438,28746610:196976
x1,112:30485010,28746610
k1,112:30681985,28746610:196975
x1,112:31799035,28746610
k1,112:31996011,28746610:196976
x1,112:34315177,28746610
k1,112:34512152,28746610:196975
x1,112:35027768,28746610
k1,112:35224744,28746610:196976
x1,112:36169413,28746610
k1,112:36169413,28746610:0
)
(1,113:3139269,28746610:0,0,170256
(1,113:3139269,28746610:0,461695,0
k1,113:1390781,28746610:-1748488
x1,113:2483909,28746610
g1,113:3139269,28746610
)
)
(1,113:3139269,29729650:33030144,536337,170256
x1,113:4679562,29729650
k1,112:4876360,29729650:196798
x1,112:8088422,29729650
k1,112:8285219,29729650:196797
x1,112:9428772,29729650
k1,112:9625570,29729650:196798
x1,112:10988470,29729650
x1,112:12464759,29729650
k1,112:12661556,29729650:196797
x1,112:13233321,29729650
k1,112:13430119,29729650:196798
x1,112:14199868,29729650
k1,112:14396666,29729650:196798
x1,112:14660378,29729650
x1,112:16244254,29729650
x1,112:16705950,29729650
k1,112:16902842,29729650:196892
x1,112:18134299,29729650
k1,112:18331096,29729650:196797
x1,112:21851222,29729650
k1,112:22048020,29729650:196798
x1,112:22707701,29729650
k1,112:22904499,29729650:196798
x1,112:24752076,29729650
k1,112:24948873,29729650:196797
x1,112:25477078,29729650
k1,112:25673876,29729650:196798
x1,112:28972268,29729650
k1,112:29169065,29729650:196797
x1,112:29961003,29729650
k1,112:30157801,29729650:196798
x1,112:32577131,29729650
k1,112:32773928,29729650:196797
x1,112:33433609,29729650
k1,112:33630407,29729650:196798
x1,112:33982022,29729650
x1,112:36169413,29729650
k1,112:36169413,29729650:0
)
(1,113:3139269,29729650:0,0,170256
(1,113:3139269,29729650:0,461695,10808
k1,113:1390781,29729650:-1748488
x1,113:2483909,29729650
g1,113:3139269,29729650
)
)
(1,113:3139269,30712690:33030144,536337,170256
x1,113:5301068,30712690
k1,112:5495501,30712690:194433
x1,112:6693940,30712690
k1,112:6887286,30712690:193346
x1,112:9241751,30712690
k1,112:9435096,30712690:193345
x1,112:12860840,30712690
k1,112:13054186,30712690:193346
x1,112:13696179,30712690
k1,112:13889524,30712690:193345
x1,112:15216663,30712690
k1,112:15410005,30712690:193342
x1,112:15924049,30712690
k1,112:16117395,30712690:193346
x1,112:19327349,30712690
k1,112:19520694,30712690:193345
x1,112:20291398,30712690
k1,112:20484744,30712690:193346
x1,112:23310108,30712690
k1,112:23503453,30712690:193345
x1,112:23845641,30712690
k1,112:24038987,30712690:193346
x1,112:25279800,30712690
x1,112:26073225,30712690
x1,112:27400365,30712690
k1,112:27593710,30712690:193345
x1,112:29135088,30712690
k1,112:29328434,30712690:193346
x1,112:31040916,30712690
k1,112:31234261,30712690:193345
x1,112:34187565,30712690
k1,112:34380911,30712690:193346
x1,112:36222104,30712690
k1,112:36169413,30712690:0
)
(1,113:3139269,30712690:0,0,170256
(1,113:3139269,30712690:0,461695,10808
k1,113:1390781,30712690:-1748488
x1,113:2483909,30712690
g1,113:3139269,30712690
)
)
(1,113:3139269,31695730:33030144,536337,170256
x1,113:3909973,31695730
k1,112:4106986,31695730:197013
x1,112:5048774,31695730
k1,112:5245787,31695730:197013
x1,112:6744012,31695730
k1,112:6941024,31695730:197012
x1,112:9829602,31695730
k1,112:10026817,31695730:197215
x1,112:10797510,31695730
k1,112:10994523,31695730:197013
x1,112:11936311,31695730
k1,112:12133324,31695730:197013
x1,112:13717095,31695730
k1,112:13914108,31695730:197013
x1,112:15477067,31695730
k1,112:15674282,31695730:197215
x1,112:17814499,31695730
k1,112:18011512,31695730:197013
x1,112:21778665,31695730
k1,112:21975678,31695730:197013
x1,112:22916695,31695730
k1,112:23113708,31695730:197013
x1,112:25809610,31695730
k1,112:26006623,31695730:197013
x1,112:26777327,31695730
k1,112:26974339,31695730:197012
x1,112:28644439,31695730
k1,112:28841452,31695730:197013
x1,112:29568992,31695730
k1,112:29766005,31695730:197013
x1,112:33361292,31695730
k1,112:33558305,31695730:197013
x1,112:36169413,31695730
k1,112:36169413,31695730:0
)
(1,113:3139269,31695730:0,0,170256
(1,113:3139269,31695730:0,461695,10808
k1,113:1390781,31695730:-1748488
x1,113:2483909,31695730
g1,113:3139269,31695730
)
)
(1,113:3139269,32678770:33030144,536337,170256
x1,113:5750375,32678770
k1,112:5943758,32678770:193383
x1,112:8212685,32678770
k1,112:8406065,32678770:193380
x1,112:10417581,32678770
k1,112:10610964,32678770:193383
x1,112:11210564,32678770
k1,112:11403948,32678770:193384
x1,112:12345736,32678770
k1,112:12539119,32678770:193383
x1,112:14422696,32678770
k1,112:14616079,32678770:193383
x1,112:17013728,32678770
k1,112:17207111,32678770:193383
x1,112:18148899,32678770
k1,112:18342283,32678770:193384
x1,112:20460928,32678770
k1,112:20655386,32678770:194458
x1,112:22025681,32678770
k1,112:22219064,32678770:193383
x1,112:25043677,32678770
k1,112:25237060,32678770:193383
x1,112:27548373,32678770
k1,112:27741756,32678770:193383
x1,112:30094689,32678770
x1,112:30682500,32678770
k1,112:30876959,32678770:194459
x1,112:31647663,32678770
x1,112:32526635,32678770
x1,112:32892326,32678770
x1,112:33479366,32678770
x1,112:33640592,32678770
k1,112:33835050,32678770:194458
x1,112:34263546,32678770
k1,112:34456929,32678770:193383
x1,112:36169413,32678770
k1,112:36169413,32678770:0
)
(1,113:3139269,32678770:0,0,170256
(1,113:3139269,32678770:0,461695,0
k1,113:1390781,32678770:-1748488
x1,113:2483909,32678770
g1,113:3139269,32678770
)
)
(1,113:3139269,33661810:33030144,536337,139584
x1,113:3481457,33661810
k1,112:3673492,33661810:192035
x1,112:4829529,33661810
k1,112:5021564,33661810:192035
x1,112:5663557,33661810
k1,112:5855592,33661810:192035
x1,112:8595409,33661810
k1,112:8787444,33661810:192035
x1,112:9686078,33661810
k1,112:9878114,33661810:192036
x1,112:10819902,33661810
k1,112:11011937,33661810:192035
x1,112:13195317,33661810
k1,112:13387352,33661810:192035
x1,112:14500244,33661810
k1,112:14692279,33661810:192035
x1,112:15634067,33661810
k1,112:15826102,33661810:192035
x1,112:17324327,33661810
k1,112:17516362,33661810:192035
x1,112:19399929,33661810
k1,112:19591964,33661810:192035
x1,112:20148400,33661810
k1,112:20340435,33661810:192035
x1,112:21089547,33661810
k1,112:21281583,33661810:192036
x1,112:21538224,33661810
x1,112:23079632,33661810
x1,112:23528949,33661810
k1,112:23722508,33661810:193559
x1,112:26120137,33661810
k1,112:26312172,33661810:192035
x1,112:26568813,33661810
x1,112:28110221,33661810
x1,112:28559538,33661810
k1,112:28753097,33661810:193559
x1,112:30807777,33661810
x1,112:31181340,33661810
x1,112:31768380,33661810
x1,112:31929606,33661810
k1,112:32123166,33661810:193560
x1,112:32851458,33661810
k1,112:33043493,33661810:192035
x1,112:36169413,33661810
k1,112:36169413,33661810:0
)
(1,113:3139269,33661810:0,0,139584
(1,113:3139269,33661810:0,461695,0
k1,113:1390781,33661810:-1748488
x1,113:2483909,33661810
g1,113:3139269,33661810
)
)
(1,113:3139269,34644850:33030144,536337,170256
x1,113:3674293,34644850
k1,112:3914066,34644850:239773
x1,112:6187341,34644850
k1,112:6427114,34644850:239773
x1,112:7229274,34644850
k1,112:7469046,34644850:239772
x1,112:8137232,34644850
x1,112:8518651,34644850
x1,112:9709279,34644850
k1,112:9949052,34644850:239773
x1,112:10216169,34644850
x1,112:12324375,34644850
k1,112:12585730,34644850:261355
x1,112:13833083,34644850
k1,112:14072856,34644850:239773
x1,112:15498265,34644850
k1,112:15738038,34644850:239773
x1,112:19435955,34644850
k1,112:19675727,34644850:239772
x1,112:20432961,34644850
x1,112:20818316,34644850
x1,112:21162681,34644850
k1,112:21402454,34644850:239773
x1,112:22026526,34644850
k1,112:22266299,34644850:239773
x1,112:23023533,34644850
k1,112:23263306,34644850:239773
x1,112:25981006,34644850
k1,112:26220779,34644850:239773
x1,112:27379093,34644850
k1,112:27618865,34644850:239772
x1,112:28599091,34644850
k1,112:28838864,34644850:239773
x1,112:30843441,34644850
k1,112:31083214,34644850:239773
x1,112:32643391,34644850
k1,112:32883164,34644850:239773
x1,112:33640398,34644850
k1,112:33880170,34644850:239772
x1,112:34459316,34644850
k1,112:34699089,34644850:239773
x1,112:36169413,34644850
k1,112:36169413,34644850:0
)
(1,113:3139269,34644850:0,0,170256
(1,113:3139269,34644850:0,461695,10808
k1,113:1390781,34644850:-1748488
x1,113:2483909,34644850
g1,113:3139269,34644850
)
)
(1,113:3139269,35627890:33030144,536337,170256
x1,113:5760402,35627890
g1,112:5957010,35627890
x1,112:8097644,35627890
g1,112:8294252,35627890
x1,112:10302784,35627890
g1,112:10499392,35627890
x1,112:11460399,35627890
g1,112:11657007,35627890
x1,112:13012018,35627890
g1,112:13208626,35627890
x1,112:14300184,35627890
g1,112:14496792,35627890
x1,112:15239179,35627890
g1,112:15435787,35627890
x1,112:17488352,35627890
g1,112:17684960,35627890
x1,112:18471392,35627890
g1,112:18668000,35627890
x1,112:19629007,35627890
g1,112:19825615,35627890
x1,112:21223076,35627890
g1,112:21419684,35627890
x1,112:23232384,35627890
k1,113:36169413,35627890:13074655
g1,113:36169413,35627890
)
(1,113:3139269,35627890:0,0,170256
(1,113:3139269,35627890:0,461695,0
k1,113:1390781,35627890:-1748488
x1,113:2483909,35627890
g1,113:3139269,35627890
)
)
h1,113:3139269,35627890:0,0,170256
(1,115:3139269,37856114:33030144,536337,170256
h1,114:3139269,37856114:559403,0,0
x1,114:6416360,37856114
k1,114:6696392,37856114:280032
x1,114:8121801,37856114
k1,114:8401833,37856114:280032
x1,114:11967399,37856114
k1,114:12247430,37856114:280031
x1,114:12782454,37856114
k1,114:13062486,37856114:280032
x1,114:16403458,37856114
k1,114:16683490,37856114:280032
x1,114:17485650,37856114
k1,114:17765682,37856114:280032
x1,114:19503946,37856114
k1,114:19783978,37856114:280032
x1,114:21031324,37856114
x1,114:22091923,37856114
k1,114:22371954,37856114:280031
x1,114:25623863,37856114
k1,114:25903895,37856114:280032
x1,114:27107113,37856114
k1,114:27387145,37856114:280032
x1,114:28366570,37856114
k1,114:28646602,37856114:280032
x1,114:30740216,37856114
k1,114:31020247,37856114:280031
x1,114:31822407,37856114
k1,114:32102439,37856114:280032
x1,114:33082665,37856114
k1,114:33362697,37856114:280032
x1,114:36169413,37856114
k1,114:36169413,37856114:0
)
(1,115:3139269,37856114:0,0,170256
(1,115:3139269,37856114:0,461695,10808
k1,115:1390781,37856114:-1748488
x1,115:2483909,37856114
g1,115:3139269,37856114
)
)
(1,115:3139269,38839154:33030144,536337,170256
x1,115:6268192,38839154
k1,114:6465604,38839154:197412
x1,114:7708066,38839154
k1,114:7905210,38839154:197144
x1,114:10346163,38839154
k1,114:10543307,38839154:197144
x1,114:14094890,38839154
k1,114:14292034,38839154:197144
x1,114:14957610,38839154
k1,114:15154754,38839154:197144
x1,114:16530646,38839154
k1,114:16727789,38839154:197143
x1,114:17260716,38839154
k1,114:17457860,38839154:197144
x1,114:20785729,38839154
k1,114:20982873,38839154:197144
x1,114:21781887,38839154
k1,114:21979031,38839154:197144
x1,114:24908180,38839154
k1,114:25105324,38839154:197144
x1,114:25460082,38839154
k1,114:25657226,38839154:197144
x1,114:26943620,38839154
x1,114:27766914,38839154
x1,114:29142804,38839154
k1,114:29339948,38839154:197144
x1,114:30937947,38839154
k1,114:31135091,38839154:197144
x1,114:32910479,38839154
k1,114:33107623,38839154:197144
x1,114:36169413,38839154
k1,114:36169413,38839154:0
)
(1,115:3139269,38839154:0,0,170256
(1,115:3139269,38839154:0,461695,10808
k1,115:1390781,38839154:-1748488
x1,115:2483909,38839154
g1,115:3139269,38839154
)
)
(1,115:3139269,39822194:33030144,536337,170256
x1,115:5029662,39822194
k1,114:5286688,39822194:257026
x1,114:6088848,39822194
k1,114:6345934,39822194:257086
x1,114:7326160,39822194
k1,114:7583246,39822194:257086
x1,114:7939400,39822194
x1,114:10556261,39822194
k1,114:10813347,39822194:257086
x1,114:13665781,39822194
k1,114:13922867,39822194:257086
x1,114:14502013,39822194
k1,114:14759099,39822194:257086
x1,114:15538785,39822194
k1,114:15795871,39822194:257086
x1,114:16062988,39822194
x1,114:17667308,39822194
x1,114:18134965,39822194
k1,114:18422290,39822194:287325
x1,114:19402527,39822194
x1,114:20318177,39822194
x1,114:20699596,39822194
x1,114:21311078,39822194
x1,114:21480168,39822194
k1,114:21767493,39822194:287325
x1,114:22747719,39822194
k1,114:23004805,39822194:257086
x1,114:26301638,39822194
k1,114:26558724,39822194:257086
x1,114:27226921,39822194
k1,114:27484007,39822194:257086
x1,114:28464233,39822194
k1,114:28721319,39822194:257086
x1,114:31973228,39822194
k1,114:32230314,39822194:257086
x1,114:33790490,39822194
x1,114:36196938,39822194
k1,114:36169413,39822194:0
)
(1,115:3139269,39822194:0,0,170256
(1,115:3139269,39822194:0,461695,0
k1,115:1390781,39822194:-1748488
x1,115:2483909,39822194
g1,115:3139269,39822194
)
)
(1,115:3139269,40805234:33030144,536337,170256
x1,115:3759671,40805234
x1,115:6372860,40805234
k1,114:6569334,40805234:196474
x1,114:7543795,40805234
k1,114:7740268,40805234:196473
x1,114:9955533,40805234
k1,114:10152007,40805234:196474
x1,114:10816273,40805234
k1,114:11012746,40805234:196473
x1,114:11987207,40805234
k1,114:12183681,40805234:196474
x1,114:14088741,40805234
k1,114:14285214,40805234:196473
x1,114:14949470,40805234
k1,114:15145944,40805234:196474
x1,114:16519115,40805234
k1,114:16715588,40805234:196473
x1,114:17379844,40805234
k1,114:17576318,40805234:196474
x1,114:18550779,40805234
k1,114:18747252,40805234:196473
x1,114:21582132,40805234
k1,114:21778606,40805234:196474
x1,114:22576048,40805234
k1,114:22772521,40805234:196473
x1,114:23746982,40805234
k1,114:23943456,40805234:196474
x1,114:26158713,40805234
k1,114:26355186,40805234:196473
x1,114:27551328,40805234
k1,114:27747802,40805234:196474
x1,114:30803557,40805234
k1,114:31000030,40805234:196473
x1,114:31443392,40805234
k1,114:31639866,40805234:196474
x1,114:34563251,40805234
k1,114:34759724,40805234:196473
x1,114:35335464,40805234
k1,114:35531938,40805234:196474
x1,114:36307039,40805234
k1,114:36169413,40805234:0
)
(1,115:3139269,40805234:0,0,170256
(1,115:3139269,40805234:0,461695,10808
k1,115:1390781,40805234:-1748488
x1,115:2483909,40805234
g1,115:3139269,40805234
)
)
(1,115:3139269,41788274:33030144,536337,170256
x1,115:3380434,41788274
x1,115:5385834,41788274
x1,115:5853491,41788274
k1,114:6074127,41788274:220636
x1,114:9415900,41788274
k1,114:9628527,41788274:212627
x1,114:10252599,41788274
k1,114:10465226,41788274:212627
x1,114:12915787,41788274
k1,114:13128414,41788274:212627
x1,114:16894520,41788274
k1,114:17115156,41788274:220636
x1,114:18274252,41788274
k1,114:18486879,41788274:212627
x1,114:21426778,41788274
k1,114:21639405,41788274:212627
x1,114:22174429,41788274
k1,114:22387056,41788274:212627
x1,114:23590266,41788274
k1,114:23802893,41788274:212627
x1,114:26476441,41788274
k1,114:26689068,41788274:212627
x1,114:27847382,41788274
k1,114:28060008,41788274:212626
x1,114:31356865,41788274
k1,114:31569492,41788274:212627
x1,114:32504806,41788274
k1,114:32717433,41788274:212627
x1,114:33697659,41788274
k1,114:33910286,41788274:212627
x1,114:36182782,41788274
k1,114:36169413,41788274:0
)
(1,115:3139269,41788274:0,0,170256
(1,115:3139269,41788274:0,461695,10808
k1,115:1390781,41788274:-1748488
x1,115:2483909,41788274
g1,115:3139269,41788274
)
)
(1,115:3139269,42771314:33030144,536337,170256
x1,115:4279415,42771314
k1,114:4475683,42771314:196268
x1,114:5483967,42771314
k1,114:5680236,42771314:196269
x1,114:7215152,42771314
k1,114:7411420,42771314:196268
x1,114:9867764,42771314
k1,114:10064032,42771314:196268
x1,114:10326959,42771314
x1,114:11906115,42771314
x1,114:12366436,42771314
k1,114:12562818,42771314:196382
x1,114:14667818,42771314
x1,114:15050818,42771314
x1,114:15652524,42771314
x1,114:15818468,42771314
k1,114:16014850,42771314:196382
x1,114:16453838,42771314
k1,114:16650106,42771314:196268
x1,114:17746031,42771314
k1,114:17942299,42771314:196268
x1,114:18687656,42771314
k1,114:18883925,42771314:196269
x1,114:22830961,42771314
k1,114:23027229,42771314:196268
x1,114:24474513,42771314
k1,114:24670781,42771314:196268
x1,114:26205707,42771314
k1,114:26401976,42771314:196269
x1,114:27981110,42771314
k1,114:28177378,42771314:196268
x1,114:29755724,42771314
k1,114:29951992,42771314:196268
x1,114:31881687,42771314
k1,114:32077956,42771314:196269
x1,114:32735672,42771314
k1,114:32931940,42771314:196268
x1,114:33940224,42771314
x1,114:35813938,42771314
x1,114:36196938,42771314
k1,114:36169413,42771314:0
)
(1,115:3139269,42771314:0,0,170256
(1,115:3139269,42771314:0,461695,10808
k1,115:1390781,42771314:-1748488
x1,115:2483909,42771314
g1,115:3139269,42771314
)
)
(1,115:3139269,43754354:33030144,536337,170256
x1,115:5609518,43754354
x1,114:5998803,43754354
x1,114:6384162,43754354
x1,114:6717164,43754354
k1,114:6913053,43754354:195889
x1,114:7486522,43754354
k1,114:7682411,43754354:195889
x1,114:8454454,43754354
k1,114:8650343,43754354:195889
x1,114:8914841,43754354
x1,114:10856096,43754354
x1,114:11319168,43754354
k1,114:11515297,43754354:196129
x1,114:12441439,43754354
x1,114:12818926,43754354
x1,114:15784904,43754354
k1,114:15981033,43754354:196129
x1,114:16951650,43754354
k1,114:17147539,43754354:195889
x1,114:18161848,43754354
x1,114:20223160,43754354
k1,114:20419049,43754354:195889
x1,114:21080695,43754354
k1,114:21276584,43754354:195889
x1,114:22424317,43754354
k1,114:22620206,43754354:195889
x1,114:25003073,43754354
k1,114:25198962,43754354:195889
x1,114:25728741,43754354
k1,114:25924630,43754354:195889
x1,114:27116053,43754354
k1,114:27311942,43754354:195889
x1,114:28282559,43754354
k1,114:28478448,43754354:195889
x1,114:30772347,43754354
k1,114:30968237,43754354:195890
x1,114:32865781,43754354
k1,114:33061670,43754354:195889
x1,114:35443746,43754354
k1,114:35639634,43754354:195888
x1,114:36169413,43754354
k1,114:36169413,43754354:0
)
(1,115:3139269,43754354:0,0,170256
(1,115:3139269,43754354:0,461695,10808
k1,115:1390781,43754354:-1748488
x1,115:2483909,43754354
g1,115:3139269,43754354
)
)
(1,115:3139269,44737394:33030144,536337,170256
x1,115:7461254,44737394
k1,114:7683056,44737394:221802
x1,114:8485216,44737394
k1,114:8707018,44737394:221802
x1,114:9063172,44737394
k1,114:9284974,44737394:221802
x1,114:10131237,44737394
x1,114:10874320,44737394
k1,114:11096122,44737394:221802
x1,114:13502581,44737394
k1,114:13724383,44737394:221802
x1,114:14392580,44737394
k1,114:14614382,44737394:221802
x1,114:16508260,44737394
k1,114:16742659,44737394:234399
x1,114:17990012,44737394
k1,114:18211814,44737394:221802
x1,114:19816113,44737394
k1,114:20037914,44737394:221801
x1,114:22131531,44737394
k1,114:22353333,44737394:221802
x1,114:23021530,44737394
k1,114:23243332,44737394:221802
x1,114:24223558,44737394
k1,114:24445360,44737394:221802
x1,114:26138698,44737394
k1,114:26360500,44737394:221802
x1,114:26895524,44737394
k1,114:27117326,44737394:221802
x1,114:27785523,44737394
k1,114:28007325,44737394:221802
x1,114:30100942,44737394
k1,114:30322744,44737394:221802
x1,114:31302970,44737394
k1,114:31524772,44737394:221802
x1,114:34331488,44737394
k1,114:34553290,44737394:221802
x1,114:36157610,44737394
x1,114:36307039,44737394
k1,114:36169413,44737394:0
)
(1,115:3139269,44737394:0,0,170256
(1,115:3139269,44737394:0,461695,10808
k1,115:1390781,44737394:-1748488
x1,115:2483909,44737394
g1,115:3139269,44737394
)
)
(1,115:3139269,45720434:33030144,536337,170256
x1,115:5030429,45720434
k1,114:5298860,45720434:268431
x1,114:8507456,45720434
k1,114:8775887,45720434:268431
x1,114:11004249,45720434
k1,114:11272681,45720434:268432
x1,114:13634213,45720434
k1,114:13902644,45720434:268431
x1,114:16932373,45720434
k1,114:17200804,45720434:268431
x1,114:18359118,45720434
k1,114:18627549,45720434:268431
x1,114:21568231,45720434
k1,114:21836662,45720434:268431
x1,114:22994954,45720434
x1,114:24223437,45720434
x1,114:24372866,45720434
k1,114:24677209,45720434:304343
x1,114:26950506,45720434
k1,114:27218937,45720434:268431
x1,114:28555309,45720434
x1,114:29794778,45720434
k1,114:30063210,45720434:268432
x1,114:31221524,45720434
k1,114:31489955,45720434:268431
x1,114:34296671,45720434
k1,114:34565102,45720434:268431
x1,114:36169413,45720434
k1,114:36169413,45720434:0
)
(1,115:3139269,45720434:0,0,170256
(1,115:3139269,45720434:0,461695,10808
k1,115:1390781,45720434:-1748488
x1,115:2483909,45720434
g1,115:3139269,45720434
)
)
(1,115:3139269,46703474:33030144,536337,170256
x1,115:5968987,46703474
k1,114:6166637,46703474:197650
x1,114:7756029,46703474
k1,114:7953680,46703474:197651
x1,114:8597638,46703474
k1,114:8795288,46703474:197650
x1,114:10383905,46703474
k1,114:10581555,46703474:197650
x1,114:11912765,46703474
x1,114:13579337,46703474
k1,114:13776988,46703474:197651
x1,114:15924517,46703474
k1,114:16122167,46703474:197650
x1,114:17453368,46703474
k1,114:17651019,46703474:197651
x1,114:18380785,46703474
k1,114:18578435,46703474:197650
x1,114:21025160,46703474
k1,114:21222810,46703474:197650
x1,114:21995872,46703474
k1,114:22193523,46703474:197651
x1,114:24812598,46703474
k1,114:25010248,46703474:197650
x1,114:27458499,46703474
k1,114:27656149,46703474:197650
x1,114:30276028,46703474
k1,114:30473679,46703474:197651
x1,114:32920394,46703474
k1,114:33118044,46703474:197650
x1,114:35822196,46703474
x1,114:36196938,46703474
k1,114:36169413,46703474:0
)
(1,115:3139269,46703474:0,0,170256
(1,115:3139269,46703474:0,461695,10808
k1,115:1390781,46703474:-1748488
x1,115:2483909,46703474
g1,115:3139269,46703474
)
)
(1,115:3139269,47686514:33030144,536337,170256
x1,115:5173362,47686514
k1,114:5369182,47686514:195820
x1,114:6018381,47686514
k1,114:6214201,47686514:195820
x1,114:7815747,47686514
k1,114:8011567,47686514:195820
x1,114:12470973,47686514
k1,114:12666794,47686514:195821
x1,114:14831802,47686514
k1,114:15027622,47686514:195820
x1,114:15979200,47686514
k1,114:16175020,47686514:195820
x1,114:16781349,47686514
x1,114:18838815,47686514
k1,114:19034635,47686514:195820
x1,114:20549685,47686514
k1,114:20745505,47686514:195820
x1,114:22390700,47686514
k1,114:22586520,47686514:195820
x1,114:23235719,47686514
k1,114:23431540,47686514:195821
x1,114:24383897,47686514
k1,114:24579717,47686514:195820
x1,114:26397937,47686514
k1,114:26593756,47686514:195819
x1,114:28650442,47686514
k1,114:28846525,47686514:196083
x1,114:29798893,47686514
x1,114:30687951,47686514
x1,114:31057967,47686514
x1,114:31651728,47686514
x1,114:31815117,47686514
k1,114:32011200,47686514:196083
x1,114:32660389,47686514
k1,114:32856209,47686514:195820
x1,114:33808566,47686514
k1,114:34004386,47686514:195820
x1,114:36169413,47686514
k1,114:36169413,47686514:0
)
(1,115:3139269,47686514:0,0,170256
(1,115:3139269,47686514:0,461695,10808
k1,115:1390781,47686514:-1748488
x1,115:2483909,47686514
g1,115:3139269,47686514
)
)
(1,115:3139269,48669554:33030144,536337,170256
x1,115:5304277,48669554
k1,114:5501721,48669554:197444
x1,114:5891398,48669554
x1,114:6269286,48669554
x1,114:7815404,48669554
k1,114:8012848,48669554:197444
x1,114:9398520,48669554
k1,114:9595965,48669554:197445
x1,114:11414185,48669554
k1,114:11611628,48669554:197443
x1,114:13776636,48669554
k1,114:13974080,48669554:197444
x1,114:14580409,48669554
k1,114:14777853,48669554:197444
x1,114:15730210,48669554
k1,114:15927655,48669554:197445
x1,114:17313316,48669554
k1,114:17510760,48669554:197444
x1,114:18636142,48669554
k1,114:18833586,48669554:197444
x1,114:21559745,48669554
x1,114:21937633,48669554
k1,114:22135077,48669554:197444
x1,114:24971117,48669554
k1,114:25168980,48669554:197863
x1,114:26121337,48669554
x1,114:26499225,48669554
k1,114:26696669,48669554:197444
x1,114:28774408,48669554
k1,114:28971852,48669554:197444
x1,114:29707557,48669554
k1,114:29905001,48669554:197444
x1,114:32112876,48669554
k1,114:32310321,48669554:197445
x1,114:33306327,48669554
k1,114:33503771,48669554:197444
x1,114:34283125,48669554
k1,114:34480569,48669554:197444
x1,114:36169413,48669554
k1,114:36169413,48669554:0
)
(1,115:3139269,48669554:0,0,170256
(1,115:3139269,48669554:0,461695,10808
k1,115:1390781,48669554:-1748488
x1,115:2483909,48669554
g1,115:3139269,48669554
)
)
(1,115:3139269,49652594:33030144,536337,11002
x1,115:4274872,49652594
x1,114:4636638,49652594
x1,114:7158699,49652594
g1,114:7355307,49652594
x1,114:10217104,49652594
k1,115:36169414,49652594:26089936
g1,115:36169414,49652594
)
(1,115:3139269,49652594:0,0,11002
(1,115:3139269,49652594:0,461695,10808
k1,115:1390781,49652594:-1748488
x1,115:2483909,49652594
g1,115:3139269,49652594
)
)
h1,115:3139269,49652594:0,0,11002
]
(1,118:3139269,51880818:33030144,819200,154264
(1,118:3139269,51880818:33030144,819200,154264
[1,118:3139269,51880818:33030144,819200,154264
(1,118:3139269,51094386:33030144,32768,0
h1,118:3139269,51094386:0,0,0
(1,118:3139269,51094386:33030144,32768,0
r1,118:36169413,51094386:33030144,32768,0
)
g1,118:36169413,51094386
g1,118:36169413,51094386
)
(1,118:3139269,51880818:33030144,526609,154264
x1,118:4501032,51880818
g1,118:4701434,51880818
x1,118:5221918,51880818
g1,118:5422320,51880818
x1,118:5823133,51880818
g1,118:6023535,51880818
x1,118:7065216,51880818
x1,118:9457852,51880818
g1,118:9658254,51880818
x1,118:10579551,51880818
x1,118:10769146,51880818
g1,118:10969548,51880818
x1,118:11971576,51880818
g1,118:12171978,51880818
x1,118:13174006,51880818
g1,118:13374408,51880818
x1,118:14696518,51880818
g1,118:14896920,51880818
x1,118:17221059,51880818
g1,118:17421461,51880818
x1,118:18062329,51880818
x1,118:19372892,51880818
k1,118:35768600,51880818:16395708
x1,118:36169413,51880818
)
]
)
)
]
]
]
]
!49803
}4
!10
{5
[1,128:4186206,51880818:31832802,45503614,13332
[1,128:4186206,6377204:0,0,0
(1,128:4186206,53740071:0,52099153,0
g1,128:-550080,53740071
[1,128:-550080,53740071:0,52099153,0
]
k1,128:4186206,53740071:4736286
)
]
[1,128:4186206,51880818:31832802,45503614,13332
[1,128:4186206,6377204:0,0,0
(1,128:4186206,4238419:0,0,0
k1,128:4186206,4238419:1813203
)
]
[1,128:4186206,51880818:31832802,45503614,13332
[1,128:2988864,51880818:33030144,49217536,13332
[1,128:2988864,3711858:33030144,1048576,0
(1,128:2988864,3941233:33030144,1277951,0
(1,128:2988864,3941233:33030144,1277951,0
[1,128:2988864,3941233:33030144,1277951,0
(1,128:2988864,3236719:33030144,573437,245762
r1,128:2988864,3236719:0,819199,245762
x1,128:5553059,3236719
g1,128:5753461,3236719
x1,128:6394329,3236719
g1,128:6594731,3236719
x1,128:7396348,3236719
k1,128:31413252,3236719:24016904
r1,128:31413252,3236719:0,819199,245762
x1,128:34336468,3236719
g1,128:34536870,3236719
x1,128:36019008,3236719
)
(1,128:2988864,3941233:33030144,32768,0
h1,128:2988864,3941233:0,0,0
(1,128:2988864,3941233:33030144,32768,0
r1,128:36019008,3941233:33030144,32768,0
)
g1,128:36019008,3941233
g1,128:36019008,3941233
)
]
)
)
]
[1,128:2988864,49652594:33030144,44695552,0
(1,116:2988864,5612402:33030144,582744,170649
(1,116:2988864,5612402:1879554,563083,0
g1,116:2988864,5612402
x1,116:4081986,5612402
g1,116:4868418,5612402
)
x1,116:6659116,5612402
x1,116:7358245,5612402
x1,116:7764046,5612402
x1,116:9715945,5612402
g1,116:9934565,5612402
x1,116:11770075,5612402
g1,116:11988695,5612402
x1,116:14174154,5612402
x1,116:15819354,5612402
x1,116:18906071,5612402
g1,116:19124691,5612402
x1,116:20434870,5612402
x1,116:22662809,5612402
g1,116:22881429,5612402
x1,116:25241482,5612402
g1,116:25460102,5612402
x1,116:29305709,5612402
g1,116:29524329,5612402
x1,116:32757332,5612402
k1,116:34388170,5612402:1630838
k1,116:36019008,5612402:1630838
)
(1,116:2988864,5612402:0,0,170649
(1,116:2988864,5612402:0,461695,10808
k1,116:1240376,5612402:-1748488
x1,116:2333504,5612402
g1,116:2988864,5612402
)
)
h1,116:2988864,5612402:0,0,170649
(1,118:2988864,7272647:33030144,536337,170256
h1,117:2988864,7272647:559403,0,0
x1,117:5138402,7272647
k1,117:5335547,7272647:197145
x1,117:6925703,7272647
k1,117:7122847,7272647:197144
x1,117:9331549,7272647
k1,117:9528693,7272647:197144
x1,117:10632258,7272647
k1,117:10829403,7272647:197145
x1,117:11579956,7272647
k1,117:11777100,7272647:197144
x1,117:12130112,7272647
x1,117:14679251,7272647
k1,117:14876396,7272647:197145
x1,117:16422023,7272647
k1,117:16619167,7272647:197144
x1,117:18429542,7272647
k1,117:18626687,7272647:197145
x1,117:20790870,7272647
x1,117:23263554,7272647
k1,117:23460698,7272647:197144
x1,117:24122999,7272647
k1,117:24320144,7272647:197145
x1,117:26264086,7272647
x1,117:28736770,7272647
k1,117:28933915,7272647:197145
x1,117:31517110,7272647
k1,117:31714522,7272647:197412
x1,117:33613161,7272647
k1,117:33810306,7272647:197145
x1,117:36019008,7272647
k1,117:36019008,7272647:0
)
(1,118:2988864,7272647:0,0,170256
(1,118:2988864,7272647:0,461695,10808
k1,118:1240376,7272647:-1748488
x1,118:2333504,7272647
g1,118:2988864,7272647
)
)
(1,118:2988864,8255687:33030144,536337,170256
x1,118:4083698,8255687
k1,117:4280349,8255687:196651
x1,117:5024964,8255687
k1,117:5221615,8255687:196651
x1,117:8331789,8255687
k1,117:8528440,8255687:196651
x1,117:9317232,8255687
k1,117:9513883,8255687:196651
x1,117:11529221,8255687
k1,117:11725871,8255687:196650
x1,117:12382932,8255687
k1,117:12579583,8255687:196651
x1,117:14507365,8255687
x1,117:14882100,8255687
x1,117:15220530,8255687
k1,117:15417181,8255687:196651
x1,117:16074242,8255687
k1,117:16270893,8255687:196651
x1,117:17716746,8255687
x1,117:19644528,8255687
x1,117:20019263,8255687
x1,117:20357693,8255687
k1,117:20554344,8255687:196651
x1,117:23424729,8255687
k1,117:23621401,8255687:196672
x1,117:24497748,8255687
x1,117:25230574,8255687
k1,117:25427225,8255687:196651
x1,117:27618481,8255687
k1,117:27815132,8255687:196651
x1,117:29173419,8255687
x1,117:29556026,8255687
k1,117:29752677,8255687:196651
x1,117:30366349,8255687
x1,117:32448732,8255687
k1,117:32645383,8255687:196651
x1,117:36019008,8255687
k1,117:36019008,8255687:0
)
(1,118:2988864,8255687:0,0,170256
(1,118:2988864,8255687:0,461695,10808
k1,118:1240376,8255687:-1748488
x1,118:2333504,8255687
g1,118:2988864,8255687
)
)
(1,118:2988864,9238727:33030144,536337,170256
x1,118:3726054,9238727
x1,117:4100792,9238727
x1,117:4435730,9238727
k1,117:4631543,9238727:195813
x1,117:6105923,9238727
k1,117:6301736,9238727:195813
x1,117:10379682,9238727
k1,117:10575495,9238727:195813
x1,117:11183048,9238727
k1,117:11378860,9238727:195812
x1,117:11725587,9238727
x1,117:13491941,9238727
k1,117:13687754,9238727:195813
x1,117:14642034,9238727
k1,117:14837847,9238727:195813
x1,117:16659736,9238727
k1,117:16855548,9238727:195812
x1,117:19024927,9238727
k1,117:19220740,9238727:195813
x1,117:19784566,9238727
x1,117:20735397,9238727
x1,117:22025397,9238727
x1,117:22621161,9238727
k1,117:22816974,9238727:195813
x1,117:23944627,9238727
k1,117:24140440,9238727:195813
x1,117:26570662,9238727
k1,117:26766474,9238727:195812
x1,117:27026520,9238727
x1,117:28588372,9238727
x1,117:29043650,9238727
k1,117:29239728,9238727:196078
x1,117:32751510,9238727
k1,117:32947323,9238727:195813
x1,117:34119456,9238727
k1,117:34315269,9238727:195813
x1,117:35313268,9238727
x1,117:35684070,9238727
x1,117:36019008,9238727
k1,117:36019008,9238727:0
)
(1,118:2988864,9238727:0,0,170256
(1,118:2988864,9238727:0,461695,0
k1,118:1240376,9238727:-1748488
x1,118:2333504,9238727
g1,118:2988864,9238727
)
)
(1,118:2988864,10221767:33030144,536337,170256
x1,118:3905838,10221767
g1,117:4102446,10221767
x1,117:5718548,10221767
g1,117:5915156,10221767
x1,117:8534726,10221767
g1,117:8731334,10221767
x1,117:9866937,10221767
g1,117:10063545,10221767
x1,117:11942312,10221767
x1,117:12323739,10221767
x1,117:13054337,10221767
g1,117:13250945,10221767
x1,117:14692472,10221767
x1,117:15304308,10221767
x1,117:15666074,10221767
x1,117:16520118,10221767
x1,117:16893673,10221767
x1,117:17231055,10221767
g1,117:17427663,10221767
x1,117:18825124,10221767
g1,117:19021732,10221767
x1,117:20594586,10221767
g1,117:20791194,10221767
x1,117:22144632,10221767
x1,117:24241244,10221767
g1,117:24437852,10221767
x1,117:24787023,10221767
x1,117:27570963,10221767
g1,117:27767571,10221767
x1,117:31523523,10221767
g1,117:31720131,10221767
x1,117:34581928,10221767
k1,118:36019008,10221767:1574706
g1,118:36019008,10221767
)
(1,118:2988864,10221767:0,0,170256
(1,118:2988864,10221767:0,461695,0
k1,118:1240376,10221767:-1748488
x1,118:2333504,10221767
g1,118:2988864,10221767
)
)
h1,118:2988864,10221767:0,0,170256
(1,120:2988864,11685405:33030144,536337,170256
h1,119:2988864,11685405:559403,0,0
x1,119:5731722,11685405
x1,119:6113141,11685405
x1,119:6457506,11685405
k1,119:6679803,11685405:222297
x1,119:8284102,11685405
x1,119:9398294,11685405
k1,119:9620592,11685405:222298
x1,119:10689858,11685405
k1,119:10912155,11685405:222297
x1,119:11581143,11685405
x1,119:12739438,11685405
k1,119:12961735,11685405:222297
x1,119:14164953,11685405
k1,119:14387251,11685405:222298
x1,119:15366676,11685405
k1,119:15588973,11685405:222297
x1,119:16925353,11685405
k1,119:17147650,11685405:222297
x1,119:17771722,11685405
k1,119:17994019,11685405:222297
x1,119:19375325,11685405
x1,119:20355552,11685405
x1,119:20801536,11685405
x1,119:22360908,11685405
k1,119:22583206,11685405:222298
x1,119:24008618,11685405
x1,119:25924948,11685405
k1,119:26147245,11685405:222297
x1,119:27617580,11685405
k1,119:27839877,11685405:222297
x1,119:28953265,11685405
x1,119:29646323,11685405
x1,119:30225469,11685405
x1,119:31517727,11685405
k1,119:31740025,11685405:222298
x1,119:33165456,11685405
x1,119:34279637,11685405
k1,119:34501934,11685405:222297
x1,119:35882439,11685405
x1,119:36149556,11685405
k1,120:36019008,11685405:0
)
(1,120:2988864,11685405:0,0,170256
(1,120:2988864,11685405:0,461695,10808
k1,120:1240376,11685405:-1748488
x1,120:2333504,11685405
g1,120:2988864,11685405
)
)
(1,120:2988864,12668445:33030144,536337,170256
x1,120:3969091,12668445
x1,120:5394503,12668445
k1,119:5644648,12668445:250145
x1,119:7114190,12668445
x1,119:8807539,12668445
k1,119:9057684,12668445:250145
x1,119:9681756,12668445
k1,119:9931900,12668445:250144
x1,119:10912126,12668445
k1,119:11162271,12668445:250145
x1,119:12454540,12668445
x1,119:13701884,12668445
x1,119:14950028,12668445
k1,119:15200173,12668445:250145
x1,119:15824245,12668445
k1,119:16074390,12668445:250145
x1,119:17054616,12668445
k1,119:17304760,12668445:250144
x1,119:17973748,12668445
x1,119:18552894,12668445
x1,119:19577245,12668445
k1,119:19827390,12668445:250145
x1,119:21944260,12668445
k1,119:22221173,12668445:276913
x1,119:24136712,12668445
k1,119:24386857,12668445:250145
x1,119:25991156,12668445
x1,119:27105348,12668445
k1,119:27355493,12668445:250145
x1,119:28334918,12668445
k1,119:28585063,12668445:250145
x1,119:30233486,12668445
k1,119:30483630,12668445:250144
x1,119:31330694,12668445
x1,119:31776678,12668445
x1,119:32890066,12668445
k1,119:33140211,12668445:250145
x1,119:34075525,12668445
k1,119:34325670,12668445:250145
x1,119:36019008,12668445
k1,119:36019008,12668445:0
)
(1,120:2988864,12668445:0,0,170256
(1,120:2988864,12668445:0,461695,0
k1,120:1240376,12668445:-1748488
x1,120:2333504,12668445
g1,120:2988864,12668445
)
)
(1,120:2988864,13651485:33030144,536337,170256
x1,120:4103056,13651485
x1,120:5439439,13651485
x1,120:6776623,13651485
k1,119:6995803,13651485:219180
x1,119:7619875,13651485
k1,119:7839054,13651485:219179
x1,119:8195208,13651485
k1,119:8414388,13651485:219180
x1,119:8815468,13651485
x1,119:9642070,13651485
x1,119:10622296,13651485
k1,119:10841475,13651485:219179
x1,119:11509672,13651485
k1,119:11728852,13651485:219180
x1,119:13333150,13651485
x1,119:14045458,13651485
x1,119:14491442,13651485
x1,119:15806174,13651485
k1,119:16036639,13651485:230465
x1,119:17996301,13651485
k1,119:18215480,13651485:219179
x1,119:19195706,13651485
k1,119:19414886,13651485:219180
x1,119:20529078,13651485
x1,119:21508503,13651485
k1,119:21727683,13651485:219180
x1,119:22395880,13651485
k1,119:22615059,13651485:219179
x1,119:23595285,13651485
k1,119:23814465,13651485:219180
x1,119:25730795,13651485
k1,119:25949974,13651485:219179
x1,119:26484998,13651485
k1,119:26704178,13651485:219180
x1,119:27907418,13651485
x1,119:28867994,13651485
k1,119:29087173,13651485:219179
x1,119:30245487,13651485
k1,119:30464667,13651485:219180
x1,119:31801048,13651485
x1,119:32514160,13651485
x1,119:33137431,13651485
x1,119:34318197,13651485
k1,119:34548662,13651485:230465
x1,119:36019008,13651485
k1,119:36019008,13651485:0
)
(1,120:2988864,13651485:0,0,170256
(1,120:2988864,13651485:0,461695,10808
k1,120:1240376,13651485:-1748488
x1,120:2333504,13651485
g1,120:2988864,13651485
)
)
(1,120:2988864,14634525:33030144,536337,170256
x1,120:3657050,14634525
k1,119:3905100,14634525:248050
x1,119:5598449,14634525
x1,119:6578675,14634525
k1,119:6826724,14634525:248049
x1,119:8119003,14634525
x1,119:8475157,14634525
x1,119:8921141,14634525
x1,119:9633449,14634525
x1,119:10881593,14634525
k1,119:11129643,14634525:248050
x1,119:12198910,14634525
x1,119:12912011,14634525
x1,119:14070325,14634525
k1,119:14318374,14634525:248049
x1,119:14897520,14634525
k1,119:15145570,14634525:248050
x1,119:15925256,14634525
k1,119:16173305,14634525:248049
x1,119:16440422,14634525
x1,119:18400896,14634525
x1,119:18868553,14634525
k1,119:19142324,14634525:273771
x1,119:20211591,14634525
x1,119:20924692,14634525
x1,119:22083006,14634525
k1,119:22331055,14634525:248049
x1,119:23489369,14634525
k1,119:23737419,14634525:248050
x1,119:25608844,14634525
k1,119:25856894,14634525:248050
x1,119:26124011,14634525
x1,119:27728331,14634525
x1,119:28195988,14634525
k1,119:28469758,14634525:273770
x1,119:29672988,14634525
x1,119:30786376,14634525
k1,119:31034425,14634525:248049
x1,119:32905840,14634525
k1,119:33153890,14634525:248050
x1,119:34669152,14634525
x1,119:35070232,14634525
x1,119:35459523,14634525
x1,119:36019008,14634525
k1,119:36019008,14634525:0
)
(1,120:2988864,14634525:0,0,170256
(1,120:2988864,14634525:0,461695,10808
k1,120:1240376,14634525:-1748488
x1,120:2333504,14634525
g1,120:2988864,14634525
)
)
(1,120:2988864,15617565:33030144,536337,170256
x1,120:4017248,15617565
x1,120:4703083,15617565
x1,120:5817110,15617565
k1,119:6014397,15617565:197287
x1,119:6571400,15617565
k1,119:6768688,15617565:197288
x1,119:7518563,15617565
k1,119:7715850,15617565:197287
x1,119:7972753,15617565
x1,119:9858270,15617565
x1,119:10308045,15617565
k1,119:10505672,15617565:197627
x1,119:11619699,15617565
k1,119:11816987,15617565:197288
x1,119:12802943,15617565
x1,119:13895357,15617565
k1,119:14092984,15617565:197627
x1,119:14735632,15617565
k1,119:14932919,15617565:197287
x1,119:16003738,15617565
x1,119:17803611,15617565
k1,119:18000898,15617565:197287
x1,119:19843959,15617565
k1,119:20041247,15617565:197288
x1,119:20383784,15617565
x1,119:21571646,15617565
x1,119:23307477,15617565
k1,119:23505104,15617565:197627
x1,119:24447852,15617565
k1,119:24645139,15617565:197287
x1,119:26144890,15617565
x1,119:27344541,15617565
k1,119:27541829,15617565:197288
x1,119:28870322,15617565
x1,119:29641812,15617565
x1,119:30970305,15617565
k1,119:31167592,15617565:197287
x1,119:31682160,15617565
k1,119:31879448,15617565:197288
x1,119:32993475,15617565
x1,119:33508043,15617565
x1,119:34236325,15617565
x1,119:35221510,15617565
k1,119:35418797,15617565:197287
x1,119:36019008,15617565
k1,119:36019008,15617565:0
)
(1,120:2988864,15617565:0,0,170256
(1,120:2988864,15617565:0,461695,0
k1,120:1240376,15617565:-1748488
x1,120:2333504,15617565
g1,120:2988864,15617565
)
)
(1,120:2988864,16600605:33030144,536337,170256
x1,120:3729023,16600605
k1,119:3925814,16600605:196791
x1,119:4883937,16600605
k1,119:5080729,16600605:196792
x1,119:6735884,16600605
k1,119:6932675,16600605:196791
x1,119:7542675,16600605
k1,119:7739466,16600605:196791
x1,119:8697589,16600605
k1,119:8894381,16600605:196792
x1,119:10244540,16600605
x1,119:11028612,16600605
x1,119:12117659,16600605
k1,119:12314450,16600605:196791
x1,119:14230708,16600605
k1,119:14427499,16600605:196791
x1,119:16496636,16600605
k1,119:16693519,16600605:196883
x1,119:18609776,16600605
k1,119:18806567,16600605:196791
x1,119:19329527,16600605
k1,119:19526319,16600605:196792
x1,119:20876478,16600605
x1,119:21747571,16600605
x1,119:22792726,16600605
k1,119:22989517,16600605:196791
x1,119:23642646,16600605
k1,119:23839437,16600605:196791
x1,119:25668665,16600605
k1,119:25865456,16600605:196791
x1,119:26518575,16600605
k1,119:26715367,16600605:196792
x1,119:28065516,16600605
k1,119:28262307,16600605:196791
x1,119:28915426,16600605
k1,119:29112217,16600605:196791
x1,119:30070340,16600605
k1,119:30267132,16600605:196792
x1,119:32445267,16600605
k1,119:32642058,16600605:196791
x1,119:33252058,16600605
k1,119:33448849,16600605:196791
x1,119:34799008,16600605
x1,119:36019008,16600605
k1,119:36019008,16600605:0
)
(1,120:2988864,16600605:0,0,170256
(1,120:2988864,16600605:0,461695,10808
k1,120:1240376,16600605:-1748488
x1,120:2333504,16600605
g1,120:2988864,16600605
)
)
(1,120:2988864,17583645:33030144,536337,170256
x1,120:3588464,17583645
k1,119:3782780,17583645:194316
x1,119:5366561,17583645
k1,119:5560878,17583645:194317
x1,119:6331582,17583645
x1,119:6888027,17583645
x1,119:7607704,17583645
x1,119:8549492,17583645
k1,119:8743808,17583645:194316
x1,119:9728760,17583645
x1,119:10328360,17583645
x1,119:10927960,17583645
x1,119:11826584,17583645
k1,119:12020900,17583645:194316
x1,119:13133792,17583645
k1,119:13328109,17583645:194317
x1,119:14612085,17583645
x1,119:15211685,17583645
x1,119:16110309,17583645
k1,119:16304625,17583645:194316
x1,119:17417517,17583645
x1,119:17973953,17583645
x1,119:18787800,17583645
x1,119:19515340,17583645
x1,119:20714540,17583645
k1,119:20908856,17583645:194316
x1,119:22235995,17583645
x1,119:23006699,17583645
x1,119:24826311,17583645
k1,119:25021392,17583645:195081
x1,119:26219831,17583645
x1,119:26818660,17583645
x1,119:28252158,17583645
k1,119:28447238,17583645:195080
x1,119:29516966,17583645
x1,119:30330814,17583645
x1,119:30696505,17583645
x1,119:31026904,17583645
k1,119:31221220,17583645:194316
x1,119:32762607,17583645
x1,119:33833107,17583645
k1,119:34027424,17583645:194317
x1,119:35097152,17583645
k1,119:35291468,17583645:194316
x1,119:36019008,17583645
k1,119:36019008,17583645:0
)
(1,120:2988864,17583645:0,0,170256
(1,120:2988864,17583645:0,461695,10808
k1,120:1240376,17583645:-1748488
x1,120:2333504,17583645
g1,120:2988864,17583645
)
)
(1,120:2988864,18566685:33030144,536337,170256
x1,120:4426055,18566685
k1,119:4623127,18566685:197072
x1,119:5537349,18566685
k1,119:5734421,18566685:197072
x1,119:6692544,18566685
k1,119:6889616,18566685:197072
x1,119:9067751,18566685
k1,119:9264822,18566685:197071
x1,119:11137941,18566685
k1,119:11335013,18566685:197072
x1,119:12424081,18566685
x1,119:13730329,18566685
x1,119:15233379,18566685
k1,119:15430683,18566685:197304
x1,119:16736940,18566685
x1,119:17999275,18566685
k1,119:18196347,18566685:197072
x1,119:19154470,18566685
k1,119:19351541,18566685:197071
x1,119:21267799,18566685
k1,119:21464871,18566685:197072
x1,119:21987831,18566685
k1,119:22184903,18566685:197072
x1,119:23143026,18566685
k1,119:23340098,18566685:197072
x1,119:24211191,18566685
x1,119:25822443,18566685
k1,119:26019515,18566685:197072
x1,119:27021551,18566685
x1,119:28023587,18566685
k1,119:28220658,18566685:197071
x1,119:29352853,18566685
k1,119:29549925,18566685:197072
x1,119:30508048,18566685
k1,119:30705120,18566685:197072
x1,119:33079273,18566685
k1,119:33276345,18566685:197072
x1,119:34625720,18566685
x1,119:36019008,18566685
k1,119:36019008,18566685:0
)
(1,120:2988864,18566685:0,0,170256
(1,120:2988864,18566685:0,461695,10808
k1,120:1240376,18566685:-1748488
x1,120:2333504,18566685
g1,120:2988864,18566685
)
)
(1,120:2988864,19549725:33030144,536337,170256
x1,120:3775296,19549725
g1,119:3971904,19549725
x1,119:5981212,19549725
g1,119:6177820,19549725
x1,119:6832915,19549725
g1,119:7029523,19549725
x1,119:7990530,19549725
g1,119:8187138,19549725
x1,119:9715936,19549725
x1,119:10938822,19549725
g1,119:11135430,19549725
x1,119:12140482,19549725
x1,119:12751532,19549725
x1,119:13668494,19549725
g1,119:13865102,19549725
x1,119:15677802,19549725
g1,119:15874410,19549725
x1,119:16398944,19549725
g1,119:16595552,19549725
x1,119:17556559,19549725
g1,119:17753167,19549725
x1,119:18975267,19549725
x1,119:19586317,19549725
x1,119:20677875,19549725
g1,119:20874483,19549725
x1,119:22687979,19549725
k1,120:36019008,19549725:13468655
g1,120:36019008,19549725
)
(1,120:2988864,19549725:0,0,170256
(1,120:2988864,19549725:0,461695,10808
k1,120:1240376,19549725:-1748488
x1,120:2333504,19549725
g1,120:2988864,19549725
)
)
h1,120:2988864,19549725:0,0,170256
(1,121:2988864,21035207:33030144,568190,163968
(1,121:2988864,21035207:2535425,554034,0
g1,121:2988864,21035207
x1,121:4737857,21035207
g1,121:5524289,21035207
)
x1,121:8147007,21035207
x1,121:8564597,21035207
g1,121:8783217,21035207
x1,121:11799152,21035207
k1,121:23909080,21035207:12109928
k1,121:36019008,21035207:12109928
)
(1,121:2988864,21035207:0,0,163968
(1,121:2988864,21035207:0,461695,10808
k1,121:1240376,21035207:-1748488
x1,121:2333504,21035207
g1,121:2988864,21035207
)
)
h1,121:2988864,21035207:0,0,163968
(1,123:2988864,22564381:33030144,536337,170256
h1,122:2988864,22564381:559403,0,0
x1,122:5708178,22564381
x1,122:6085272,22564381
x1,122:6425797,22564381
k1,122:6621657,22564381:195860
x1,122:9310834,22564381
k1,122:9506694,22564381:195860
x1,122:10608077,22564381
k1,122:10803937,22564381:195860
x1,122:11553006,22564381
k1,122:11748866,22564381:195860
x1,122:12366209,22564381
x1,122:14109715,22564381
k1,122:14305575,22564381:195860
x1,122:15540261,22564381
k1,122:15736121,22564381:195860
x1,122:16529620,22564381
x1,122:16918512,22564381
k1,122:17114372,22564381:195860
x1,122:19494883,22564381
k1,122:19690993,22564381:196110
x1,122:21762034,22564381
k1,122:21957894,22564381:195860
x1,122:23103718,22564381
k1,122:23299578,22564381:195860
x1,122:26472794,22564381
x1,122:26627923,22564381
k1,122:26824032,22564381:196109
x1,122:28895073,22564381
k1,122:29090933,22564381:195860
x1,122:31030247,22564381
x1,122:31407341,22564381
x1,122:31747866,22564381
k1,122:31943726,22564381:195860
x1,122:34632903,22564381
k1,122:34828763,22564381:195860
x1,122:36019008,22564381
k1,122:36019008,22564381:0
)
(1,123:2988864,22564381:0,0,170256
(1,123:2988864,22564381:0,461695,10808
k1,123:1240376,22564381:-1748488
x1,123:2333504,22564381
g1,123:2988864,22564381
)
)
(1,123:2988864,23547421:33030144,536337,170256
x1,123:3717888,23547421
x1,122:4088301,23547421
x1,122:4419398,23547421
k1,122:4615180,23547421:195782
x1,122:6073228,23547421
k1,122:6269011,23547421:195783
x1,122:8542567,23547421
k1,122:8738349,23547421:195782
x1,122:9339172,23547421
k1,122:9534955,23547421:195783
x1,122:10478664,23547421
k1,122:10674446,23547421:195782
x1,122:11746357,23547421
x1,122:13548065,23547421
k1,122:13743847,23547421:195782
x1,122:15588787,23547421
k1,122:15784570,23547421:195783
x1,122:16127456,23547421
x1,122:18861073,23547421
k1,122:19056855,23547421:195782
x1,122:21630828,23547421
k1,122:21826611,23547421:195783
x1,122:24100167,23547421
k1,122:24295949,23547421:195782
x1,122:27599700,23547421
k1,122:27795483,23547421:195783
x1,122:29553939,23547421
k1,122:29749721,23547421:195782
x1,122:30521997,23547421
k1,122:30717780,23547421:195783
x1,122:33162779,23547421
k1,122:33358561,23547421:195782
x1,122:36019008,23547421
k1,122:36019008,23547421:0
)
(1,123:2988864,23547421:0,0,170256
(1,123:2988864,23547421:0,461695,10808
k1,123:1240376,23547421:-1748488
x1,123:2333504,23547421
g1,123:2988864,23547421
)
)
(1,123:2988864,24530461:33030144,536337,170256
x1,123:4722839,24530461
k1,122:4966986,24530461:244147
x1,122:7906874,24530461
k1,122:8151022,24530461:244148
x1,122:8730168,24530461
k1,122:8974315,24530461:244147
x1,122:9754001,24530461
k1,122:9998148,24530461:244147
x1,122:10265265,24530461
x1,122:11869585,24530461
x1,122:12337242,24530461
k1,122:12605159,24530461:267917
x1,122:14788614,24530461
x1,122:15170033,24530461
x1,122:15514398,24530461
k1,122:15758545,24530461:244147
x1,122:16337702,24530461
x1,122:18062747,24530461
k1,122:18306895,24530461:244148
x1,122:21070290,24530461
k1,122:21314437,24530461:244147
x1,122:24834295,24530461
k1,122:25078442,24530461:244147
x1,122:25657588,24530461
k1,122:25901735,24530461:244147
x1,122:26681421,24530461
k1,122:26925569,24530461:244148
x1,122:27192686,24530461
x1,122:28797006,24530461
x1,122:29264663,24530461
k1,122:29532579,24530461:267916
x1,122:31493847,24530461
k1,122:31737995,24530461:244148
x1,122:34501390,24530461
k1,122:34745537,24530461:244147
x1,122:35502772,24530461
x1,122:36019008,24530461
k1,122:36019008,24530461:0
)
(1,123:2988864,24530461:0,0,170256
(1,123:2988864,24530461:0,461695,10808
k1,123:1240376,24530461:-1748488
x1,123:2333504,24530461
g1,123:2988864,24530461
)
)
(1,123:2988864,25513501:33030144,536337,170256
x1,123:3568010,25513501
k1,122:3808691,25513501:240681
x1,122:4588377,25513501
k1,122:4829058,25513501:240681
x1,122:5096175,25513501
x1,122:6700495,25513501
x1,122:7168152,25513501
k1,122:7430870,25513501:262718
x1,122:10728496,25513501
k1,122:10969177,25513501:240681
x1,122:13775903,25513501
k1,122:14016584,25513501:240681
x1,122:17781885,25513501
k1,122:18044603,25513501:262718
x1,122:19024829,25513501
k1,122:19287547,25513501:262718
x1,122:20267773,25513501
k1,122:20508454,25513501:240681
x1,122:22245905,25513501
k1,122:22486586,25513501:240681
x1,122:24313087,25513501
k1,122:24553769,25513501:240682
x1,122:27093382,25513501
k1,122:27334063,25513501:240681
x1,122:29517525,25513501
k1,122:29758162,25513501:240637
x1,122:32164621,25513501
k1,122:32405302,25513501:240681
x1,122:34900007,25513501
x1,122:35293224,25513501
x1,122:35682515,25513501
x1,122:36019008,25513501
k1,122:36019008,25513501:0
)
(1,123:2988864,25513501:0,0,170256
(1,123:2988864,25513501:0,461695,10808
k1,123:1240376,25513501:-1748488
x1,123:2333504,25513501
g1,123:2988864,25513501
)
)
(1,123:2988864,26496541:33030144,536337,170256
x1,123:3568010,26496541
k1,122:3777361,26496541:209351
x1,122:4557047,26496541
k1,122:4766397,26496541:209350
x1,122:5033514,26496541
x1,122:6637834,26496541
x1,122:7105491,26496541
k1,122:7321214,26496541:215723
x1,122:8346367,26496541
x1,122:11278381,26496541
k1,122:11487731,26496541:209350
x1,122:12646045,26496541
k1,122:12855396,26496541:209351
x1,122:14993929,26496541
k1,122:15203280,26496541:209351
x1,122:15470397,26496541
x1,122:17074717,26496541
x1,122:17542374,26496541
k1,122:17758096,26496541:215722
x1,122:22838144,26496541
k1,122:23047482,26496541:209338
x1,122:24205796,26496541
k1,122:24415147,26496541:209351
x1,122:26419734,26496541
k1,122:26629084,26496541:209350
x1,122:26896201,26496541
x1,122:28500521,26496541
x1,122:28968178,26496541
k1,122:29183901,26496541:215723
x1,122:30342215,26496541
k1,122:30551565,26496541:209350
x1,122:33983157,26496541
k1,122:34192508,26496541:209351
x1,122:36019008,26496541
k1,122:36019008,26496541:0
)
(1,123:2988864,26496541:0,0,170256
(1,123:2988864,26496541:0,461695,10808
k1,123:1240376,26496541:-1748488
x1,123:2333504,26496541
g1,123:2988864,26496541
)
)
(1,123:2988864,27479581:33030144,536337,170256
x1,123:3787092,27479581
k1,122:3983776,27479581:196684
x1,122:6423124,27479581
k1,122:6619807,27479581:196683
x1,122:8791755,27479581
x1,122:9171208,27479581
x1,122:9513828,27479581
k1,122:9710512,27479581:196684
x1,122:13235449,27479581
k1,122:13432171,27479581:196722
x1,122:14407593,27479581
k1,122:14604314,27479581:196721
x1,122:15579736,27479581
k1,122:15776420,27479581:196684
x1,122:18214973,27479581
x1,122:18594426,27479581
x1,122:18937046,27479581
k1,122:19133729,27479581:196683
x1,122:20862666,27479581
k1,122:21059350,27479581:196684
x1,122:23586516,27479581
k1,122:23783200,27479581:196684
x1,122:25778753,27479581
k1,122:25975436,27479581:196683
x1,122:28370100,27479581
k1,122:28566784,27479581:196684
x1,122:31493052,27479581
k1,122:31689736,27479581:196684
x1,122:32266044,27479581
k1,122:32462727,27479581:196683
x1,122:33238592,27479581
k1,122:33435276,27479581:196684
x1,122:33701083,27479581
x1,122:35651948,27479581
x1,122:36117312,27479581
k1,122:36019008,27479581:0
)
(1,123:2988864,27479581:0,0,170256
(1,123:2988864,27479581:0,461695,10808
k1,123:1240376,27479581:-1748488
x1,123:2333504,27479581
g1,123:2988864,27479581
)
)
(1,123:2988864,28462621:33030144,536337,170256
x1,123:4009997,28462621
x1,122:6930485,28462621
k1,122:7126622,28462621:196137
x1,122:8280394,28462621
k1,122:8476531,28462621:196137
x1,122:10606679,28462621
k1,122:10802816,28462621:196137
x1,122:11068885,28462621
x1,122:12666913,28462621
x1,122:13132736,28462621
k1,122:13329029,28462621:196293
x1,122:18389156,28462621
k1,122:18585293,28462621:196137
x1,122:19739065,28462621
k1,122:19935202,28462621:196137
x1,122:21931929,28462621
k1,122:22128066,28462621:196137
x1,122:22394135,28462621
x1,122:23992163,28462621
x1,122:24457986,28462621
k1,122:24654280,28462621:196294
x1,122:27139203,28462621
x1,122:27530847,28462621
x1,122:27918565,28462621
x1,122:28253662,28462621
k1,122:28449798,28462621:196136
x1,122:29026674,28462621
k1,122:29222811,28462621:196137
x1,122:29999441,28462621
k1,122:30195578,28462621:196137
x1,122:30461647,28462621
x1,122:32459182,28462621
x1,122:32925005,28462621
k1,122:33121299,28462621:196294
x1,122:35296193,28462621
x1,122:35676039,28462621
x1,122:36019008,28462621
k1,122:36019008,28462621:0
)
(1,123:2988864,28462621:0,0,170256
(1,123:2988864,28462621:0,461695,10808
k1,123:1240376,28462621:-1748488
x1,123:2333504,28462621
g1,123:2988864,28462621
)
)
(1,123:2988864,29445661:33030144,536337,170256
x1,123:5000380,29445661
k1,122:5196260,29445661:195880
x1,122:7507590,29445661
k1,122:7703470,29445661:195880
x1,122:8345463,29445661
k1,122:8541342,29445661:195879
x1,122:10639175,29445661
x1,122:11004866,29445661
x1,122:11335265,29445661
k1,122:11531145,29445661:195880
x1,122:13542661,29445661
k1,122:13738541,29445661:195880
x1,122:16307263,29445661
k1,122:16503143,29445661:195880
x1,122:17872674,29445661
x1,122:20409194,29445661
k1,122:20605073,29445661:195879
x1,122:22145690,29445661
k1,122:22341570,29445661:195880
x1,122:23454462,29445661
k1,122:23650341,29445661:195879
x1,122:24377880,29445661
x1,122:24871406,29445661
k1,122:25067286,29445661:195880
x1,122:25323927,29445661
x1,122:26865335,29445661
x1,122:27314652,29445661
k1,122:27510775,29445661:196123
x1,122:28367007,29445661
k1,122:28562886,29445661:195879
x1,122:29119322,29445661
k1,122:29315202,29445661:195880
x1,122:30064314,29445661
k1,122:30260194,29445661:195880
x1,122:30516835,29445661
x1,122:32058243,29445661
x1,122:32507560,29445661
k1,122:32703682,29445661:196122
x1,122:34459326,29445661
k1,122:34655206,29445661:195880
x1,122:35211642,29445661
k1,122:35407522,29445661:195880
x1,122:36156634,29445661
k1,122:36019008,29445661:0
)
(1,123:2988864,29445661:0,0,170256
(1,123:2988864,29445661:0,461695,10808
k1,123:1240376,29445661:-1748488
x1,123:2333504,29445661
g1,123:2988864,29445661
)
)
(1,123:2988864,30428701:33030144,536337,139584
x1,123:3224791,30428701
x1,123:4797655,30428701
x1,123:5256142,30428701
g1,122:5452750,30428701
x1,122:6588353,30428701
g1,122:6784961,30428701
x1,122:7484091,30428701
g1,122:7680699,30428701
x1,122:8663739,30428701
k1,123:36019009,30428701:27492896
g1,123:36019009,30428701
)
(1,123:2988864,30428701:0,0,139584
(1,123:2988864,30428701:0,461695,10808
k1,123:1240376,30428701:-1748488
x1,123:2333504,30428701
g1,123:2988864,30428701
)
)
h1,123:2988864,30428701:0,0,139584
(1,125:2988864,31892338:33030144,536337,170256
h1,124:2988864,31892338:559403,0,0
x1,124:6724626,31892338
k1,124:6921442,31892338:196816
x1,124:9613282,31892338
k1,124:9810098,31892338:196816
x1,124:10779922,31892338
k1,124:10976738,31892338:196816
x1,124:12785333,31892338
k1,124:12982149,31892338:196816
x1,124:13776445,31892338
k1,124:13973261,31892338:196816
x1,124:15252850,31892338
x1,124:16841412,31892338
k1,124:17038228,31892338:196816
x1,124:20788046,31892338
k1,124:20984863,31892338:196817
x1,124:22351836,31892338
k1,124:22548651,31892338:196815
x1,124:23695610,31892338
k1,124:23892427,31892338:196817
x1,124:25569165,31892338
k1,124:25765981,31892338:196816
x1,124:26957404,31892338
k1,124:27154220,31892338:196816
x1,124:27904031,31892338
x1,124:28285454,31892338
x1,124:28626328,31892338
k1,124:28823144,31892338:196816
x1,124:30322766,31892338
k1,124:30519582,31892338:196816
x1,124:32857964,31892338
k1,124:33054780,31892338:196816
x1,124:33672734,31892338
k1,124:33869550,31892338:196816
x1,124:34222213,31892338
x1,124:36019008,31892338
k1,124:36019008,31892338:0
)
(1,125:2988864,31892338:0,0,170256
(1,125:2988864,31892338:0,461695,10808
k1,125:1240376,31892338:-1748488
x1,125:2333504,31892338
g1,125:2988864,31892338
)
)
(1,125:2988864,32875378:33030144,536337,170256
x1,125:3969090,32875378
k1,124:4201947,32875378:232857
x1,124:5315338,32875378
x1,124:7186766,32875378
k1,124:7419586,32875378:232820
x1,124:9647948,32875378
k1,124:9880805,32875378:232857
x1,124:12465329,32875378
k1,124:12716311,32875378:250982
x1,124:14899766,32875378
x1,124:15281185,32875378
x1,124:15625550,32875378
k1,124:15858407,32875378:232857
x1,124:18041061,32875378
k1,124:18273917,32875378:232856
x1,124:20011377,32875378
x1,124:21384823,32875378
k1,124:21617680,32875378:232857
x1,124:24089925,32875378
k1,124:24322782,32875378:232857
x1,124:26327359,32875378
k1,124:26560216,32875378:232857
x1,124:27139362,32875378
k1,124:27372219,32875378:232857
x1,124:28151905,32875378
k1,124:28384762,32875378:232857
x1,124:28651879,32875378
x1,124:30612353,32875378
x1,124:31080010,32875378
k1,124:31330991,32875378:250981
x1,124:33603497,32875378
k1,124:33836354,32875378:232857
x1,124:36019008,32875378
k1,124:36019008,32875378:0
)
(1,125:2988864,32875378:0,0,170256
(1,125:2988864,32875378:0,461695,10808
k1,125:1240376,32875378:-1748488
x1,125:2333504,32875378
g1,125:2988864,32875378
)
)
(1,125:2988864,33858418:33030144,536337,170256
x1,125:4658190,33858418
x1,124:5977468,33858418
k1,124:6174396,33858418:196928
x1,124:8549689,33858418
k1,124:8746617,33858418:196928
x1,124:11186630,33858418
k1,124:11383559,33858418:196929
x1,124:11640200,33858418
x1,124:13181608,33858418
x1,124:13630925,33858418
k1,124:13828013,33858418:197088
x1,124:16224870,33858418
k1,124:16421798,33858418:196928
x1,124:19933079,33858418
k1,124:20130007,33858418:196928
x1,124:21242899,33858418
k1,124:21439827,33858418:196928
x1,124:24265192,33858418
k1,124:24462120,33858418:196928
x1,124:26559953,33858418
x1,124:26925644,33858418
x1,124:27256043,33858418
k1,124:27452972,33858418:196929
x1,124:30108003,33858418
k1,124:30304931,33858418:196928
x1,124:32274053,33858418
x1,124:32810837,33858418
x1,124:34130115,33858418
k1,124:34327043,33858418:196928
x1,124:34797942,33858418
x1,124:36019008,33858418
k1,124:36019008,33858418:0
)
(1,125:2988864,33858418:0,0,170256
(1,125:2988864,33858418:0,461695,10808
k1,125:1240376,33858418:-1748488
x1,125:2333504,33858418
g1,125:2988864,33858418
)
)
(1,125:2988864,34841458:33030144,536337,170256
x1,125:3560062,34841458
k1,124:3757436,34841458:197374
x1,124:4526422,34841458
k1,124:4723796,34841458:197374
x1,124:4987246,34841458
x1,124:6569546,34841458
x1,124:7030784,34841458
k1,124:7228541,34841458:197757
x1,124:8766522,34841458
k1,124:8963896,34841458:197374
x1,124:10106312,34841458
k1,124:10303686,34841458:197374
x1,124:12369368,34841458
k1,124:12566742,34841458:197374
x1,124:12830192,34841458
x1,124:14412492,34841458
x1,124:14873730,34841458
k1,124:15071488,34841458:197758
x1,124:15730503,34841458
k1,124:15927877,34841458:197374
x1,124:17290215,34841458
k1,124:17487589,34841458:197374
x1,124:18146604,34841458
k1,124:18343978,34841458:197374
x1,124:21727689,34841458
k1,124:21925063,34841458:197374
x1,124:24562714,34841458
k1,124:24760088,34841458:197374
x1,124:26913576,34841458
x1,124:27289490,34841458
x1,124:27628967,34841458
k1,124:27826341,34841458:197374
x1,124:30066865,34841458
x1,124:32000422,34841458
k1,124:32197796,34841458:197374
x1,124:36019008,34841458
k1,124:36019008,34841458:0
)
(1,125:2988864,34841458:0,0,170256
(1,125:2988864,34841458:0,461695,10808
k1,125:1240376,34841458:-1748488
x1,125:2333504,34841458
g1,125:2988864,34841458
)
)
(1,125:2988864,35824498:33030144,536337,170256
x1,125:5307188,35824498
k1,124:5503378,35824498:196190
x1,124:8498720,35824498
k1,124:8694911,35824498:196191
x1,124:11187208,35824498
k1,124:11383398,35824498:196190
x1,124:11645539,35824498
x1,124:13219975,35824498
x1,124:13678921,35824498
k1,124:13875251,35824498:196330
x1,124:14924600,35824498
x1,124:16891848,35824498
k1,124:17088038,35824498:196190
x1,124:18224776,35824498
k1,124:18420966,35824498:196190
x1,124:19470315,35824498
x1,124:21482419,35824498
k1,124:21678610,35824498:196191
x1,124:21940751,35824498
x1,124:23515187,35824498
x1,124:23974133,35824498
k1,124:24170462,35824498:196329
x1,124:27056368,35824498
k1,124:27252558,35824498:196190
x1,124:27820917,35824498
k1,124:28017108,35824498:196191
x1,124:28782272,35824498
k1,124:28978462,35824498:196190
x1,124:29240603,35824498
x1,124:31164559,35824498
x1,124:31623505,35824498
k1,124:31819835,35824498:196330
x1,124:32956573,35824498
k1,124:33152763,35824498:196190
x1,124:36038669,35824498
k1,124:36019008,35824498:0
)
(1,125:2988864,35824498:0,0,170256
(1,125:2988864,35824498:0,461695,10808
k1,125:1240376,35824498:-1748488
x1,125:2333504,35824498
g1,125:2988864,35824498
)
)
(1,125:2988864,36807538:33030144,536337,170256
x1,125:4104026,36807538
k1,124:4300803,36807538:196777
x1,124:6102510,36807538
k1,124:6299286,36807538:196776
x1,124:6556451,36807538
x1,124:8443889,36807538
x1,124:8894123,36807538
k1,124:9090984,36807538:196861
x1,124:9734287,36807538
k1,124:9931064,36807538:196777
x1,124:12655626,36807538
k1,124:12852487,36807538:196861
x1,124:14096603,36807538
x1,124:15641125,36807538
k1,124:15837902,36807538:196777
x1,124:17939243,36807538
k1,124:18136019,36807538:196776
x1,124:19808752,36807538
x1,124:21130738,36807538
k1,124:21327515,36807538:196777
x1,124:23085971,36807538
k1,124:23282748,36807538:196777
x1,124:24055024,36807538
k1,124:24251800,36807538:196776
x1,124:26611078,36807538
k1,124:26807855,36807538:196777
x1,124:31011300,36807538
k1,124:31208077,36807538:196777
x1,124:31851380,36807538
k1,124:32048156,36807538:196776
x1,124:33763369,36807538
k1,124:33960146,36807538:196777
x1,124:34689161,36807538
x1,124:36019008,36807538
k1,124:36019008,36807538:0
)
(1,125:2988864,36807538:0,0,170256
(1,125:2988864,36807538:0,461695,10808
k1,125:1240376,36807538:-1748488
x1,125:2333504,36807538
g1,125:2988864,36807538
)
)
(1,125:2988864,37790578:33030144,536337,170256
x1,125:4816157,37790578
k1,124:5022857,37790578:206700
x1,124:8542711,37790578
k1,124:8749402,37790578:206691
x1,124:9818668,37790578
k1,124:10025368,37790578:206700
x1,124:11539836,37790578
k1,124:11746536,37790578:206700
x1,124:15177345,37790578
k1,124:15384046,37790578:206701
x1,124:16052232,37790578
k1,124:16258932,37790578:206700
x1,124:17016166,37790578
k1,124:17222866,37790578:206700
x1,124:20162765,37790578
k1,124:20369466,37790578:206701
x1,124:20993538,37790578
k1,124:21200238,37790578:206700
x1,124:23650791,37790578
k1,124:23857492,37790578:206701
x1,124:25282901,37790578
k1,124:25489601,37790578:206700
x1,124:30835940,37790578
k1,124:31042640,37790578:206700
x1,124:34384401,37790578
k1,124:34591102,37790578:206701
x1,124:35170248,37790578
k1,124:35376948,37790578:206700
x1,124:36156634,37790578
k1,124:36019008,37790578:0
)
(1,125:2988864,37790578:0,0,170256
(1,125:2988864,37790578:0,461695,10808
k1,125:1240376,37790578:-1748488
x1,125:2333504,37790578
g1,125:2988864,37790578
)
)
(1,125:2988864,38773618:33030144,536337,170256
x1,125:3219553,38773618
x1,125:4760961,38773618
x1,125:5210278,38773618
k1,124:5395840,38773618:185562
x1,124:6594279,38773618
k1,124:6774318,38773618:180039
x1,124:8315705,38773618
k1,124:8495743,38773618:180038
x1,124:9095343,38773618
x1,124:11600102,38773618
k1,124:11780141,38773618:180039
x1,124:14348102,38773618
k1,124:14528141,38773618:180039
x1,124:15469929,38773618
k1,124:15649967,38773618:180038
x1,124:17661483,38773618
k1,124:17841522,38773618:180039
x1,124:18954414,38773618
k1,124:19134453,38773618:180039
x1,124:22216467,38773618
k1,124:22396506,38773618:180039
x1,124:25863103,38773618
k1,124:26043141,38773618:180038
x1,124:26557185,38773618
k1,124:26737224,38773618:180039
x1,124:27893260,38773618
k1,124:28073299,38773618:180039
x1,124:29015087,38773618
k1,124:29195126,38773618:180039
x1,124:30778887,38773618
k1,124:30958925,38773618:180038
x1,124:33570812,38773618
k1,124:33750851,38773618:180039
x1,124:36019008,38773618
k1,124:36019008,38773618:0
)
(1,125:2988864,38773618:0,0,170256
(1,125:2988864,38773618:0,461695,10808
k1,125:1240376,38773618:-1748488
x1,125:2333504,38773618
g1,125:2988864,38773618
)
)
(1,125:2988864,39756658:33030144,536337,170256
x1,125:3949871,39756658
k1,124:4147009,39756658:197138
x1,124:7554595,39756658
k1,124:7751733,39756658:197138
x1,124:10722058,39756658
k1,124:10919197,39756658:197139
x1,124:15417505,39756658
k1,124:15614643,39756658:197138
x1,124:16269738,39756658
k1,124:16466876,39756658:197138
x1,124:17427883,39756658
k1,124:17625021,39756658:197138
x1,124:19197885,39756658
k1,124:19395024,39756658:197139
x1,124:20530627,39756658
k1,124:20727765,39756658:197138
x1,124:22038731,39756658
k1,124:22235869,39756658:197138
x1,124:23196090,39756658
k1,124:23393228,39756658:197138
x1,124:27324539,39756658
k1,124:27521677,39756658:197138
x1,124:29137779,39756658
k1,124:29334918,39756658:197139
x1,124:31781466,39756658
k1,124:31978604,39756658:197138
x1,124:32895578,39756658
k1,124:33092716,39756658:197138
x1,124:34184275,39756658
x1,124:36019008,39756658
k1,124:36019008,39756658:0
)
(1,125:2988864,39756658:0,0,170256
(1,125:2988864,39756658:0,461695,10808
k1,125:1240376,39756658:-1748488
x1,125:2333504,39756658
g1,125:2988864,39756658
)
)
(1,125:2988864,40739698:33030144,536337,9038
x1,125:3338035,40739698
x1,124:6318583,40739698
k1,125:36019009,40739698:29838052
g1,125:36019009,40739698
)
(1,125:2988864,40739698:0,0,9038
(1,125:2988864,40739698:0,461695,0
k1,125:1240376,40739698:-1748488
x1,125:2333504,40739698
g1,125:2988864,40739698
)
)
h1,125:2988864,40739698:0,0,9038
(1,126:2988864,42225181:33030144,568190,163968
(1,126:2988864,42225181:2535425,554034,0
g1,126:2988864,42225181
x1,126:4737857,42225181
g1,126:5524289,42225181
)
x1,126:7228471,42225181
x1,126:9851189,42225181
x1,126:10268779,42225181
g1,126:10487399,42225181
x1,126:13503334,42225181
k1,126:24761171,42225181:11257837
k1,126:36019008,42225181:11257837
)
(1,126:2988864,42225181:0,0,163968
(1,126:2988864,42225181:0,461695,0
k1,126:1240376,42225181:-1748488
x1,126:2333504,42225181
g1,126:2988864,42225181
)
)
h1,126:2988864,42225181:0,0,163968
(1,128:2988864,43754354:33030144,536337,170256
h1,127:2988864,43754354:559403,0,0
x1,127:5196701,43754354
x1,127:7157153,43754354
x1,127:7538572,43754354
x1,127:7882937,43754354
k1,127:8084063,43754354:201126
x1,127:10624466,43754354
k1,127:10825591,43754354:201125
x1,127:13544082,43754354
k1,127:13745208,43754354:201126
x1,127:16730791,43754354
k1,127:16931916,43754354:201125
x1,127:17912142,43754354
k1,127:18113268,43754354:201126
x1,127:21232037,43754354
k1,127:21433162,43754354:201125
x1,127:23661524,43754354
k1,127:23862650,43754354:201126
x1,127:24486722,43754354
k1,127:24687848,43754354:201126
x1,127:26292146,43754354
k1,127:26493271,43754354:201125
x1,127:27473497,43754354
k1,127:27674623,43754354:201126
x1,127:29546051,43754354
k1,127:29747172,43754354:201121
x1,127:31663502,43754354
k1,127:31864627,43754354:201125
x1,127:34316000,43754354
k1,127:34517126,43754354:201126
x1,127:36032377,43754354
k1,127:36019008,43754354:0
)
(1,128:2988864,43754354:0,0,170256
(1,128:2988864,43754354:0,461695,10808
k1,128:1240376,43754354:-1748488
x1,128:2333504,43754354
g1,128:2988864,43754354
)
)
(1,128:2988864,44737394:33030144,536337,170256
x1,128:6392256,44737394
k1,127:6587484,44737394:195228
x1,127:8256812,44737394
k1,127:8451350,44737394:194538
x1,127:10035122,44737394
x1,127:11961852,44737394
x1,127:12103417,44737394
k1,127:12298645,44737394:195228
x1,127:12898245,44737394
k1,127:13092783,44737394:194538
x1,127:14719718,44737394
k1,127:14914257,44737394:194539
x1,127:15556250,44737394
k1,127:15750788,44737394:194538
x1,127:17334560,44737394
k1,127:17529098,44737394:194538
x1,127:20333661,44737394
k1,127:20528889,44737394:195228
x1,127:21984720,44737394
k1,127:22179258,44737394:194538
x1,127:24576887,44737394
k1,127:24771425,44737394:194538
x1,127:25712442,44737394
k1,127:25906980,44737394:194538
x1,127:29374336,44737394
k1,127:29568875,44737394:194539
x1,127:30339579,44737394
k1,127:30534117,44737394:194538
x1,127:32204217,44737394
k1,127:32398755,44737394:194538
x1,127:34025690,44737394
k1,127:34220228,44737394:194538
x1,127:36019008,44737394
k1,127:36019008,44737394:0
)
(1,128:2988864,44737394:0,0,170256
(1,128:2988864,44737394:0,461695,0
k1,128:1240376,44737394:-1748488
x1,128:2333504,44737394
g1,128:2988864,44737394
)
)
(1,128:2988864,45720434:33030144,536337,170256
x1,128:5440313,45720434
k1,127:5637717,45720434:197404
x1,127:6950514,45720434
k1,127:7147918,45720434:197404
x1,127:8285791,45720434
k1,127:8483195,45720434:197404
x1,127:10671455,45720434
k1,127:10868859,45720434:197404
x1,127:13692244,45720434
k1,127:13890046,45720434:197802
x1,127:15771782,45720434
k1,127:15969186,45720434:197404
x1,127:18639704,45720434
k1,127:18837107,45720434:197403
x1,127:19930847,45720434
k1,127:20128251,45720434:197404
x1,127:21178648,45720434
k1,127:21376052,45720434:197404
x1,127:23170309,45720434
k1,127:23367713,45720434:197404
x1,127:23717582,45720434
k1,127:23914986,45720434:197404
x1,127:26059902,45720434
x1,127:28510572,45720434
k1,127:28707976,45720434:197404
x1,127:29364381,45720434
k1,127:29561785,45720434:197404
x1,127:31488421,45720434
x1,127:33939091,45720434
k1,127:34136495,45720434:197404
x1,127:36019008,45720434
k1,127:36019008,45720434:0
)
(1,128:2988864,45720434:0,0,170256
(1,128:2988864,45720434:0,461695,10808
k1,128:1240376,45720434:-1748488
x1,128:2333504,45720434
g1,128:2988864,45720434
)
)
(1,128:2988864,46703474:33030144,536337,170256
x1,128:5283021,46703474
k1,127:5503284,46703474:220263
x1,127:5993403,46703474
x1,127:9146162,46703474
k1,127:9358540,46703474:212378
x1,127:12032894,46703474
k1,127:12245272,46703474:212378
x1,127:12601426,46703474
k1,127:12813804,46703474:212378
x1,127:14775050,46703474
x1,127:17269744,46703474
k1,127:17482122,46703474:212378
x1,127:19398452,46703474
k1,127:19610831,46703474:212379
x1,127:21704448,46703474
k1,127:21916826,46703474:212378
x1,127:24278358,46703474
k1,127:24490736,46703474:212378
x1,127:27165091,46703474
k1,127:27377469,46703474:212378
x1,127:28535783,46703474
k1,127:28748161,46703474:212378
x1,127:30931608,46703474
x1,127:33025225,46703474
k1,127:33237603,46703474:212378
x1,127:36156634,46703474
k1,127:36019008,46703474:0
)
(1,128:2988864,46703474:0,0,170256
(1,128:2988864,46703474:0,461695,10808
k1,128:1240376,46703474:-1748488
x1,128:2333504,46703474
g1,128:2988864,46703474
)
)
(1,128:2988864,47686514:33030144,536337,170256
x1,128:5233573,47686514
x1,128:7650004,47686514
k1,127:7847132,47686514:197128
x1,127:9703344,47686514
k1,127:9900473,47686514:197129
x1,127:11928408,47686514
k1,127:12125536,47686514:197128
x1,127:14758742,47686514
k1,127:14955870,47686514:197128
x1,127:15904568,47686514
k1,127:16101697,47686514:197129
x1,127:17870896,47686514
k1,127:18068024,47686514:197128
x1,127:18845018,47686514
k1,127:19042147,47686514:197129
x1,127:19948116,47686514
k1,127:20145244,47686514:197128
x1,127:20490225,47686514
x1,127:22765883,47686514
k1,127:22963011,47686514:197128
x1,127:23696489,47686514
x1,127:23978560,47686514
x1,127:24351332,47686514
x1,127:25461499,47686514
k1,127:25658628,47686514:197129
x1,127:26133371,47686514
x1,127:28910767,47686514
k1,127:29107895,47686514:197128
x1,127:31027837,47686514
k1,127:31224965,47686514:197128
x1,127:32778166,47686514
x1,127:34446172,47686514
k1,127:34643301,47686514:197129
x1,127:35204279,47686514
k1,127:35401407,47686514:197128
x1,127:36156634,47686514
k1,127:36019008,47686514:0
)
(1,128:2988864,47686514:0,0,170256
(1,128:2988864,47686514:0,461695,0
k1,128:1240376,47686514:-1748488
x1,128:2333504,47686514
g1,128:2988864,47686514
)
)
(1,128:2988864,48669554:33030144,536337,170256
x1,128:3219553,48669554
x1,128:4760961,48669554
x1,128:5210278,48669554
k1,127:5393217,48669554:182939
x1,127:7447886,48669554
k1,127:7623991,48669554:176105
x1,127:8736883,48669554
k1,127:8912988,48669554:176105
x1,127:11353008,48669554
k1,127:11529114,48669554:176106
x1,127:11785755,48669554
x1,127:13327163,48669554
x1,127:13776480,48669554
k1,127:13959419,48669554:182939
x1,127:17597881,48669554
k1,127:17773986,48669554:176105
x1,127:18886878,48669554
k1,127:19062983,48669554:176105
x1,127:19491489,48669554
x1,127:21276949,48669554
k1,127:21453054,48669554:176105
x1,127:21709695,48669554
x1,127:23251103,48669554
x1,127:23700420,48669554
k1,127:23883359,48669554:182939
x1,127:25682160,48669554
k1,127:25858265,48669554:176105
x1,127:26114906,48669554
x1,127:27656314,48669554
x1,127:28105631,48669554
k1,127:28288571,48669554:182940
x1,127:28930564,48669554
x1,127:32036083,48669554
k1,127:32212188,48669554:176105
x1,127:32768624,48669554
k1,127:32944729,48669554:176105
x1,127:33693841,48669554
k1,127:33869946,48669554:176105
x1,127:34126587,48669554
x1,127:35667995,48669554
x1,127:36117312,48669554
k1,127:36019008,48669554:0
)
(1,128:2988864,48669554:0,0,170256
(1,128:2988864,48669554:0,461695,10808
k1,128:1240376,48669554:-1748488
x1,128:2333504,48669554
g1,128:2988864,48669554
)
)
(1,128:2988864,49652594:33030144,536337,170256
x1,128:4325619,49652594
x1,127:5190599,49652594
k1,127:5386667,49652594:196068
x1,127:6531355,49652594
k1,127:6727423,49652594:196068
x1,127:11834102,49652594
k1,127:12030170,49652594:196068
x1,127:12294144,49652594
x1,127:13879592,49652594
x1,127:14341747,49652594
k1,127:14537995,49652594:196248
x1,127:16475386,49652594
x1,127:17268099,49652594
k1,127:17464167,49652594:196068
x1,127:18036500,49652594
k1,127:18232568,49652594:196068
x1,127:19003082,49652594
k1,127:19199151,49652594:196069
x1,127:19463125,49652594
x1,127:21048573,49652594
x1,127:21510728,49652594
k1,127:21706976,49652594:196248
x1,127:24173879,49652594
k1,127:24369947,49652594:196068
x1,127:24942280,49652594
k1,127:25138348,49652594:196068
x1,127:25908862,49652594
k1,127:26104930,49652594:196068
x1,127:26368904,49652594
x1,127:27954352,49652594
x1,127:28416507,49652594
k1,127:28612755,49652594:196248
x1,127:32223564,49652594
k1,127:32419632,49652594:196068
x1,127:32903985,49652594
x1,127:36019008,49652594
k1,127:36019008,49652594:0
)
(1,128:2988864,49652594:0,0,170256
(1,128:2988864,49652594:0,461695,10808
k1,128:1240376,49652594:-1748488
x1,128:2333504,49652594
g1,128:2988864,49652594
)
)
]
(1,128:2988864,51880818:33030144,819200,13332
(1,128:2988864,51880818:33030144,819200,13332
[1,128:2988864,51880818:33030144,819200,13332
(1,128:2988864,51094386:33030144,32768,0
h1,128:2988864,51094386:0,0,0
(1,128:2988864,51094386:33030144,32768,0
r1,128:36019008,51094386:33030144,32768,0
)
g1,128:36019008,51094386
g1,128:36019008,51094386
)
(1,128:2988864,51880818:33030144,525892,13332
x1,128:3709751,51880818
x1,128:5697959,51880818
x1,128:6087965,51880818
k1,128:35618195,51880818:29530230
x1,128:36019008,51880818
)
]
)
)
]
]
]
]
!49633
}5
!10
{6
[1,151:4186206,51880818:31983207,45503614,154264
[1,151:4186206,6377204:0,0,0
(1,151:4186206,53740071:0,52099153,0
g1,151:-550080,53740071
[1,151:-550080,53740071:0,52099153,0
]
k1,151:4186206,53740071:4736286
)
]
[1,151:4186206,51880818:31983207,45503614,154264
[1,151:4186206,6377204:0,0,0
(1,151:4186206,4238419:0,0,0
k1,151:4186206,4238419:1662798
)
]
[1,151:4186206,51880818:31983207,45503614,154264
[1,151:3139269,51880818:33030144,49217536,154264
[1,151:3139269,3711858:33030144,1048576,0
(1,151:3139269,3941233:33030144,1277951,0
(1,151:3139269,3941233:33030144,1277951,0
[1,151:3139269,3941233:33030144,1277951,0
(1,151:3139269,3236719:33030144,573437,245762
r1,151:3139269,3236719:0,819199,245762
x1,151:5703464,3236719
g1,151:5903866,3236719
x1,151:6544734,3236719
g1,151:6745136,3236719
x1,151:7546753,3236719
k1,151:31563657,3236719:24016904
r1,151:31563657,3236719:0,819199,245762
x1,151:34486873,3236719
g1,151:34687275,3236719
x1,151:36169413,3236719
)
(1,151:3139269,3941233:33030144,32768,0
h1,151:3139269,3941233:0,0,0
(1,151:3139269,3941233:33030144,32768,0
r1,151:36169413,3941233:33030144,32768,0
)
g1,151:36169413,3941233
g1,151:36169413,3941233
)
]
)
)
]
[1,151:3139269,49652594:33030144,44695552,0
(1,128:3139269,5612402:33030144,536337,170256
x1,128:4037902,5612402
k1,127:4235509,5612402:197607
x1,127:6375735,5612402
k1,127:6573341,5612402:197606
x1,127:7129777,5612402
k1,127:7327384,5612402:197607
x1,127:8076496,5612402
k1,127:8274103,5612402:197607
x1,127:8530744,5612402
x1,127:10072152,5612402
x1,127:10521469,5612402
k1,127:10719575,5612402:198106
x1,127:11276020,5612402
x1,127:11603176,5612402
x1,127:13902708,5612402
k1,127:14100314,5612402:197606
x1,127:14571213,5612402
x1,127:17598182,5612402
k1,127:17795789,5612402:197607
x1,127:18608875,5612402
x1,127:19249121,5612402
k1,127:19446727,5612402:197606
x1,127:21116062,5612402
k1,127:21313668,5612402:197606
x1,127:22426560,5612402
k1,127:22624166,5612402:197606
x1,127:24036863,5612402
k1,127:24234470,5612402:197607
x1,127:24491111,5612402
x1,127:26032519,5612402
x1,127:26481836,5612402
k1,127:26679942,5612402:198106
x1,127:28007091,5612402
k1,127:28204698,5612402:197607
x1,127:29317590,5612402
k1,127:29515196,5612402:197606
x1,127:30670471,5612402
k1,127:30868078,5612402:197607
x1,127:31124719,5612402
x1,127:32666127,5612402
x1,127:33115444,5612402
k1,127:33313550,5612402:198106
x1,127:33784449,5612402
x1,127:36169413,5612402
k1,127:36169413,5612402:0
)
(1,128:3139269,5612402:0,0,170256
(1,128:3139269,5612402:0,461695,10808
k1,128:1390781,5612402:-1748488
x1,128:2483909,5612402
g1,128:3139269,5612402
)
)
(1,128:3139269,6595442:33030144,536337,170256
x1,128:6696567,6595442
k1,127:6893999,6595442:197432
x1,127:8265691,6595442
k1,127:8463122,6595442:197431
x1,127:9020125,6595442
k1,127:9217557,6595442:197432
x1,127:9967432,6595442
k1,127:10164864,6595442:197432
x1,127:10421767,6595442
x1,127:11964747,6595442
x1,127:12414522,6595442
k1,127:12612365,6595442:197843
x1,127:15226915,6595442
k1,127:15424347,6595442:197432
x1,127:15981360,6595442
x1,127:17179351,6595442
k1,127:17376783,6595442:197432
x1,127:22091306,6595442
k1,127:22288738,6595442:197432
x1,127:24345513,6595442
k1,127:24542944,6595442:197431
x1,127:27028640,6595442
k1,127:27226071,6595442:197431
x1,127:27783074,6595442
k1,127:27980506,6595442:197432
x1,127:28730381,6595442
k1,127:28927813,6595442:197432
x1,127:29184716,6595442
x1,127:30727696,6595442
x1,127:31177471,6595442
k1,127:31375314,6595442:197843
x1,127:33475286,6595442
x1,127:33841370,6595442
x1,127:34172118,6595442
k1,127:34369550,6595442:197432
x1,127:36169413,6595442
k1,127:36169413,6595442:0
)
(1,128:3139269,6595442:0,0,170256
(1,128:3139269,6595442:0,461695,10808
k1,128:1390781,6595442:-1748488
x1,128:2483909,6595442
g1,128:3139269,6595442
)
)
(1,128:3139269,7578482:33030144,536337,170256
x1,128:5934212,7578482
g1,127:6130820,7578482
x1,127:8314724,7578482
g1,127:8511332,7578482
x1,127:10520660,7578482
g1,127:10717268,7578482
x1,127:11285059,7578482
g1,127:11481667,7578482
x1,127:12246066,7578482
g1,127:12442674,7578482
x1,127:12704553,7578482
x1,127:14277417,7578482
x1,127:14735904,7578482
g1,127:14932512,7578482
x1,127:16068115,7578482
g1,127:16264723,7578482
x1,127:16963853,7578482
g1,127:17160461,7578482
x1,127:18143501,7578482
k1,128:36169413,7578482:18163538
g1,128:36169413,7578482
)
(1,128:3139269,7578482:0,0,170256
(1,128:3139269,7578482:0,461695,10808
k1,128:1390781,7578482:-1748488
x1,128:2483909,7578482
g1,128:3139269,7578482
)
)
h1,128:3139269,7578482:0,0,170256
(1,130:3139269,8960521:33030144,536337,170256
h1,129:3139269,8960521:559403,0,0
x1,129:4911785,8960521
k1,129:5108556,8960521:196771
x1,129:7015964,8960521
x1,129:9052111,8960521
k1,129:9248882,8960521:196771
x1,129:11892749,8960521
k1,129:12089520,8960521:196771
x1,129:13042060,8960521
k1,129:13238832,8960521:196772
x1,129:15015195,8960521
k1,129:15211966,8960521:196771
x1,129:15992106,8960521
k1,129:16188877,8960521:196771
x1,129:19135441,8960521
k1,129:19332212,8960521:196771
x1,129:22539338,8960521
k1,129:22736109,8960521:196771
x1,129:23169862,8960521
x1,129:24891512,8960521
k1,129:25088283,8960521:196771
x1,129:26214801,8960521
k1,129:26411572,8960521:196771
x1,129:28751963,8960521
k1,129:28948735,8960521:196772
x1,129:29208519,8960521
x1,129:30768799,8960521
x1,129:31028583,8960521
k1,129:31225354,8960521:196771
x1,129:31875208,8960521
k1,129:32071979,8960521:196771
x1,129:33806209,8960521
k1,129:34002980,8960521:196771
x1,129:36169413,8960521
k1,129:36169413,8960521:0
)
(1,130:3139269,8960521:0,0,170256
(1,130:3139269,8960521:0,461695,10808
k1,130:1390781,8960521:-1748488
x1,130:2483909,8960521
g1,130:3139269,8960521
)
)
(1,130:3139269,9943561:33030144,540268,170256
x1,130:6469164,9943561
k1,129:6664634,9943561:195470
x1,129:8762851,9943561
k1,129:8958320,9943561:195469
x1,129:11466832,9943561
k1,129:11662681,9943561:195849
x1,129:15511116,9943561
k1,129:15706586,9943561:195470
x1,129:19340136,9943561
k1,129:19535606,9943561:195470
x1,129:22260554,9943561
k1,129:22456023,9943561:195469
x1,129:24509867,9943561
k1,129:24705337,9943561:195470
x1,129:26218849,9943561
(1,129:26197219,9939630:261879,536337,0
x1,129:26459098,9939630
)
x1,129:27083827,9943561
x1,129:30068033,9943561
k1,129:30263503,9943561:195470
x1,129:30825616,9943561
k1,129:31021085,9943561:195469
x1,129:31777840,9943561
k1,129:31973310,9943561:195470
x1,129:32232570,9943561
x1,129:33789706,9943561
x1,129:34243608,9943561
k1,129:34439457,9943561:195849
x1,129:36169413,9943561
k1,129:36169413,9943561:0
)
(1,130:3139269,9943561:0,0,170256
(1,130:3139269,9943561:0,461695,10808
k1,130:1390781,9943561:-1748488
x1,130:2483909,9943561
g1,130:3139269,9943561
)
)
(1,130:3139269,10926601:33030144,536337,170256
x1,130:3708195,10926601
k1,129:3903913,10926601:195718
x1,129:4669840,10926601
k1,129:4865559,10926601:195719
x1,129:5127962,10926601
x1,129:6703970,10926601
x1,129:7163374,10926601
k1,129:7359388,10926601:196014
x1,129:9109523,10926601
x1,129:10808459,10926601
k1,129:11004178,10926601:195719
x1,129:11573104,10926601
k1,129:11768822,10926601:195718
x1,129:12534749,10926601
k1,129:12730467,10926601:195718
x1,129:12992870,10926601
x1,129:14568878,10926601
x1,129:15028282,10926601
k1,129:15224297,10926601:196015
x1,129:18901089,10926601
k1,129:19096807,10926601:195718
x1,129:19665733,10926601
k1,129:19861451,10926601:195718
x1,129:20627378,10926601
k1,129:20823097,10926601:195719
x1,129:21085500,10926601
x1,129:22661508,10926601
x1,129:23120912,10926601
k1,129:23316927,10926601:196015
x1,129:25680910,10926601
k1,129:25876628,10926601:195718
x1,129:26445554,10926601
k1,129:26641272,10926601:195718
x1,129:27407199,10926601
k1,129:27602917,10926601:195718
x1,129:27865320,10926601
x1,129:29441328,10926601
x1,129:29900732,10926601
k1,129:30096747,10926601:196015
x1,129:31015553,10926601
k1,129:31211271,10926601:195718
x1,129:34580749,10926601
k1,129:34776468,10926601:195719
x1,129:35345394,10926601
k1,129:35541112,10926601:195718
x1,129:36307039,10926601
k1,129:36169413,10926601:0
)
(1,130:3139269,10926601:0,0,170256
(1,130:3139269,10926601:0,461695,10808
k1,130:1390781,10926601:-1748488
x1,130:2483909,10926601
g1,130:3139269,10926601
)
)
(1,130:3139269,11909641:33030144,536337,170256
x1,130:3379910,11909641
x1,130:4981086,11909641
x1,130:5447826,11909641
k1,129:5645317,11909641:197491
x1,129:9024557,11909641
k1,129:9221754,11909641:197197
x1,129:9799765,11909641
k1,129:9996961,11909641:197196
x1,129:10775119,11909641
k1,129:10972316,11909641:197197
x1,129:11238909,11909641
x1,129:12840085,11909641
x1,129:13306825,11909641
k1,129:13504316,11909641:197491
x1,129:15149518,11909641
x1,129:15493185,11909641
k1,129:15690381,11909641:197196
x1,129:16268392,11909641
k1,129:16465589,11909641:197197
x1,129:17243747,11909641
k1,129:17440944,11909641:197197
x1,129:17707537,11909641
x1,129:19308713,11909641
x1,129:19775453,11909641
k1,129:19972944,11909641:197491
x1,129:22108062,11909641
k1,129:22305258,11909641:197196
x1,129:23461302,11909641
k1,129:23658499,11909641:197197
x1,129:26593416,11909641
k1,129:26790612,11909641:197196
x1,129:27057205,11909641
x1,129:28658381,11909641
x1,129:29147529,11909641
k1,129:29345020,11909641:197491
x1,129:32235900,11909641
k1,129:32433097,11909641:197197
x1,129:36169413,11909641
k1,129:36169413,11909641:0
)
(1,130:3139269,11909641:0,0,170256
(1,130:3139269,11909641:0,461695,10808
k1,130:1390781,11909641:-1748488
x1,130:2483909,11909641
g1,130:3139269,11909641
)
)
(1,130:3139269,12892681:33030144,536337,170256
x1,130:5808382,12892681
k1,129:5996769,12892681:188387
x1,129:8201731,12892681
k1,129:8390119,12892681:188388
x1,129:9973909,12892681
x1,129:10304308,12892681
k1,129:10492695,12892681:188387
x1,129:11049131,12892681
k1,129:11237519,12892681:188388
x1,129:11986631,12892681
k1,129:12175018,12892681:188387
x1,129:12431659,12892681
x1,129:13973067,12892681
x1,129:14422384,12892681
k1,129:14613512,12892681:191128
x1,129:17010389,12892681
x1,129:17387878,12892681
x1,129:17761441,12892681
x1,129:18083968,12892681
k1,129:18272355,12892681:188387
x1,129:18828791,12892681
k1,129:19017179,12892681:188388
x1,129:19766291,12892681
k1,129:19954678,12892681:188387
x1,129:20211319,12892681
x1,129:22138079,12892681
x1,129:22587396,12892681
k1,129:22778524,12892681:191128
x1,129:23891416,12892681
k1,129:24079803,12892681:188387
x1,129:24764951,12892681
k1,129:24953338,12892681:188387
x1,129:25916718,12892681
k1,129:26107846,12892681:191128
x1,129:27478911,12892681
k1,129:27667290,12892681:188379
x1,129:28181334,12892681
k1,129:28369722,12892681:188388
x1,129:28711910,12892681
k1,129:28900297,12892681:188387
x1,129:32067859,12892681
k1,129:32256247,12892681:188388
x1,129:33668935,12892681
k1,129:33857322,12892681:188387
x1,129:36169413,12892681
k1,129:36169413,12892681:0
)
(1,130:3139269,12892681:0,0,170256
(1,130:3139269,12892681:0,461695,10808
k1,130:1390781,12892681:-1748488
x1,130:2483909,12892681
g1,130:3139269,12892681
)
)
(1,130:3139269,13875721:33030144,536337,170256
x1,130:4074583,13875721
k1,129:4331165,13875721:256582
x1,129:6202593,13875721
k1,129:6459115,13875721:256522
x1,129:8375445,13875721
k1,129:8632027,13875721:256582
x1,129:11372970,13875721
k1,129:11659539,13875721:286569
x1,129:12149648,13875721
k1,129:12406230,13875721:256582
x1,129:15079787,13875721
k1,129:15336369,13875721:256582
x1,129:16316595,13875721
k1,129:16573178,13875721:256583
x1,129:19603656,13875721
k1,129:19860238,13875721:256582
x1,129:24270480,13875721
k1,129:24527062,13875721:256582
x1,129:25195259,13875721
k1,129:25451841,13875721:256582
x1,129:26432067,13875721
k1,129:26688649,13875721:256582
x1,129:27490798,13875721
x1,129:27884015,13875721
k1,129:28140597,13875721:256582
x1,129:31303480,13875721
k1,129:31560062,13875721:256582
x1,129:34011416,13875721
k1,129:34297985,13875721:286569
x1,129:36169413,13875721
k1,129:36169413,13875721:0
)
(1,130:3139269,13875721:0,0,170256
(1,130:3139269,13875721:0,461695,10808
k1,130:1390781,13875721:-1748488
x1,130:2483909,13875721
g1,130:3139269,13875721
)
)
(1,130:3139269,14858761:33030144,536337,170256
x1,130:4287363,14858761
k1,129:4484417,14858761:197054
x1,129:6891910,14858761
k1,129:7088964,14858761:197054
x1,129:7574749,14858761
k1,129:7771803,14858761:197054
x1,129:8875368,14858761
k1,129:9072422,14858761:197054
x1,129:9822975,14858761
k1,129:10020029,14858761:197054
x1,129:12360726,14858761
k1,129:12557780,14858761:197054
x1,129:13176346,14858761
k1,129:13373400,14858761:197054
x1,129:14344978,14858761
k1,129:14542033,14858761:197055
x1,129:15910348,14858761
k1,129:16107402,14858761:197054
x1,129:16769703,14858761
k1,129:16966757,14858761:197054
x1,129:18910699,14858761
x1,129:21383383,14858761
k1,129:21580437,14858761:197054
x1,129:24937241,14858761
k1,129:25134295,14858761:197054
x1,129:28181028,14858761
k1,129:28378082,14858761:197054
x1,129:29791720,14858761
k1,129:29988774,14858761:197054
x1,129:30960352,14858761
k1,129:31157406,14858761:197054
x1,129:34779756,14858761
k1,129:34976810,14858761:197054
x1,129:36169413,14858761
k1,129:36169413,14858761:0
)
(1,130:3139269,14858761:0,0,170256
(1,130:3139269,14858761:0,461695,10808
k1,130:1390781,14858761:-1748488
x1,130:2483909,14858761
g1,130:3139269,14858761
)
)
(1,130:3139269,15841801:33030144,536337,170256
x1,130:4117574,15841801
k1,129:4314028,15841801:196454
x1,129:6538022,15841801
k1,129:6734476,15841801:196454
x1,129:8290805,15841801
k1,129:8487260,15841801:196455
x1,129:9110109,15841801
x1,129:11223633,15841801
k1,129:11420087,15841801:196454
x1,129:13065268,15841801
k1,129:13261722,15841801:196454
x1,129:14239227,15841801
k1,129:14435681,15841801:196454
x1,129:14791137,15841801
k1,129:14987591,15841801:196454
x1,129:16810500,15841801
k1,129:17006955,15841801:196455
x1,129:21009851,15841801
k1,129:21206305,15841801:196454
x1,129:21873192,15841801
k1,129:22069646,15841801:196454
x1,129:25982888,15841801
k1,129:26179342,15841801:196454
x1,129:28091916,15841801
k1,129:28288370,15841801:196454
x1,129:30689303,15841801
k1,129:30885758,15841801:196455
x1,129:33997612,15841801
k1,129:34194066,15841801:196454
x1,129:34994654,15841801
k1,129:35191108,15841801:196454
x1,129:36169413,15841801
k1,129:36169413,15841801:0
)
(1,130:3139269,15841801:0,0,170256
(1,130:3139269,15841801:0,461695,10808
k1,130:1390781,15841801:-1748488
x1,130:2483909,15841801
g1,130:3139269,15841801
)
)
(1,130:3139269,16824841:33030144,536337,170256
x1,130:5846926,16824841
k1,129:6044066,16824841:197140
x1,129:7161500,16824841
k1,129:7358640,16824841:197140
x1,129:8733741,16824841
k1,129:8930882,16824841:197141
x1,129:10778805,16824841
k1,129:10975945,16824841:197140
x1,129:13297462,16824841
k1,129:13494602,16824841:197140
x1,129:14053308,16824841
k1,129:14250448,16824841:197140
x1,129:15002616,16824841
k1,129:15199757,16824841:197141
x1,129:15457446,16824841
x1,129:17005146,16824841
x1,129:17456297,16824841
k1,129:17653703,16824841:197406
x1,129:18857033,16824841
k1,129:19054173,16824841:197140
x1,129:22212990,16824841
k1,129:22410397,16824841:197407
x1,129:23184247,16824841
x1,129:24066886,16824841
x1,129:24434150,16824841
x1,129:25023634,16824841
x1,129:25185646,16824841
k1,129:25383052,16824841:197406
x1,129:25899193,16824841
k1,129:26096333,16824841:197140
x1,129:27257086,16824841
k1,129:27454226,16824841:197140
x1,129:28399857,16824841
k1,129:28596998,16824841:197141
x1,129:32251062,16824841
k1,129:32448202,16824841:197140
x1,129:35026642,16824841
k1,129:35223782,16824841:197140
x1,129:36169413,16824841
k1,129:36169413,16824841:0
)
(1,130:3139269,16824841:0,0,170256
(1,130:3139269,16824841:0,461695,10808
k1,130:1390781,16824841:-1748488
x1,130:2483909,16824841
g1,130:3139269,16824841
)
)
(1,130:3139269,17807881:33030144,536337,170256
x1,130:5295558,17807881
k1,129:5492848,17807881:197290
x1,129:8208006,17807881
k1,129:8405296,17807881:197290
x1,129:9181504,17807881
k1,129:9378794,17807881:197290
x1,129:10327308,17807881
k1,129:10524599,17807881:197291
x1,129:13240512,17807881
k1,129:13437802,17807881:197290
x1,129:15032885,17807881
k1,129:15230175,17807881:197290
x1,129:16351015,17807881
k1,129:16548306,17807881:197291
x1,129:17496820,17807881
k1,129:17694110,17807881:197290
x1,129:19850399,17807881
k1,129:20047688,17807881:197289
x1,129:20651570,17807881
k1,129:20848861,17807881:197291
x1,129:21797375,17807881
k1,129:21994665,17807881:197290
x1,129:25271783,17807881
k1,129:25469073,17807881:197290
x1,129:27323406,17807881
k1,129:27520697,17807881:197291
x1,129:28038412,17807881
k1,129:28235702,17807881:197290
x1,129:30045798,17807881
k1,129:30243088,17807881:197290
x1,129:33174799,17807881
k1,129:33372090,17807881:197291
x1,129:33975972,17807881
k1,129:34173262,17807881:197290
x1,129:36307039,17807881
k1,129:36169413,17807881:0
)
(1,130:3139269,17807881:0,0,170256
(1,130:3139269,17807881:0,461695,10808
k1,130:1390781,17807881:-1748488
x1,130:2483909,17807881
g1,130:3139269,17807881
)
)
(1,130:3139269,18790921:33030144,536337,170256
x1,130:3616885,18790921
k1,129:3813489,18790921:196604
x1,129:4334876,18790921
k1,129:4531481,18790921:196605
x1,129:7571525,18790921
k1,129:7768129,18790921:196604
x1,129:8376294,18790921
k1,129:8572898,18790921:196604
x1,129:11872468,18790921
k1,129:12069072,18790921:196604
x1,129:13241621,18790921
k1,129:13438226,18790921:196605
x1,129:14393467,18790921
k1,129:14590071,18790921:196604
x1,129:16760080,18790921
k1,129:16956684,18790921:196604
x1,129:17911925,18790921
k1,129:18108529,18790921:196604
x1,129:20496649,18790921
k1,129:20693254,18790921:196605
x1,129:21344419,18790921
k1,129:21541023,18790921:196604
x1,129:24471637,18790921
k1,129:24668242,18790921:196605
x1,129:25623483,18790921
k1,129:25820088,18790921:196605
x1,129:27600021,18790921
k1,129:27796625,18790921:196604
x1,129:28751866,18790921
k1,129:28948470,18790921:196604
x1,129:31120041,18790921
k1,129:31316645,18790921:196604
x1,129:31967810,18790921
k1,129:32164415,18790921:196605
x1,129:33119656,18790921
k1,129:33316260,18790921:196604
x1,129:33663336,18790921
x1,129:36169413,18790921
k1,129:36169413,18790921:0
)
(1,130:3139269,18790921:0,0,170256
(1,130:3139269,18790921:0,461695,10808
k1,130:1390781,18790921:-1748488
x1,130:2483909,18790921
g1,130:3139269,18790921
)
)
(1,130:3139269,19773961:33030144,536337,170256
x1,130:5001523,19773961
k1,129:5198606,19773961:197083
x1,129:7305101,19773961
k1,129:7502421,19773961:197320
x1,129:8477853,19773961
x1,129:9388919,19773961
x1,129:9768372,19773961
x1,129:10376799,19773961
x1,129:10544906,19773961
k1,129:10742227,19773961:197321
x1,129:11096636,19773961
k1,129:11293719,19773961:197083
x1,129:12135834,19773961
x1,129:12875206,19773961
k1,129:13072289,19773961:197083
x1,129:15510861,19773961
k1,129:15707944,19773961:197083
x1,129:16372865,19773961
k1,129:16569949,19773961:197084
x1,129:19805921,19773961
k1,129:20003004,19773961:197083
x1,129:20535406,19773961
k1,129:20732489,19773961:197083
x1,129:23703439,19773961
k1,129:23900522,19773961:197083
x1,129:24521535,19773961
x1,129:26408517,19773961
k1,129:26605600,19773961:197083
x1,129:27226613,19773961
k1,129:27423696,19773961:197083
x1,129:28487722,19773961
k1,129:28684805,19773961:197083
x1,129:30036999,19773961
k1,129:30234320,19773961:197321
x1,129:32273778,19773961
x1,129:32661103,19773961
x1,129:33269530,19773961
x1,129:33437637,19773961
k1,129:33634958,19773961:197321
x1,129:34610380,19773961
x1,129:34997705,19773961
k1,129:35194788,19773961:197083
x1,129:36169413,19773961
k1,129:36169413,19773961:0
)
(1,130:3139269,19773961:0,0,170256
(1,130:3139269,19773961:0,461695,10808
k1,130:1390781,19773961:-1748488
x1,130:2483909,19773961
g1,130:3139269,19773961
)
)
(1,130:3139269,20757001:33030144,536337,170256
x1,130:6502800,20757001
g1,129:6699408,20757001
x1,129:7616382,20757001
g1,129:7812990,20757001
x1,129:8773997,20757001
g1,129:8970605,20757001
x1,129:11111239,20757001
g1,129:11307847,20757001
x1,129:14104353,20757001
g1,129:14300961,20757001
x1,129:14868752,20757001
g1,129:15065360,20757001
x1,129:15829759,20757001
g1,129:16026367,20757001
x1,129:16288246,20757001
x1,129:17861110,20757001
x1,129:18319597,20757001
k1,130:36169413,20757001:17987442
g1,130:36169413,20757001
)
(1,130:3139269,20757001:0,0,170256
(1,130:3139269,20757001:0,461695,10808
k1,130:1390781,20757001:-1748488
x1,130:2483909,20757001
g1,130:3139269,20757001
)
)
h1,130:3139269,20757001:0,0,170256
(1,132:3139269,22139039:33030144,536337,170256
h1,131:3139269,22139039:559403,0,0
x1,131:4620229,22139039
k1,131:4817090,22139039:196861
x1,131:8196658,22139039
k1,131:8393518,22139039:196860
x1,131:8964148,22139039
k1,131:9161009,22139039:196861
x1,131:9929230,22139039
k1,131:10126217,22139039:196987
x1,131:12453023,22139039
k1,131:12649884,22139039:196861
x1,131:13615696,22139039
k1,131:13812557,22139039:196861
x1,131:15173552,22139039
k1,131:15370412,22139039:196860
x1,131:17741483,22139039
k1,131:17938344,22139039:196861
x1,131:18553239,22139039
k1,131:18750100,22139039:196861
x1,131:20594007,22139039
k1,131:20790867,22139039:196860
x1,131:22679018,22139039
k1,131:22875879,22139039:196861
x1,131:26256230,22139039
k1,131:26453091,22139039:196861
x1,131:27594372,22139039
k1,131:27791232,22139039:196860
x1,131:28142149,22139039
x1,131:30852348,22139039
k1,131:31049209,22139039:196861
x1,131:32234734,22139039
k1,131:32431595,22139039:196861
x1,131:32871021,22139039
k1,131:33067882,22139039:196861
x1,131:33595039,22139039
k1,131:33791899,22139039:196860
x1,131:34142816,22139039
k1,131:34339677,22139039:196861
x1,131:36182782,22139039
k1,131:36169413,22139039:0
)
(1,132:3139269,22139039:0,0,170256
(1,132:3139269,22139039:0,461695,10808
k1,132:1390781,22139039:-1748488
x1,132:2483909,22139039
g1,132:3139269,22139039
)
)
(1,132:3139269,23122079:33030144,536337,170256
x1,132:6704042,23122079
k1,131:6926190,23122079:222148
x1,131:9866089,23122079
k1,131:10088236,23122079:222147
x1,131:11023547,23122079
k1,131:11245695,23122079:222148
x1,131:14675702,23122079
k1,131:14897850,23122079:222148
x1,131:15476996,23122079
k1,131:15699143,23122079:222147
x1,131:16478829,23122079
k1,131:16700977,23122079:222148
x1,131:16968094,23122079
x1,131:18572414,23122079
x1,131:19040071,23122079
k1,131:19274988,23122079:234917
x1,131:20522341,23122079
x1,131:20911632,23122079
k1,131:21133780,23122079:222148
x1,131:23628477,23122079
k1,131:23850625,23122079:222148
x1,131:24652785,23122079
k1,131:24874932,23122079:222147
x1,131:25855158,23122079
k1,131:26077306,23122079:222148
x1,131:27903795,23122079
k1,131:28125943,23122079:222148
x1,131:32715047,23122079
k1,131:32937194,23122079:222147
x1,131:33605391,23122079
k1,131:33827539,23122079:222148
x1,131:34228619,23122079
x1,131:36169413,23122079
k1,131:36169413,23122079:0
)
(1,132:3139269,23122079:0,0,170256
(1,132:3139269,23122079:0,461695,10808
k1,132:1390781,23122079:-1748488
x1,132:2483909,23122079
g1,132:3139269,23122079
)
)
(1,132:3139269,24105119:33030144,536337,170256
x1,132:6711414,24105119
k1,131:6907128,24105119:195714
x1,131:10739641,24105119
k1,131:10935356,24105119:195715
x1,131:14244869,24105119
k1,131:14440583,24105119:195714
x1,131:16313702,24105119
k1,131:16509416,24105119:195714
x1,131:18860819,24105119
k1,131:19056534,24105119:195715
x1,131:20798719,24105119
k1,131:20994433,24105119:195714
x1,131:24652876,24105119
k1,131:24848590,24105119:195714
x1,131:26242662,24105119
k1,131:26438376,24105119:195714
x1,131:27396499,24105119
k1,131:27592214,24105119:195715
x1,131:30335640,24105119
k1,131:30531354,24105119:195714
x1,131:31663549,24105119
k1,131:31859263,24105119:195714
x1,131:33252530,24105119
k1,131:33448245,24105119:195715
x1,131:35320580,24105119
k1,131:35516294,24105119:195714
x1,131:36169413,24105119
k1,131:36169413,24105119:0
)
(1,132:3139269,24105119:0,0,170256
(1,132:3139269,24105119:0,461695,10808
k1,132:1390781,24105119:-1748488
x1,132:2483909,24105119
g1,132:3139269,24105119
)
)
(1,132:3139269,25088159:33030144,536337,170256
x1,132:6219072,25088159
k1,131:6415025,25088159:195953
x1,131:8790015,25088159
k1,131:8985968,25088159:195953
x1,131:9645649,25088159
k1,131:9841602,25088159:195953
x1,131:13097213,25088159
k1,131:13293166,25088159:195953
x1,131:17230634,25088159
k1,131:17426805,25088159:196171
x1,131:18570358,25088159
k1,131:18766311,25088159:195953
x1,131:20130014,25088159
k1,131:20325967,25088159:195953
x1,131:22525136,25088159
k1,131:22721089,25088159:195953
x1,131:25492826,25088159
k1,131:25688779,25088159:195953
x1,131:26304898,25088159
k1,131:26500851,25088159:195953
x1,131:27468585,25088159
k1,131:27664538,25088159:195953
x1,131:29863741,25088159
x1,131:31443667,25088159
k1,131:31639620,25088159:195953
x1,131:36169413,25088159
k1,131:36169413,25088159:0
)
(1,132:3139269,25088159:0,0,170256
(1,132:3139269,25088159:0,461695,10808
k1,132:1390781,25088159:-1748488
x1,132:2483909,25088159
g1,132:3139269,25088159
)
)
(1,132:3139269,26071199:33030144,536337,170256
x1,132:3807466,26071199
k1,131:4006295,26071199:198829
x1,131:5654707,26071199
k1,131:5853537,26071199:198830
x1,131:8081899,26071199
k1,131:8280728,26071199:198829
x1,131:8904800,26071199
x1,131:9464296,26071199
x1,131:10792816,26071199
k1,131:10991646,26071199:198830
x1,131:11971872,26071199
k1,131:12170701,26071199:198829
x1,131:15244555,26071199
k1,131:15443384,26071199:198829
x1,131:18895833,26071199
k1,131:19095773,26071199:199940
x1,131:20833235,26071199
k1,131:21032065,26071199:198830
x1,131:23617393,26071199
k1,131:23816222,26071199:198829
x1,131:24351246,26071199
k1,131:24550076,26071199:198830
x1,131:29183303,26071199
k1,131:29382132,26071199:198829
x1,131:30540446,26071199
k1,131:30739275,26071199:198829
x1,131:31185259,26071199
k1,131:31384089,26071199:198830
x1,131:31919113,26071199
k1,131:32117942,26071199:198829
x1,131:33143094,26071199
k1,131:33341924,26071199:198830
x1,131:35168424,26071199
k1,131:35367253,26071199:198829
x1,131:36169413,26071199
k1,131:36169413,26071199:0
)
(1,132:3139269,26071199:0,0,170256
(1,132:3139269,26071199:0,461695,10808
k1,132:1390781,26071199:-1748488
x1,132:2483909,26071199
g1,132:3139269,26071199
)
)
(1,132:3139269,27054239:33030144,536337,170256
x1,132:5367197,27054239
g1,131:5563805,27054239
x1,131:5912976,27054239
x1,131:6290467,27054239
x1,131:8833775,27054239
g1,131:9030383,27054239
x1,131:10952407,27054239
g1,131:11149015,27054239
x1,131:12503238,27054239
g1,131:12699846,27054239
x1,131:13442233,27054239
g1,131:13638841,27054239
x1,131:13988012,27054239
g1,131:14184620,27054239
x1,131:16805774,27054239
g1,131:17002382,27054239
x1,131:18749810,27054239
g1,131:18946418,27054239
x1,131:21829439,27054239
g1,131:22026047,27054239
x1,131:23161650,27054239
g1,131:23358258,27054239
x1,131:26415875,27054239
g1,131:26612483,27054239
x1,131:29102288,27054239
g1,131:29298896,27054239
x1,131:31831971,27054239
g1,131:32028579,27054239
x1,131:32640415,27054239
g1,131:32837023,27054239
x1,131:34409080,27054239
g1,131:34605688,27054239
x1,131:35981137,27054239
k1,132:36169413,27054239:325902
g1,132:36169413,27054239
)
(1,132:3139269,27054239:0,0,170256
(1,132:3139269,27054239:0,461695,10808
k1,132:1390781,27054239:-1748488
x1,132:2483909,27054239
g1,132:3139269,27054239
)
)
h1,132:3139269,27054239:0,0,170256
(1,134:3139269,28436278:33030144,536337,170256
h1,133:3139269,28436278:559403,0,0
x1,133:7039636,28436278
k1,133:7349523,28436278:309887
x1,133:7928669,28436278
k1,133:8238555,28436278:309886
x1,133:9018241,28436278
k1,133:9384768,28436278:366527
x1,133:12547660,28436278
k1,133:12857546,28436278:309886
x1,133:14461043,28436278
k1,133:14770930,28436278:309887
x1,133:16419356,28436278
x1,133:18245856,28436278
k1,133:18555743,28436278:309887
x1,133:21497226,28436278
k1,133:21863752,28436278:366526
x1,133:22843978,28436278
k1,133:23153864,28436278:309886
x1,133:26094547,28436278
k1,133:26404434,28436278:309887
x1,133:29724534,28436278
k1,133:30091060,28436278:366526
x1,133:33009301,28436278
k1,133:33375827,28436278:366526
x1,133:34534141,28436278
k1,133:34844028,28436278:309887
x1,133:35290024,28436278
x1,133:36169413,28436278
k1,133:36169413,28436278:0
)
(1,134:3139269,28436278:0,0,170256
(1,134:3139269,28436278:0,461695,10808
k1,134:1390781,28436278:-1748488
x1,134:2483909,28436278
g1,134:3139269,28436278
)
)
(1,134:3139269,29419318:33030144,536337,170256
x1,134:7104320,29419318
k1,133:7299871,29419318:195551
x1,133:11043525,29419318
k1,133:11239075,29419318:195550
x1,133:14046594,29419318
k1,133:14242145,29419318:195551
x1,133:14955258,29419318
x1,133:17683613,29419318
k1,133:17879163,29419318:195550
x1,133:21265042,29419318
k1,133:21460593,29419318:195551
x1,133:22039739,29419318
k1,133:22235289,29419318:195550
x1,133:23014975,29419318
k1,133:23210526,29419318:195551
x1,133:23477643,29419318
x1,133:25081963,29419318
x1,133:25549620,29419318
k1,133:25745523,29419318:195903
x1,133:26681638,29419318
k1,133:26877189,29419318:195551
x1,133:29817867,29419318
k1,133:30013417,29419318:195550
x1,133:31394726,29419318
k1,133:31590276,29419318:195550
x1,133:33149663,29419318
k1,133:33345213,29419318:195550
x1,133:34771445,29419318
k1,133:34966996,29419318:195551
x1,133:36169413,29419318
k1,133:36169413,29419318:0
)
(1,134:3139269,29419318:0,0,170256
(1,134:3139269,29419318:0,461695,10808
k1,134:1390781,29419318:-1748488
x1,134:2483909,29419318
g1,134:3139269,29419318
)
)
(1,134:3139269,30402358:33030144,536337,170256
x1,134:4258974,30402358
k1,133:4456369,30402358:197395
x1,133:7256376,30402358
k1,133:7453771,30402358:197395
x1,133:9929671,30402358
k1,133:10127460,30402358:197789
x1,133:11075013,30402358
x1,133:11450935,30402358
k1,133:11648330,30402358:197395
x1,133:12725383,30402358
x1,133:13997568,30402358
k1,133:14194964,30402358:197396
x1,133:15358076,30402358
k1,133:15555471,30402358:197395
x1,133:16503024,30402358
k1,133:16700419,30402358:197395
x1,133:19543080,30402358
k1,133:19740475,30402358:197395
x1,133:22066720,30402358
k1,133:22264115,30402358:197395
x1,133:26054341,30402358
k1,133:26251736,30402358:197395
x1,133:27199289,30402358
k1,133:27396685,30402358:197396
x1,133:28990162,30402358
k1,133:29187557,30402358:197395
x1,133:29962968,30402358
x1,133:30342816,30402358
k1,133:30540211,30402358:197395
x1,133:34051273,30402358
k1,133:34249062,30402358:197789
x1,133:34722834,30402358
k1,133:34920229,30402358:197395
x1,133:36169413,30402358
k1,133:36169413,30402358:0
)
(1,134:3139269,30402358:0,0,170256
(1,134:3139269,30402358:0,461695,10808
k1,134:1390781,30402358:-1748488
x1,134:2483909,30402358
g1,134:3139269,30402358
)
)
(1,134:3139269,31385398:33030144,536337,170256
x1,134:5495375,31385398
k1,133:5691272,31385398:195897
x1,133:6848486,31385398
k1,133:7044382,31385398:195896
x1,133:8159161,31385398
k1,133:8355058,31385398:195897
x1,133:10669507,31385398
k1,133:10865403,31385398:195896
x1,133:11379971,31385398
k1,133:11575868,31385398:195897
x1,133:13161264,31385398
k1,133:13357160,31385398:195896
x1,133:13699697,31385398
x1,133:15866007,31385398
k1,133:16061904,31385398:195897
x1,133:16662115,31385398
k1,133:16858011,31385398:195896
x1,133:18529041,31385398
k1,133:18724938,31385398:195897
x1,133:19838965,31385398
k1,133:20034861,31385398:195896
x1,133:21063254,31385398
x1,133:22220468,31385398
k1,133:22416365,31385398:195897
x1,133:25330254,31385398
k1,133:25526150,31385398:195896
x1,133:27733362,31385398
k1,133:27929496,31385398:196134
x1,133:29815002,31385398
k1,133:30010898,31385398:195896
x1,133:30525466,31385398
k1,133:30721363,31385398:195897
x1,133:32093043,31385398
k1,133:32288939,31385398:195896
x1,133:33188490,31385398
k1,133:33384387,31385398:195897
x1,133:34797733,31385398
x1,133:36169413,31385398
k1,133:36169413,31385398:0
)
(1,134:3139269,31385398:0,0,170256
(1,134:3139269,31385398:0,461695,10808
k1,134:1390781,31385398:-1748488
x1,134:2483909,31385398
g1,134:3139269,31385398
)
)
(1,134:3139269,32368438:33030144,536337,170256
x1,134:8273026,32368438
k1,134:36169412,32368438:28034012
g1,134:36169412,32368438
)
(1,134:3139269,32368438:0,0,170256
(1,134:3139269,32368438:0,461695,10808
k1,134:1390781,32368438:-1748488
x1,134:2483909,32368438
g1,134:3139269,32368438
)
)
h1,134:3139269,32368438:0,0,170256
(1,136:3139269,33750476:33030144,536337,170256
h1,135:3139269,33750476:559403,0,0
x1,135:6010753,33750476
k1,135:6162338,33750476:151585
x1,135:6718774,33750476
k1,135:6870359,33750476:151585
x1,135:7619471,33750476
k1,135:7786064,33750476:166593
x1,135:10054992,33750476
k1,135:10206577,33750476:151585
x1,135:11148365,33750476
k1,135:11299949,33750476:151584
x1,135:12627088,33750476
k1,135:12778629,33750476:151541
x1,135:15090720,33750476
k1,135:15242305,33750476:151585
x1,135:15841905,33750476
k1,135:15993489,33750476:151584
x1,135:16335677,33750476
x1,135:18078753,33750476
k1,135:18230338,33750476:151585
x1,135:20028376,33750476
k1,135:20179917,33750476:151541
x1,135:22513573,33750476
k1,135:22680165,33750476:166592
x1,135:24392646,33750476
k1,135:24544231,33750476:151585
x1,135:26470971,33750476
k1,135:26622556,33750476:151585
x1,135:27821756,33750476
k1,135:27973341,33750476:151585
x1,135:30370209,33750476
k1,135:30521794,33750476:151585
x1,135:31463582,33750476
k1,135:31615167,33750476:151585
x1,135:36196938,33750476
k1,135:36169413,33750476:0
)
(1,136:3139269,33750476:0,0,170256
(1,136:3139269,33750476:0,461695,10808
k1,136:1390781,33750476:-1748488
x1,136:2483909,33750476
g1,136:3139269,33750476
)
)
(1,136:3139269,34733516:33030144,536337,170256
x1,136:3807466,34733516
k1,135:4010109,34733516:202643
x1,135:5658521,34733516
k1,135:5861164,34733516:202643
x1,135:8089526,34733516
k1,135:8292169,34733516:202643
x1,135:9450483,34733516
k1,135:9653127,34733516:202644
x1,135:10633353,34733516
k1,135:10835996,34733516:202643
x1,135:12885499,34733516
k1,135:13088142,34733516:202643
x1,135:13756339,34733516
k1,135:13958982,34733516:202643
x1,135:14939208,34733516
k1,135:15141851,34733516:202643
x1,135:16745348,34733516
k1,135:16947991,34733516:202643
x1,135:18953369,34733516
k1,135:19156013,34733516:202644
x1,135:21562462,34733516
k1,135:21765105,34733516:202643
x1,135:22344251,34733516
k1,135:22546894,34733516:202643
x1,135:23326580,34733516
k1,135:23529223,34733516:202643
x1,135:23796340,34733516
x1,135:25400660,34733516
x1,135:25868317,34733516
k1,135:26073978,34733516:205661
x1,135:26742175,34733516
k1,135:26944818,34733516:202643
x1,135:28415153,34733516
k1,135:28617796,34733516:202643
x1,135:29196953,34733516
x1,135:30458907,34733516
k1,135:30664568,34733516:205661
x1,135:31644794,34733516
k1,135:31847437,34733516:202643
x1,135:36169413,34733516
k1,135:36169413,34733516:0
)
(1,136:3139269,34733516:0,0,170256
(1,136:3139269,34733516:0,461695,10808
k1,136:1390781,34733516:-1748488
x1,136:2483909,34733516
g1,136:3139269,34733516
)
)
(1,136:3139269,35716556:33030144,536337,170256
x1,136:3807466,35716556
k1,135:4045631,35716556:238165
x1,135:5025857,35716556
k1,135:5264021,35716556:238164
x1,135:9184947,35716556
k1,135:9423112,35716556:238165
x1,135:13299917,35716556
k1,135:13538082,35716556:238165
x1,135:16300694,35716556
k1,135:16538858,35716556:238164
x1,135:18098245,35716556
k1,135:18336410,35716556:238165
x1,135:21010765,35716556
k1,135:21248930,35716556:238165
x1,135:22897342,35716556
k1,135:23135507,35716556:238165
x1,135:23714664,35716556
x1,135:24374987,35716556
k1,135:24613151,35716556:238164
x1,135:26885635,35716556
k1,135:27123800,35716556:238165
x1,135:29306443,35716556
k1,135:29544608,35716556:238165
x1,135:30168680,35716556
k1,135:30406844,35716556:238164
x1,135:31387070,35716556
k1,135:31625235,35716556:238165
x1,135:36169413,35716556
k1,135:36169413,35716556:0
)
(1,136:3139269,35716556:0,0,170256
(1,136:3139269,35716556:0,461695,10808
k1,136:1390781,35716556:-1748488
x1,136:2483909,35716556
g1,136:3139269,35716556
)
)
(1,136:3139269,36699596:33030144,536337,170256
x1,136:3807466,36699596
k1,135:4074047,36699596:266581
x1,135:4475127,36699596
x1,135:10031868,36699596
k1,135:10298450,36699596:266582
x1,135:10966647,36699596
k1,135:11233228,36699596:266581
x1,135:12481372,36699596
x1,135:14467089,36699596
k1,135:14733670,36699596:266581
x1,135:17162572,36699596
k1,135:17464140,36699596:301568
x1,135:18711493,36699596
k1,135:18978075,36699596:266582
x1,135:22185873,36699596
k1,135:22452454,36699596:266581
x1,135:23120651,36699596
k1,135:23387232,36699596:266581
x1,135:24367458,36699596
k1,135:24634039,36699596:266581
x1,135:26059448,36699596
k1,135:26326030,36699596:266582
x1,135:27484344,36699596
k1,135:27750925,36699596:266581
x1,135:30557641,36699596
k1,135:30824222,36699596:266581
x1,135:32428533,36699596
k1,135:32695045,36699596:266512
x1,135:34923407,36699596
k1,135:35189988,36699596:266581
x1,135:36169413,36699596
k1,135:36169413,36699596:0
)
(1,136:3139269,36699596:0,0,170256
(1,136:3139269,36699596:0,461695,10808
k1,136:1390781,36699596:-1748488
x1,136:2483909,36699596
g1,136:3139269,36699596
)
)
(1,136:3139269,37682636:33030144,536337,170256
x1,136:4164421,37682636
k1,135:4370089,37682636:205668
x1,135:7934840,37682636
k1,135:8140507,37682636:205667
x1,135:8764579,37682636
x1,135:11082794,37682636
k1,135:11292992,37682636:210198
x1,135:12229107,37682636
k1,135:12434774,37682636:205667
x1,135:14173038,37682636
k1,135:14378706,37682636:205668
x1,135:17141319,37682636
k1,135:17346986,37682636:205667
x1,135:19374809,37682636
k1,135:19585007,37682636:210198
x1,135:20030991,37682636
k1,135:20236659,37682636:205668
x1,135:22376003,37682636
k1,135:22581670,37682636:205667
x1,135:23338904,37682636
k1,135:23544572,37682636:205668
x1,135:26174014,37682636
k1,135:26379681,37682636:205667
x1,135:27003753,37682636
k1,135:27209421,37682636:205668
x1,135:28278687,37682636
k1,135:28484355,37682636:205668
x1,135:28840509,37682636
k1,135:29046176,37682636:205667
x1,135:31808789,37682636
k1,135:32014457,37682636:205668
x1,135:34019836,37682636
k1,135:34225503,37682636:205667
x1,135:35428721,37682636
k1,135:35634389,37682636:205668
x1,135:36169413,37682636
k1,135:36169413,37682636:0
)
(1,136:3139269,37682636:0,0,170256
(1,136:3139269,37682636:0,461695,0
k1,136:1390781,37682636:-1748488
x1,136:2483909,37682636
g1,136:3139269,37682636
)
)
(1,136:3139269,38665676:33030144,536337,170256
x1,136:4809356,38665676
x1,136:8808595,38665676
k1,135:9005210,38665676:196615
x1,135:10411857,38665676
k1,135:10608472,38665676:196615
x1,135:12806270,38665676
k1,135:13002884,38665676:196614
x1,135:14145300,38665676
k1,135:14341915,38665676:196615
x1,135:16714554,38665676
k1,135:16911169,38665676:196615
x1,135:17526676,38665676
k1,135:17723291,38665676:196615
x1,135:19349089,38665676
x1,135:19732875,38665676
x1,135:20072352,38665676
k1,135:20268966,38665676:196614
x1,135:21235739,38665676
k1,135:21432354,38665676:196615
x1,135:24200548,38665676
k1,135:24397163,38665676:196615
x1,135:27913009,38665676
k1,135:28109624,38665676:196615
x1,135:29867537,38665676
k1,135:30064151,38665676:196614
x1,135:33403564,38665676
k1,135:33600179,38665676:196615
x1,135:34566952,38665676
k1,135:34763567,38665676:196615
x1,135:36169413,38665676
k1,135:36169413,38665676:0
)
(1,136:3139269,38665676:0,0,170256
(1,136:3139269,38665676:0,461695,0
k1,136:1390781,38665676:-1748488
x1,136:2483909,38665676
g1,136:3139269,38665676
)
)
(1,136:3139269,39648716:33030144,357825,9038
x1,136:4471480,39648716
k1,136:36169414,39648716:31835560
g1,136:36169414,39648716
)
(1,136:3139269,39648716:0,0,9038
(1,136:3139269,39648716:0,461695,10808
k1,136:1390781,39648716:-1748488
x1,136:2483909,39648716
g1,136:3139269,39648716
)
)
h1,136:3139269,39648716:0,0,9038
(1,137:3139269,41776709:33030144,631306,15756
(1,137:3139269,41776709:1325657,610007,15756
g1,137:3139269,41776709
x1,137:3612958,41776709
g1,137:4464926,41776709
)
x1,137:8724733,41776709
k1,137:22447073,41776709:13722340
k1,137:36169413,41776709:13722340
)
(1,139:3139269,43355355:33030144,536337,170256
x1,139:5170035,43355355
k1,138:5366449,43355355:196414
x1,138:5755340,43355355
k1,138:5951753,43355355:196413
x1,138:7032084,43355355
x1,138:7876527,43355355
k1,138:8072941,43355355:196414
x1,138:8418271,43355355
k1,138:8614684,43355355:196413
x1,138:10342902,43355355
k1,138:10539316,43355355:196414
x1,138:13088077,43355355
k1,138:13284490,43355355:196413
x1,138:13932379,43355355
k1,138:14128793,43355355:196414
x1,138:15079229,43355355
k1,138:15275642,43355355:196413
x1,138:15620972,43355355
x1,138:19324595,43355355
k1,138:19521009,43355355:196414
x1,138:21162885,43355355
k1,138:21359298,43355355:196413
x1,138:22784959,43355355
k1,138:22981373,43355355:196414
x1,138:23888260,43355355
k1,138:24084673,43355355:196413
x1,138:25121453,43355355
k1,138:25317867,43355355:196414
x1,138:25922973,43355355
x1,138:26280414,43355355
x1,138:27737825,43355355
x1,138:29483885,43355355
k1,138:29680363,43355355:196478
x1,138:30889807,43355355
k1,138:31086220,43355355:196413
x1,138:32641762,43355355
k1,138:32838176,43355355:196414
x1,138:34004827,43355355
k1,138:34201240,43355355:196413
x1,138:34849129,43355355
k1,138:35045543,43355355:196414
x1,138:36169413,43355355
k1,138:36169413,43355355:0
)
(1,139:3139269,43355355:0,0,170256
(1,139:3139269,43355355:0,461695,0
k1,139:1390781,43355355:-1748488
x1,139:2483909,43355355
g1,139:3139269,43355355
)
)
(1,139:3139269,44338395:33030144,536337,170256
x1,139:3763341,44338395
x1,138:4132971,44338395
x1,138:5636432,44338395
x1,138:7236803,44338395
k1,138:7445026,44338395:208223
x1,138:8024183,44338395
x1,138:8684506,44338395
k1,138:8892729,44338395:208223
x1,138:9516801,44338395
k1,138:9725025,44338395:208224
x1,138:12130674,44338395
k1,138:12338897,44338395:208223
x1,138:14299362,44338395
k1,138:14507573,44338395:208211
x1,138:16735935,44338395
k1,138:16944159,44338395:208224
x1,138:17568231,44338395
k1,138:17776454,44338395:208223
x1,138:19469002,44338395
k1,138:19677225,44338395:208223
x1,138:20301297,44338395
k1,138:20509520,44338395:208223
x1,138:20865674,44338395
x1,138:22680374,44338395
k1,138:22888597,44338395:208223
x1,138:24760025,44338395
k1,138:24968237,44338395:208212
x1,138:27196599,44338395
k1,138:27404822,44338395:208223
x1,138:28964209,44338395
k1,138:29172432,44338395:208223
x1,138:30776731,44338395
k1,138:30984955,44338395:208224
x1,138:31787115,44338395
k1,138:31995338,44338395:208223
x1,138:34802876,44338395
k1,138:35011099,44338395:208223
x1,138:36169413,44338395
k1,138:36169413,44338395:0
)
(1,139:3139269,44338395:0,0,170256
(1,139:3139269,44338395:0,461695,10808
k1,139:1390781,44338395:-1748488
x1,139:2483909,44338395
g1,139:3139269,44338395
)
)
(1,139:3139269,45321435:33030144,536337,170256
x1,139:6563354,45321435
k1,138:6760715,45321435:197361
x1,138:7561291,45321435
x1,138:7953722,45321435
k1,138:8151083,45321435:197361
x1,138:10596863,45321435
k1,138:10794224,45321435:197361
x1,138:12261699,45321435
x1,138:14573765,45321435
x1,138:14954398,45321435
x1,138:15298065,45321435
k1,138:15495426,45321435:197361
x1,138:17408000,45321435
k1,138:17605360,45321435:197360
x1,138:21029436,45321435
k1,138:21226797,45321435:197361
x1,138:22871990,45321435
k1,138:23069350,45321435:197360
x1,138:24225394,45321435
k1,138:24422755,45321435:197361
x1,138:26246477,45321435
k1,138:26443837,45321435:197360
x1,138:29156999,45321435
k1,138:29354360,45321435:197361
x1,138:30510404,45321435
k1,138:30707765,45321435:197361
x1,138:32086364,45321435
k1,138:32283725,45321435:197361
x1,138:36196938,45321435
k1,138:36169413,45321435:0
)
(1,139:3139269,45321435:0,0,170256
(1,139:3139269,45321435:0,461695,10808
k1,139:1390781,45321435:-1748488
x1,139:2483909,45321435
g1,139:3139269,45321435
)
)
(1,139:3139269,46304475:33030144,536337,170256
x1,139:6274731,46304475
k1,138:6471735,46304475:197004
x1,138:7429858,46304475
k1,138:7626862,46304475:197004
x1,138:9020129,46304475
k1,138:9217133,46304475:197004
x1,138:10958534,46304475
k1,138:11155538,46304475:197004
x1,138:12592718,46304475
k1,138:12789722,46304475:197004
k1,138:12986725,46304475:197003
x1,138:14532904,46304475
k1,138:14729908,46304475:197004
x1,138:16646165,46304475
k1,138:16843169,46304475:197004
x1,138:17366129,46304475
k1,138:17563133,46304475:197004
x1,138:18695328,46304475
k1,138:18892332,46304475:197004
x1,138:19545461,46304475
k1,138:19742465,46304475:197004
x1,138:20700588,46304475
k1,138:20897592,46304475:197004
x1,138:22465715,46304475
k1,138:22662719,46304475:197004
x1,138:25755054,46304475
k1,138:25952057,46304475:197003
x1,138:27389248,46304475
k1,138:27586252,46304475:197004
x1,138:28196252,46304475
k1,138:28393256,46304475:197004
x1,138:30265589,46304475
k1,138:30462593,46304475:197004
x1,138:31594788,46304475
k1,138:31791792,46304475:197004
x1,138:34579142,46304475
k1,138:34776146,46304475:197004
x1,138:36169413,46304475
k1,138:36169413,46304475:0
)
(1,139:3139269,46304475:0,0,170256
(1,139:3139269,46304475:0,461695,0
k1,139:1390781,46304475:-1748488
x1,139:2483909,46304475
g1,139:3139269,46304475
)
)
(1,139:3139269,47287515:33030144,536337,170256
x1,139:3532485,47287515
x1,138:5669213,47287515
g1,138:5865821,47287515
x1,138:7220054,47287515
x1,138:9165666,47287515
g1,138:9362274,47287515
x1,138:10497877,47287515
g1,138:10694485,47287515
x1,138:11830077,47287515
g1,138:12026685,47287515
x1,138:12288564,47287515
x1,138:13861428,47287515
x1,138:14319915,47287515
k1,139:36169413,47287515:21987124
g1,139:36169413,47287515
)
(1,139:3139269,47287515:0,0,170256
(1,139:3139269,47287515:0,461695,10808
k1,139:1390781,47287515:-1748488
x1,139:2483909,47287515
g1,139:3139269,47287515
)
)
h1,139:3139269,47287515:0,0,170256
(1,151:3139269,48669554:33030144,536337,170256
h1,150:3139269,48669554:559403,0,0
x1,150:4946025,48669554
k1,150:5154669,48669554:208644
x1,150:7115134,48669554
k1,150:7323767,48669554:208633
x1,150:9552129,48669554
k1,150:9760773,48669554:208644
x1,150:11319355,48669554
k1,150:11527999,48669554:208644
x1,150:12776136,48669554
k1,150:12984781,48669554:208645
x1,150:14276249,48669554
x1,150:17439132,48669554
k1,150:17647776,48669554:208644
x1,150:18449936,48669554
k1,150:18658580,48669554:208644
x1,150:19906728,48669554
k1,150:20115361,48669554:208633
x1,150:23056053,48669554
k1,150:23264697,48669554:208644
x1,150:25805100,48669554
k1,150:26013744,48669554:208644
x1,150:26637816,48669554
k1,150:26846461,48669554:208645
x1,150:28494885,48669554
x1,150:28884176,48669554
x1,150:29228541,48669554
k1,150:29437185,48669554:208644
x1,150:32065823,48669554
k1,150:32274467,48669554:208644
x1,150:32853624,48669554
x1,150:34627346,48669554
x1,150:34796436,48669554
k1,150:35011099,48669554:214663
x1,150:36169413,48669554
k1,150:36169413,48669554:0
)
(1,151:3139269,48669554:0,0,170256
(1,151:3139269,48669554:0,461695,10808
k1,151:1390781,48669554:-1748488
x1,151:2483909,48669554
g1,151:3139269,48669554
)
)
(1,151:3139269,49652594:33030144,536337,170256
x1,151:7163845,49652594
k1,150:7349004,49652594:185159
x1,150:9617932,49652594
k1,150:9803091,49652594:185159
x1,150:10402691,49652594
k1,150:10587850,49652594:185159
x1,150:11529638,49652594
k1,150:11714796,49652594:185158
x1,150:13041935,49652594
k1,150:13227083,49652594:185148
x1,150:14339975,49652594
k1,150:14525134,49652594:185159
x1,150:16024138,49652594
k1,150:16209285,49652594:185147
x1,150:18050469,49652594
k1,150:18235628,49652594:185159
x1,150:21531893,49652594
k1,150:21717052,49652594:185159
x1,150:23729340,49652594
k1,150:23914499,49652594:185159
x1,150:24514099,49652594
k1,150:24699258,49652594:185159
x1,150:25041446,49652594
x1,150:26784522,49652594
k1,150:26969681,49652594:185159
x1,150:27911469,49652594
k1,150:28096627,49652594:185158
x1,150:29894665,49652594
k1,150:30079813,49652594:185148
x1,150:32413469,49652594
k1,150:32602444,49652594:188975
x1,150:33800883,49652594
k1,150:33986042,49652594:185159
x1,150:36169413,49652594
k1,150:36169413,49652594:0
)
(1,151:3139269,49652594:0,0,170256
(1,151:3139269,49652594:0,461695,10808
k1,151:1390781,49652594:-1748488
x1,151:2483909,49652594
g1,151:3139269,49652594
)
)
]
(1,151:3139269,51880818:33030144,819200,154264
(1,151:3139269,51880818:33030144,819200,154264
[1,151:3139269,51880818:33030144,819200,154264
(1,151:3139269,51094386:33030144,32768,0
h1,151:3139269,51094386:0,0,0
(1,151:3139269,51094386:33030144,32768,0
r1,151:36169413,51094386:33030144,32768,0
)
g1,151:36169413,51094386
g1,151:36169413,51094386
)
(1,151:3139269,51880818:33030144,526609,154264
x1,151:4501032,51880818
g1,151:4701434,51880818
x1,151:5221918,51880818
g1,151:5422320,51880818
x1,151:5823133,51880818
g1,151:6023535,51880818
x1,151:7065216,51880818
x1,151:9457852,51880818
g1,151:9658254,51880818
x1,151:10579551,51880818
x1,151:10769146,51880818
g1,151:10969548,51880818
x1,151:11971576,51880818
g1,151:12171978,51880818
x1,151:13174006,51880818
g1,151:13374408,51880818
x1,151:14696518,51880818
g1,151:14896920,51880818
x1,151:17221059,51880818
g1,151:17421461,51880818
x1,151:18062329,51880818
x1,151:19372892,51880818
k1,151:35768600,51880818:16395708
x1,151:36169413,51880818
)
]
)
)
]
]
]
]
!48705
}6
!10
{7
[1,161:4186206,51880818:31832802,45503614,7202
[1,161:4186206,6377204:0,0,0
(1,161:4186206,53740071:0,52099153,0
g1,161:-550080,53740071
[1,161:-550080,53740071:0,52099153,0
]
k1,161:4186206,53740071:4736286
)
]
[1,161:4186206,51880818:31832802,45503614,7202
[1,161:4186206,6377204:0,0,0
(1,161:4186206,4238419:0,0,0
k1,161:4186206,4238419:1813203
)
]
[1,161:4186206,51880818:31832802,45503614,7202
[1,161:2988864,51880818:33030144,49217536,7202
[1,161:2988864,3711858:33030144,1048576,0
(1,161:2988864,3941233:33030144,1277951,0
(1,161:2988864,3941233:33030144,1277951,0
[1,161:2988864,3941233:33030144,1277951,0
(1,161:2988864,3236719:33030144,573437,245762
r1,161:2988864,3236719:0,819199,245762
x1,161:5553059,3236719
g1,161:5753461,3236719
x1,161:6394329,3236719
g1,161:6594731,3236719
x1,161:7396348,3236719
k1,161:31413252,3236719:24016904
r1,161:31413252,3236719:0,819199,245762
x1,161:34336468,3236719
g1,161:34536870,3236719
x1,161:36019008,3236719
)
(1,161:2988864,3941233:33030144,32768,0
h1,161:2988864,3941233:0,0,0
(1,161:2988864,3941233:33030144,32768,0
r1,161:36019008,3941233:33030144,32768,0
)
g1,161:36019008,3941233
g1,161:36019008,3941233
)
]
)
)
]
[1,161:2988864,49652594:33030144,44695552,0
[1,147:2988864,15084151:33030144,10127109,0
[1,147:2988864,15084151:33030144,10127109,0
(1,145:2988864,13734247:33030144,8777205,0
k1,145:7383518,13734247:4394654
(1,143:7383518,13734247:0,0,0
g1,143:7383518,13734247
g1,143:7383518,13734247
g1,143:7383518,13734247
(1,143:7383518,13734247:0,0,0
)
g1,143:7383518,13734247
)
(1,144:7383518,13734247:24240837,8777205,0
(1,144:7383518,13734247:24240987,8777226,0
(1,144:7383518,13734247:24240987,8777226,0
(1,144:7383518,13734247:0,27269571,0
(1,144:7383518,13734247:75313233,27269571,0
)
k1,144:7383519,13734247:-75313232
)
)
)
)
g1,145:31624355,13734247
k1,145:36019008,13734247:4394653
)
(1,147:2988864,14913895:33030144,541848,170256
(1,146:2988864,14913895:0,0,0
(1,146:2988864,14127463:0,0,0
)
)
g1,146:3185472,14913895
x1,146:5064239,14913895
x1,146:5399259,14913895
g1,146:5595867,14913895
x1,146:6185691,14913895
g1,146:6382299,14913895
x1,146:8261066,14913895
g1,146:8457674,14913895
x1,146:11034783,14913895
g1,146:11231391,14913895
x1,146:11886486,14913895
g1,146:12083094,14913895
x1,146:13044101,14913895
g1,146:13240709,14913895
x1,146:13589880,14913895
x1,146:17334827,14913895
g1,146:17531435,14913895
x1,146:19191572,14913895
g1,146:19388180,14913895
x1,146:20305154,14913895
g1,146:20501762,14913895
x1,146:22336495,14913895
g1,146:22533103,14913895
x1,146:24411860,14913895
g1,146:24608468,14913895
x1,146:24957639,14913895
x1,146:27741579,14913895
g1,146:27938187,14913895
x1,146:29073790,14913895
g1,146:29270398,14913895
x1,146:31455077,14913895
g1,146:31651685,14913895
x1,146:35343134,14913895
g1,146:35539742,14913895
k1,147:36019008,14913895:479266
g1,147:36019008,14913895
)
]
]
(1,151:2988864,17213712:33030144,536337,170256
x1,151:4808920,17213712
k1,150:5004740,17213712:195820
x1,150:7171934,17213712
k1,150:7367755,17213712:195821
x1,150:8883554,17213712
k1,150:9079375,17213712:195821
x1,150:10422764,17213712
k1,150:10618585,17213712:195821
x1,150:13694654,17213712
k1,150:13890475,17213712:195821
x1,150:15277546,17213712
k1,150:15473367,17213712:195821
x1,150:16426686,17213712
k1,150:16622507,17213712:195821
x1,150:18398859,17213712
k1,150:18594680,17213712:195821
x1,150:22015560,17213712
k1,150:22211382,17213712:195822
x1,150:24031438,17213712
k1,150:24227258,17213712:195820
x1,150:26394452,17213712
k1,150:26590273,17213712:195821
x1,150:29319185,17213712
k1,150:29515006,17213712:195821
x1,150:30295146,17213712
k1,150:30490967,17213712:195821
x1,150:32484201,17213712
k1,150:32680022,17213712:195821
x1,150:33329876,17213712
k1,150:33525697,17213712:195821
x1,150:34479016,17213712
k1,150:34674837,17213712:195821
x1,150:36019008,17213712
k1,150:36019008,17213712:0
)
(1,151:2988864,17213712:0,0,170256
(1,151:2988864,17213712:0,461695,0
k1,151:1240376,17213712:-1748488
x1,151:2333504,17213712
g1,151:2988864,17213712
)
)
(1,151:2988864,18196752:33030144,536337,170256
x1,151:4716905,18196752
k1,150:4913220,18196752:196315
x1,150:5887681,18196752
k1,150:6083995,18196752:196314
x1,150:7457178,18196752
k1,150:7653492,18196752:196314
x1,150:8052213,18196752
x1,150:9671269,18196752
k1,150:9867584,18196752:196315
x1,150:13455233,18196752
k1,150:13651547,18196752:196314
x1,150:15201760,18196752
k1,150:15398075,18196752:196315
x1,150:16372536,18196752
k1,150:16568850,18196752:196314
x1,150:16922909,18196752
x1,150:19479646,18196752
k1,150:19675961,18196752:196315
x1,150:20340217,18196752
k1,150:20536531,18196752:196314
x1,150:21909702,18196752
k1,150:22106017,18196752:196315
x1,150:22770273,18196752
k1,150:22966587,18196752:196314
x1,150:24782333,18196752
k1,150:24978648,18196752:196315
x1,150:26839067,18196752
k1,150:27035381,18196752:196314
x1,150:29449999,18196752
k1,150:29646411,18196752:196412
x1,150:30886427,18196752
k1,150:31082742,18196752:196315
x1,150:32456724,18196752
k1,150:32653038,18196752:196314
x1,150:36019008,18196752
k1,150:36019008,18196752:0
)
(1,151:2988864,18196752:0,0,170256
(1,151:2988864,18196752:0,461695,0
k1,151:1240376,18196752:-1748488
x1,151:2333504,18196752
g1,151:2988864,18196752
)
)
(1,151:2988864,19179792:33030144,536337,170256
x1,151:4461070,19179792
k1,150:4657252,19179792:196182
x1,150:6802607,19179792
k1,150:6998788,19179792:196181
x1,150:9314817,19179792
k1,150:9510999,19179792:196182
x1,150:10283275,19179792
k1,150:10479456,19179792:196181
x1,150:12752992,19179792
k1,150:12949174,19179792:196182
x1,150:13292060,19179792
x1,150:15167691,19179792
k1,150:15363873,19179792:196182
x1,150:18066801,19179792
k1,150:18262982,19179792:196181
x1,150:18863805,19179792
k1,150:19059987,19179792:196182
x1,150:19402873,19179792
k1,150:19599055,19179792:196182
x1,150:20457034,19179792
k1,150:20653215,19179792:196181
x1,150:21296518,19179792
k1,150:21492700,19179792:196182
x1,150:24364763,19179792
k1,150:24560944,19179792:196181
x1,150:26147956,19179792
x1,150:27040552,19179792
k1,150:27236734,19179792:196182
x1,150:30024611,19179792
k1,150:30220793,19179792:196182
x1,150:33309857,19179792
k1,150:33506038,19179792:196181
x1,150:34449747,19179792
k1,150:34645929,19179792:196182
x1,150:36019008,19179792
k1,150:36019008,19179792:0
)
(1,151:2988864,19179792:0,0,170256
(1,151:2988864,19179792:0,461695,10808
k1,151:1240376,19179792:-1748488
x1,151:2333504,19179792
g1,151:2988864,19179792
)
)
(1,151:2988864,20162832:33030144,536337,170256
x1,151:3634133,20162832
k1,150:3830018,20162832:195885
x1,150:7227539,20162832
k1,150:7423424,20162832:195885
x1,150:8068693,20162832
k1,150:8264577,20162832:195884
x1,150:9211169,20162832
k1,150:9407054,20162832:195885
x1,150:10181681,20162832
x1,150:10740965,20162832
x1,150:11077035,20162832
x1,150:11448628,20162832
x1,150:12275756,20162832
k1,150:12471882,20162832:196126
x1,150:14021144,20162832
k1,150:14217029,20162832:195885
x1,150:15808879,20162832
k1,150:16004764,20162832:195885
x1,150:17897950,20162832
x1,150:19771473,20162832
k1,150:19967358,20162832:195885
x1,150:22247087,20162832
k1,150:22442971,20162832:195884
x1,150:24164199,20162832
k1,150:24360084,20162832:195885
x1,150:25091335,20162832
k1,150:25287220,20162832:195885
x1,150:28642908,20162832
k1,150:28838793,20162832:195885
x1,150:29484051,20162832
k1,150:29679936,20162832:195885
x1,150:30023869,20162832
k1,150:30219753,20162832:195884
x1,150:31854999,20162832
k1,150:32050884,20162832:195885
x1,150:34933272,20162832
k1,150:35129157,20162832:195885
x1,150:36032377,20162832
k1,150:36019008,20162832:0
)
(1,151:2988864,20162832:0,0,170256
(1,151:2988864,20162832:0,461695,0
k1,151:1240376,20162832:-1748488
x1,151:2333504,20162832
g1,151:2988864,20162832
)
)
(1,151:2988864,21145872:33030144,536337,170256
x1,151:4345797,21145872
k1,150:4543370,21145872:197573
x1,150:8920676,21145872
k1,150:9118249,21145872:197573
x1,150:10256122,21145872
k1,150:10453696,21145872:197574
x1,150:10803565,21145872
k1,150:11001138,21145872:197573
x1,150:12182336,21145872
x1,150:12556677,21145872
x1,150:13499944,21145872
k1,150:13697518,21145872:197574
x1,150:16628074,21145872
k1,150:16825647,21145872:197573
x1,150:17744455,21145872
k1,150:17942029,21145872:197574
x1,150:18336031,21145872
x1,150:21074342,21145872
k1,150:21271915,21145872:197573
x1,150:22234843,21145872
k1,150:22432417,21145872:197574
x1,150:25452804,21145872
k1,150:25650378,21145872:197574
x1,150:26306783,21145872
k1,150:26504356,21145872:197573
x1,150:27554763,21145872
k1,150:27752337,21145872:197574
x1,150:28102206,21145872
x1,150:31789265,21145872
k1,150:31987321,21145872:198056
x1,150:35971422,21145872
x1,150:36117312,21145872
k1,150:36019008,21145872:0
)
(1,151:2988864,21145872:0,0,170256
(1,151:2988864,21145872:0,461695,10808
k1,151:1240376,21145872:-1748488
x1,151:2333504,21145872
g1,151:2988864,21145872
)
)
(1,151:2988864,22128912:33030144,536337,170256
x1,151:3930652,22128912
k1,150:4097625,22128912:166973
x1,150:6109894,22128912
k1,150:6276866,22128912:166972
x1,150:7774328,22128912
k1,150:7941301,22128912:166973
x1,150:11452545,22128912
k1,150:11619518,22128912:166973
x1,150:11961706,22128912
x1,150:12327397,22128912
x1,150:14533500,22128912
k1,150:14700472,22128912:166972
x1,150:15471176,22128912
k1,150:15638149,22128912:166973
x1,150:17607272,22128912
k1,150:17774244,22128912:166972
x1,150:18416237,22128912
k1,150:18583210,22128912:166973
x1,150:19524998,22128912
k1,150:19691971,22128912:166973
x1,150:21789805,22128912
x1,150:24101885,22128912
k1,150:24268857,22128912:166972
x1,150:26773624,22128912
k1,150:26950475,22128912:176851
x1,150:27678014,22128912
x1,150:27957292,22128912
k1,150:28124265,22128912:166973
x1,150:29365849,22128912
k1,150:29532822,22128912:166973
x1,150:30560167,22128912
x1,150:31875518,22128912
k1,150:32042490,22128912:166972
x1,150:32984278,22128912
k1,150:33151251,22128912:166973
x1,150:36019008,22128912
k1,150:36019008,22128912:0
)
(1,151:2988864,22128912:0,0,170256
(1,151:2988864,22128912:0,461695,10808
k1,151:1240376,22128912:-1748488
x1,151:2333504,22128912
g1,151:2988864,22128912
)
)
(1,151:2988864,23111952:33030144,536337,170256
x1,151:7226099,23111952
g1,150:7422707,23111952
x1,150:8077802,23111952
g1,150:8274410,23111952
x1,150:9235417,23111952
g1,150:9432025,23111952
x1,150:11485359,23111952
g1,150:11681967,23111952
x1,150:12293803,23111952
g1,150:12490411,23111952
x1,150:12752290,23111952
x1,150:15234211,23111952
g1,150:15430819,23111952
x1,150:16391826,23111952
g1,150:16588434,23111952
x1,150:18467191,23111952
g1,150:18663799,23111952
x1,150:19012970,23111952
x1,150:19386525,23111952
x1,150:21900714,23111952
g1,150:22097322,23111952
x1,150:22752417,23111952
g1,150:22949025,23111952
x1,150:23910032,23111952
g1,150:24106640,23111952
x1,150:25941373,23111952
g1,150:26137981,23111952
x1,150:28016738,23111952
g1,150:28213346,23111952
x1,150:31445540,23111952
g1,150:31642148,23111952
x1,150:34197237,23111952
k1,151:36019008,23111952:1959397
g1,151:36019008,23111952
)
(1,151:2988864,23111952:0,0,170256
(1,151:2988864,23111952:0,461695,0
k1,151:1240376,23111952:-1748488
x1,151:2333504,23111952
g1,151:2988864,23111952
)
)
h1,151:2988864,23111952:0,0,170256
(1,153:2988864,24651688:33030144,536337,170256
h1,152:2988864,24651688:559403,0,0
x1,152:4216464,24651688
k1,152:4432287,24651688:215823
x1,152:7061737,24651688
k1,152:7277559,24651688:215822
x1,152:7901631,24651688
k1,152:8117454,24651688:215823
x1,152:9498763,24651688
k1,152:9714566,24651688:215803
x1,152:14371046,24651688
k1,152:14596476,24651688:225430
x1,152:15755572,24651688
k1,152:15971394,24651688:215822
x1,152:17975949,24651688
k1,152:18191772,24651688:215823
x1,152:19484030,24651688
k1,152:19699852,24651688:215822
x1,152:22105501,24651688
k1,152:22321324,24651688:215823
x1,152:23123484,24651688
k1,152:23339306,24651688:215822
x1,152:25478628,24651688
k1,152:25694451,24651688:215823
x1,152:28323893,24651688
k1,152:28539715,24651688:215822
x1,152:33218669,24651688
k1,152:33434492,24651688:215823
x1,152:36019008,24651688
k1,152:36019008,24651688:0
)
(1,153:2988864,24651688:0,0,170256
(1,153:2988864,24651688:0,461695,10808
k1,153:1240376,24651688:-1748488
x1,153:2333504,24651688
g1,153:2988864,24651688
)
)
(1,153:2988864,25634728:33030144,536337,170256
x1,153:4789416,25634728
k1,152:4992294,25634728:202878
x1,152:5660491,25634728
k1,152:5863374,25634728:202883
x1,152:6843600,25634728
k1,152:7046484,25634728:202884
x1,152:8917912,25634728
k1,152:9120790,25634728:202878
x1,152:11549692,25634728
k1,152:11755713,25634728:206021
x1,152:14117246,25634728
k1,152:14320130,25634728:202884
x1,152:15790487,25634728
x1,152:16414559,25634728
x1,152:16784189,25634728
x1,152:17655706,25634728
x1,152:18037125,25634728
x1,152:18381490,25634728
k1,152:18584374,25634728:202884
x1,152:19520489,25634728
k1,152:19723366,25634728:202877
x1,152:22307882,25634728
k1,152:22510766,25634728:202884
x1,152:23891274,25634728
x1,152:24827389,25634728
x1,152:26380227,25634728
k1,152:26583111,25634728:202884
x1,152:27340346,25634728
x1,152:27633590,25634728
k1,152:27836474,25634728:202884
x1,152:30687322,25634728
k1,152:30890205,25634728:202883
x1,152:31870431,25634728
k1,152:32073315,25634728:202884
x1,152:35147938,25634728
k1,152:35350822,25634728:202884
x1,152:36019008,25634728
k1,152:36019008,25634728:0
)
(1,153:2988864,25634728:0,0,170256
(1,153:2988864,25634728:0,461695,10808
k1,153:1240376,25634728:-1748488
x1,153:2333504,25634728
g1,153:2988864,25634728
)
)
(1,153:2988864,26617768:33030144,536337,170256
x1,153:4314764,26617768
g1,152:4511372,26617768
x1,152:5166457,26617768
g1,152:5363065,26617768
x1,152:6324072,26617768
g1,152:6520680,26617768
x1,152:9445388,26617768
g1,152:9641996,26617768
x1,152:11476729,26617768
g1,152:11673337,26617768
x1,152:13858008,26617768
g1,152:14054616,26617768
x1,152:15190219,26617768
g1,152:15386827,26617768
x1,152:16653748,26617768
g1,152:16850356,26617768
x1,152:19033463,26617768
g1,152:19230071,26617768
x1,152:20235123,26617768
g1,152:20431731,26617768
x1,152:21392738,26617768
g1,152:21589346,26617768
x1,152:21938517,26617768
x1,152:22312072,26617768
x1,152:24826261,26617768
g1,152:25022869,26617768
x1,152:25677964,26617768
g1,152:25874572,26617768
x1,152:26835579,26617768
g1,152:27032187,26617768
x1,152:28299118,26617768
g1,152:28495726,26617768
x1,152:29150811,26617768
g1,152:29347419,26617768
x1,152:30898239,26617768
k1,153:36019008,26617768:5258395
g1,153:36019008,26617768
)
(1,153:2988864,26617768:0,0,170256
(1,153:2988864,26617768:0,461695,10808
k1,153:1240376,26617768:-1748488
x1,153:2333504,26617768
g1,153:2988864,26617768
)
)
h1,153:2988864,26617768:0,0,170256
(1,155:2988864,28157505:33030144,536337,170256
h1,154:2988864,28157505:559403,0,0
x1,154:5196701,28157505
x1,154:7157153,28157505
x1,154:7538572,28157505
x1,154:7882937,28157505
k1,154:8187413,28157505:304476
x1,154:10905904,28157505
k1,154:11210379,28157505:304475
x1,154:11967613,28157505
x1,154:12352968,28157505
x1,154:12697333,28157505
k1,154:13001809,28157505:304476
x1,154:14516277,28157505
k1,154:14820753,28157505:304476
x1,154:17182285,28157505
k1,154:17486760,28157505:304475
x1,154:18110832,28157505
k1,154:18415308,28157505:304476
x1,154:19395534,28157505
k1,154:19700010,28157505:304476
x1,154:21571438,28157505
k1,154:21875806,28157505:304368
x1,154:23792136,28157505
k1,154:24096611,28157505:304475
x1,154:24452765,28157505
x1,154:27292617,28157505
k1,154:27597093,28157505:304476
x1,154:30270669,28157505
k1,154:30575145,28157505:304476
x1,154:33069850,28157505
x1,154:33463067,28157505
x1,154:33852358,28157505
x1,154:34188851,28157505
k1,154:34493326,28157505:304475
x1,154:35072472,28157505
k1,154:35376948,28157505:304476
x1,154:36156634,28157505
k1,154:36019008,28157505:0
)
(1,155:2988864,28157505:0,0,170256
(1,155:2988864,28157505:0,461695,10808
k1,155:1240376,28157505:-1748488
x1,155:2333504,28157505
g1,155:2988864,28157505
)
)
(1,155:2988864,29140545:33030144,536337,170256
x1,155:3230029,29140545
x1,155:5235429,29140545
x1,155:5703086,29140545
k1,154:6026405,29140545:323319
x1,154:7184719,29140545
k1,154:7465801,29140545:281082
x1,154:9337995,29140545
k1,154:9619077,29140545:281082
x1,154:10243149,29140545
x1,154:10612779,29140545
x1,154:12116240,29140545
x1,154:14028643,29140545
k1,154:14309725,29140545:281082
x1,154:15066959,29140545
x1,154:15452314,29140545
x1,154:15796679,29140545
k1,154:16077761,29140545:281082
x1,154:17592229,29140545
k1,154:17873311,29140545:281082
x1,154:20100079,29140545
k1,154:20381161,29140545:281082
x1,154:21406313,29140545
k1,154:21687395,29140545:281082
x1,154:22489555,29140545
k1,154:22770637,29140545:281082
x1,154:24508901,29140545
k1,154:24789983,29140545:281082
x1,154:27686539,29140545
k1,154:27967621,29140545:281082
x1,154:29304001,29140545
k1,154:29585083,29140545:281082
x1,154:31144470,29140545
k1,154:31425552,29140545:281082
x1,154:31781706,29140545
k1,154:32062788,29140545:281082
x1,154:32864948,29140545
x1,154:33254239,29140545
x1,154:33821596,29140545
k1,154:34102678,29140545:281082
x1,154:36019008,29140545
k1,154:36019008,29140545:0
)
(1,155:2988864,29140545:0,0,170256
(1,155:2988864,29140545:0,461695,10808
k1,155:1240376,29140545:-1748488
x1,155:2333504,29140545
g1,155:2988864,29140545
)
)
(1,155:2988864,30123585:33030144,536337,170256
x1,155:5991068,30123585
k1,154:6187970,30123585:196902
x1,154:9102706,30123585
k1,154:9299607,30123585:196901
x1,154:9873644,30123585
k1,154:10070546,30123585:196902
x1,154:10843354,30123585
k1,154:11040255,30123585:196901
x1,154:11305015,30123585
x1,154:13292720,30123585
x1,154:13557480,30123585
k1,154:13754382,30123585:196902
x1,154:14902476,30123585
k1,154:15099377,30123585:196901
x1,154:18014113,30123585
k1,154:18211015,30123585:196902
x1,154:18785052,30123585
k1,154:18981953,30123585:196901
x1,154:19754761,30123585
k1,154:19951663,30123585:196902
x1,154:20216423,30123585
x1,154:22204128,30123585
x1,154:22667659,30123585
k1,154:22864707,30123585:197048
x1,154:23791766,30123585
x1,154:24169646,30123585
x1,154:27138573,30123585
k1,154:27335621,30123585:197048
x1,154:31353138,30123585
k1,154:31550039,30123585:196901
x1,154:31947580,30123585
x1,154:32774588,30123585
x1,154:35159805,30123585
k1,154:35356707,30123585:196902
x1,154:36019008,30123585
k1,154:36019008,30123585:0
)
(1,155:2988864,30123585:0,0,170256
(1,155:2988864,30123585:0,461695,10808
k1,155:1240376,30123585:-1748488
x1,155:2333504,30123585
g1,155:2988864,30123585
)
)
(1,155:2988864,31106625:33030144,536337,170256
x1,155:3949871,31106625
g1,154:4146479,31106625
x1,154:6461709,31106625
g1,154:6658317,31106625
x1,154:9323506,31106625
g1,154:9520114,31106625
x1,154:11224296,31106625
g1,154:11420904,31106625
x1,154:12599745,31106625
g1,154:12796353,31106625
x1,154:14106531,31106625
g1,154:14303139,31106625
x1,154:14827673,31106625
g1,154:15024281,31106625
x1,154:15373452,31106625
g1,154:15570060,31106625
x1,154:17186162,31106625
g1,154:17382770,31106625
x1,154:19698000,31106625
x1,154:20079427,31106625
g1,154:20276035,31106625
x1,154:21542956,31106625
g1,154:21739564,31106625
x1,154:23093787,31106625
g1,154:23290395,31106625
x1,154:25387772,31106625
g1,154:25584380,31106625
x1,154:27157223,31106625
g1,154:27353831,31106625
x1,154:28752088,31106625
g1,154:28948696,31106625
x1,154:31788460,31106625
g1,154:31985068,31106625
x1,154:34366347,31106625
k1,155:36019008,31106625:1790287
g1,155:36019008,31106625
)
(1,155:2988864,31106625:0,0,170256
(1,155:2988864,31106625:0,461695,10808
k1,155:1240376,31106625:-1748488
x1,155:2333504,31106625
g1,155:2988864,31106625
)
)
h1,155:2988864,31106625:0,0,170256
(1,157:2988864,32646361:33030144,536337,170256
h1,156:2988864,32646361:559403,0,0
x1,156:4216464,32646361
k1,156:4516159,32646361:299695
x1,156:5675255,32646361
k1,156:5974949,32646361:299694
x1,156:7756534,32646361
x1,156:7925624,32646361
k1,156:8276862,32646361:351238
x1,156:9212173,32646361
k1,156:9511868,32646361:299695
x1,156:10982214,32646361
k1,156:11281908,32646361:299694
x1,156:14668593,32646361
k1,156:14968288,32646361:299695
x1,156:16572599,32646361
k1,156:16872191,32646361:299592
x1,156:19100553,32646361
k1,156:19400247,32646361:299694
x1,156:20959634,32646361
k1,156:21259329,32646361:299695
x1,156:21615483,32646361
k1,156:21915177,32646361:299694
x1,156:24544627,32646361
k1,156:24844322,32646361:299695
x1,156:25200476,32646361
x1,156:25585831,32646361
x1,156:27704688,32646361
k1,156:28004383,32646361:299695
x1,156:30766183,32646361
k1,156:31065877,32646361:299694
x1,156:31734063,32646361
k1,156:32033758,32646361:299695
x1,156:33415053,32646361
k1,156:33714747,32646361:299694
x1,156:34382933,32646361
k1,156:34682628,32646361:299695
x1,156:36019008,32646361
k1,156:36019008,32646361:0
)
(1,157:2988864,32646361:0,0,170256
(1,157:2988864,32646361:0,461695,10808
k1,157:1240376,32646361:-1748488
x1,157:2333504,32646361
g1,157:2988864,32646361
)
)
(1,157:2988864,33629401:33030144,536337,170256
x1,157:5653202,33629401
k1,156:5850307,33629401:197105
x1,156:6452354,33629401
k1,156:6649459,33629401:197105
x1,156:8799195,33629401
k1,156:8996300,33629401:197105
x1,156:10156292,33629401
k1,156:10353398,33629401:197106
x1,156:12373876,33629401
k1,156:12570981,33629401:197105
x1,156:14504799,33629401
k1,156:14701904,33629401:197105
x1,156:15690091,33629401
k1,156:15887196,33629401:197105
x1,156:18079477,33629401
k1,156:18276582,33629401:197105
x1,156:19114658,33629401
k1,156:19312012,33629401:197354
x1,156:20858926,33629401
k1,156:21056031,33629401:197105
x1,156:24021399,33629401
k1,156:24218504,33629401:197105
x1,156:24820551,33629401
k1,156:25017656,33629401:197105
x1,156:25963287,33629401
k1,156:26160392,33629401:197105
x1,156:28095760,33629401
k1,156:28292866,33629401:197106
x1,156:29582081,33629401
k1,156:29779186,33629401:197105
x1,156:32444298,33629401
k1,156:32641403,33629401:197105
x1,156:33930631,33629401
k1,156:34127736,33629401:197105
x1,156:36019008,33629401
k1,156:36019008,33629401:0
)
(1,157:2988864,33629401:0,0,170256
(1,157:2988864,33629401:0,461695,10808
k1,157:1240376,33629401:-1748488
x1,157:2333504,33629401
g1,157:2988864,33629401
)
)
(1,157:2988864,34612441:33030144,536337,170256
x1,157:5386811,34612441
k1,156:5583076,34612441:196265
x1,156:6902436,34612441
k1,156:7098530,34612441:196094
x1,156:10133210,34612441
k1,156:10329305,34612441:196095
x1,156:12088977,34612441
k1,156:12285071,34612441:196094
x1,156:13032655,34612441
k1,156:13228749,34612441:196094
x1,156:15076303,34612441
k1,156:15272397,34612441:196094
x1,156:16284485,34612441
k1,156:16480750,34612441:196265
x1,156:17140431,34612441
k1,156:17336525,34612441:196094
x1,156:19052637,34612441
k1,156:19248731,34612441:196094
x1,156:20040669,34612441
k1,156:20236763,34612441:196094
x1,156:22832695,34612441
k1,156:23028789,34612441:196094
x1,156:27296488,34612441
k1,156:27492582,34612441:196094
x1,156:28152263,34612441
k1,156:28348357,34612441:196094
x1,156:31778972,34612441
k1,156:31975238,34612441:196266
x1,156:32634919,34612441
k1,156:32831013,34612441:196094
x1,156:33226982,34612441
k1,156:33423076,34612441:196094
x1,156:36019008,34612441
k1,156:36019008,34612441:0
)
(1,157:2988864,34612441:0,0,170256
(1,157:2988864,34612441:0,461695,10808
k1,157:1240376,34612441:-1748488
x1,157:2333504,34612441
g1,157:2988864,34612441
)
)
(1,157:2988864,35595481:33030144,536337,170256
x1,157:7142139,35595481
k1,156:7334245,35595481:192106
x1,156:9003582,35595481
k1,156:9195687,35595481:192105
x1,156:11765171,35595481
k1,156:11957277,35595481:192106
x1,156:12342629,35595481
k1,156:12534735,35595481:192106
x1,156:14375919,35595481
k1,156:14568024,35595481:192105
x1,156:17478936,35595481
k1,156:17672543,35595481:193607
x1,156:18314536,35595481
k1,156:18506641,35595481:192105
x1,156:18891993,35595481
k1,156:19084099,35595481:192106
x1,156:21610431,35595481
k1,156:21802537,35595481:192106
x1,156:25955812,35595481
k1,156:26147917,35595481:192105
x1,156:27817254,35595481
k1,156:28009360,35595481:192106
x1,156:29679460,35595481
k1,156:29871566,35595481:192106
x1,156:30256918,35595481
k1,156:30449023,35595481:192105
x1,156:33359935,35595481
k1,156:33553542,35595481:193607
x1,156:34666434,35595481
k1,156:34858539,35595481:192105
x1,156:35500532,35595481
k1,156:35692638,35595481:192106
x1,156:36077990,35595481
k1,156:36019008,35595481:0
)
(1,157:2988864,35595481:0,0,170256
(1,157:2988864,35595481:0,461695,10808
k1,157:1240376,35595481:-1748488
x1,157:2333504,35595481
g1,157:2988864,35595481
)
)
(1,157:2988864,36578521:33030144,536337,170256
x1,157:6920982,36578521
g1,156:7117590,36578521
x1,156:8820994,36578521
g1,156:9017602,36578521
x1,156:10721784,36578521
g1,156:10918392,36578521
x1,156:11704803,36578521
g1,156:11901411,36578521
x1,156:12556506,36578521
g1,156:12753114,36578521
x1,156:13714121,36578521
g1,156:13910729,36578521
x1,156:16662424,36578521
g1,156:16859032,36578521
x1,156:21621598,36578521
x1,156:21767095,36578521
k1,157:36019008,36578521:14389539
g1,157:36019008,36578521
)
(1,157:2988864,36578521:0,0,170256
(1,157:2988864,36578521:0,461695,10808
k1,157:1240376,36578521:-1748488
x1,157:2333504,36578521
g1,157:2988864,36578521
)
)
h1,157:2988864,36578521:0,0,170256
(1,159:2988864,38085849:33030144,582744,165537
(1,159:2988864,38085849:1879554,563083,14544
g1,159:2988864,38085849
x1,159:4081986,38085849
g1,159:4868418,38085849
)
x1,159:9543724,38085849
g1,159:9762344,38085849
x1,159:14130950,38085849
g1,159:14349570,38085849
x1,159:16053751,38085849
x1,159:17572335,38085849
g1,159:17790955,38085849
x1,159:19668935,38085849
k1,159:27817626,38085849:8201382
k1,159:36019008,38085849:8201382
)
(1,159:2988864,38085849:0,0,165537
(1,159:2988864,38085849:0,461695,10808
k1,159:1240376,38085849:-1748488
x1,159:2333504,38085849
g1,159:2988864,38085849
)
)
h1,159:2988864,38085849:0,0,165537
(1,161:2988864,39822194:33030144,536337,170256
h1,160:2988864,39822194:559403,0,0
x1,160:5626261,39822194
k1,160:5822089,39822194:195828
x1,160:6220024,39822194
k1,160:6415852,39822194:195828
x1,160:7521307,39822194
x1,160:8385846,39822194
k1,160:8581674,39822194:195828
x1,160:9554213,39822194
k1,160:9750040,39822194:195827
x1,160:11518449,39822194
k1,160:11714277,39822194:195828
x1,160:14322312,39822194
k1,160:14518140,39822194:195828
x1,160:15446119,39822194
k1,160:15641947,39822194:195828
x1,160:16614486,39822194
k1,160:16810314,39822194:195828
x1,160:19993748,39822194
k1,160:20189576,39822194:195828
x1,160:21560052,39822194
k1,160:21755879,39822194:195827
x1,160:24342433,39822194
k1,160:24538521,39822194:196088
x1,160:25776092,39822194
k1,160:25971919,39822194:195827
x1,160:27253259,39822194
x1,160:30657156,39822194
k1,160:30852984,39822194:195828
x1,160:32621393,39822194
k1,160:32817221,39822194:195828
x1,160:35469819,39822194
k1,160:35665647,39822194:195828
x1,160:36019008,39822194
k1,160:36019008,39822194:0
)
(1,161:2988864,39822194:0,0,170256
(1,161:2988864,39822194:0,461695,0
k1,161:1240376,39822194:-1748488
x1,161:2333504,39822194
g1,161:2988864,39822194
)
)
(1,161:2988864,40805234:33030144,536337,170256
x1,161:5866134,40805234
k1,160:6062345,40805234:196211
x1,160:7283571,40805234
k1,160:7479783,40805234:196212
x1,160:8962353,40805234
k1,160:9158564,40805234:196211
x1,160:10815380,40805234
k1,160:11011592,40805234:196212
x1,160:11360065,40805234
k1,160:11556276,40805234:196211
x1,160:14869930,40805234
k1,160:15066142,40805234:196212
x1,160:16591894,40805234
k1,160:16788105,40805234:196211
x1,160:17180535,40805234
k1,160:17376747,40805234:196212
x1,160:18291885,40805234
k1,160:18488096,40805234:196211
x1,160:19098709,40805234
k1,160:19294921,40805234:196212
x1,160:20472211,40805234
k1,160:20668422,40805234:196211
x1,160:21844915,40805234
k1,160:22041127,40805234:196212
x1,160:22956267,40805234
k1,160:23152478,40805234:196211
x1,160:25245662,40805234
k1,160:25441874,40805234:196212
x1,160:26793380,40805234
k1,160:26989591,40805234:196211
x1,160:29822893,40805234
k1,160:30019105,40805234:196212
x1,160:30585770,40805234
x1,160:32582423,40805234
k1,160:32778634,40805234:196211
x1,160:36156634,40805234
k1,160:36019008,40805234:0
)
(1,161:2988864,40805234:0,0,170256
(1,161:2988864,40805234:0,461695,0
k1,161:1240376,40805234:-1748488
x1,161:2333504,40805234
g1,161:2988864,40805234
)
)
(1,161:2988864,41788274:33030144,536337,170256
x1,161:4180044,41788274
k1,160:4376372,41788274:196328
x1,160:5634921,41788274
x1,160:8717186,41788274
k1,160:8913515,41788274:196329
x1,160:11085079,41788274
k1,160:11281407,41788274:196328
x1,160:12800261,41788274
k1,160:12996589,41788274:196328
x1,160:17078657,41788274
k1,160:17274986,41788274:196329
x1,160:19576325,41788274
k1,160:19772653,41788274:196328
x1,160:20380818,41788274
k1,160:20577146,41788274:196328
x1,160:21532387,41788274
k1,160:21728715,41788274:196328
x1,160:23074814,41788274
k1,160:23271143,41788274:196329
x1,160:25138628,41788274
k1,160:25334956,41788274:196328
x1,160:28678310,41788274
k1,160:28874638,41788274:196328
x1,160:30807021,41788274
k1,160:31003443,41788274:196422
x1,160:32913935,41788274
k1,160:33110263,41788274:196328
x1,160:36019008,41788274
k1,160:36019008,41788274:0
)
(1,161:2988864,41788274:0,0,170256
(1,161:2988864,41788274:0,461695,10808
k1,161:1240376,41788274:-1748488
x1,161:2333504,41788274
g1,161:2988864,41788274
)
)
(1,161:2988864,42771314:33030144,536337,170256
x1,161:3969090,42771314
k1,160:4225345,42771314:256255
x1,160:7299968,42771314
k1,160:7556223,42771314:256255
x1,160:9917768,42771314
k1,160:10174023,42771314:256255
x1,160:12402385,42771314
k1,160:12658639,42771314:256254
x1,160:14351977,42771314
k1,160:14608232,42771314:256255
x1,160:17637149,42771314
k1,160:17893404,42771314:256255
x1,160:21102001,42771314
k1,160:21358256,42771314:256255
x1,160:22516570,42771314
k1,160:22772825,42771314:256255
x1,160:25801761,42771314
k1,160:26058016,42771314:256255
x1,160:27483425,42771314
k1,160:27739679,42771314:256254
x1,160:28897993,42771314
k1,160:29154248,42771314:256255
x1,160:31783712,42771314
k1,160:32039967,42771314:256255
x1,160:36117312,42771314
k1,160:36019008,42771314:0
)
(1,161:2988864,42771314:0,0,170256
(1,161:2988864,42771314:0,461695,0
k1,161:1240376,42771314:-1748488
x1,161:2333504,42771314
g1,161:2988864,42771314
)
)
(1,161:2988864,43754354:33030144,536337,170256
x1,161:5385713,43754354
x1,160:5751404,43754354
x1,160:7130720,43754354
k1,160:7322558,43754354:191838
x1,160:9119826,43754354
k1,160:9309280,43754354:189454
x1,160:9865725,43754354
x1,160:10499846,43754354
k1,160:10689299,43754354:189453
x1,160:11031487,43754354
k1,160:11220941,43754354:189454
x1,160:12591224,43754354
k1,160:12780677,43754354:189453
x1,160:14150962,43754354
k1,160:14340415,43754354:189453
x1,160:16908376,43754354
k1,160:17097830,43754354:189454
x1,160:18039618,43754354
k1,160:18229071,43754354:189453
x1,160:21183126,43754354
k1,160:21372580,43754354:189454
x1,160:23641517,43754354
k1,160:23830970,43754354:189453
x1,160:24943862,43754354
k1,160:25133316,43754354:189454
x1,160:27659664,43754354
k1,160:27849117,43754354:189453
x1,160:31573896,43754354
k1,160:31763350,43754354:189454
x1,160:33646935,43754354
k1,160:33836388,43754354:189453
x1,160:36019008,43754354
k1,160:36019008,43754354:0
)
(1,161:2988864,43754354:0,0,170256
(1,161:2988864,43754354:0,461695,10808
k1,161:1240376,43754354:-1748488
x1,161:2333504,43754354
g1,161:2988864,43754354
)
)
(1,161:2988864,44737394:33030144,536337,170256
x1,161:3588464,44737394
k1,160:3766736,44737394:178272
x1,160:4494276,44737394
k1,160:4672548,44737394:178272
x1,160:7475569,44737394
k1,160:7659953,44737394:184384
x1,160:9714633,44737394
x1,160:10088196,44737394
x1,160:10675236,44737394
x1,160:10836462,44737394
k1,160:11020845,44737394:184383
x1,160:11449341,44737394
k1,160:11627613,44737394:178272
x1,160:12184058,44737394
x1,160:12818179,44737394
k1,160:12996451,44737394:178272
x1,160:15992140,44737394
k1,160:16170412,44737394:178272
x1,160:16770012,44737394
k1,160:16948284,44737394:178272
x1,160:19516236,44737394
k1,160:19694507,44737394:178271
x1,160:20636295,44737394
k1,160:20814567,44737394:178272
x1,160:24197138,44737394
k1,160:24375410,44737394:178272
x1,160:25017403,44737394
k1,160:25195675,44737394:178272
x1,160:26565979,44737394
k1,160:26744251,44737394:178272
x1,160:30469030,44737394
k1,160:30647302,44737394:178272
x1,160:31246902,44737394
k1,160:31425173,44737394:178271
x1,160:33051347,44737394
k1,160:33229619,44737394:178272
x1,160:33829219,44737394
k1,160:34007491,44737394:178272
x1,160:36019008,44737394
k1,160:36019008,44737394:0
)
(1,161:2988864,44737394:0,0,170256
(1,161:2988864,44737394:0,461695,10808
k1,161:1240376,44737394:-1748488
x1,161:2333504,44737394
g1,161:2988864,44737394
)
)
(1,161:2988864,45720434:33030144,536337,170256
x1,161:4160234,45720434
k1,160:4357317,45720434:197083
x1,160:5311597,45720434
k1,160:5508681,45720434:197084
x1,160:8241104,45720434
k1,160:8438187,45720434:197083
x1,160:12212372,45720434
k1,160:12409456,45720434:197084
x1,160:13537109,45720434
k1,160:13734192,45720434:197083
x1,160:14688472,45720434
k1,160:14885556,45720434:197084
x1,160:16490336,45720434
k1,160:16687419,45720434:197083
x1,160:20006317,45720434
k1,160:20203638,45720434:197321
x1,160:20637828,45720434
x1,160:21276548,45720434
k1,160:21473632,45720434:197084
x1,160:22602048,45720434
k1,160:22799131,45720434:197083
x1,160:24556189,45720434
k1,160:24753510,45720434:197321
x1,160:25664063,45720434
k1,160:25861147,45720434:197084
x1,160:26598337,45720434
x1,160:26969139,45720434
x1,160:29039283,45720434
k1,160:29236366,45720434:197083
x1,160:29973556,45720434
k1,160:30170640,45720434:197084
x1,160:32079200,45720434
x1,160:32450002,45720434
x1,160:32784940,45720434
k1,160:32982023,45720434:197083
x1,160:36019008,45720434
k1,160:36019008,45720434:0
)
(1,161:2988864,45720434:0,0,170256
(1,161:2988864,45720434:0,461695,0
k1,161:1240376,45720434:-1748488
x1,161:2333504,45720434
g1,161:2988864,45720434
)
)
(1,161:2988864,46703474:33030144,536337,170256
x1,161:4192082,46703474
k1,160:4407902,46703474:215820
x1,160:4987059,46703474
x1,160:5647382,46703474
k1,160:5863201,46703474:215819
x1,160:7199581,46703474
k1,160:7415401,46703474:215820
x1,160:8039473,46703474
k1,160:8255293,46703474:215820
x1,160:10482061,46703474
k1,160:10697880,46703474:215819
x1,160:11678106,46703474
k1,160:11893926,46703474:215820
x1,160:15102523,46703474
k1,160:15318343,46703474:215820
x1,160:16476657,46703474
k1,160:16692477,46703474:215820
x1,160:18518977,46703474
k1,160:18734796,46703474:215819
x1,160:20473041,46703474
k1,160:20688861,46703474:215820
x1,160:21980318,46703474
k1,160:22196138,46703474:215820
x1,160:23978524,46703474
k1,160:24194343,46703474:215819
x1,160:26109869,46703474
k1,160:26325689,46703474:215820
x1,160:30960521,46703474
k1,160:31176341,46703474:215820
x1,160:31844538,46703474
k1,160:32060357,46703474:215819
x1,160:34644874,46703474
k1,160:34860694,46703474:215820
x1,160:36019008,46703474
k1,160:36019008,46703474:0
)
(1,161:2988864,46703474:0,0,170256
(1,161:2988864,46703474:0,461695,10808
k1,161:1240376,46703474:-1748488
x1,161:2333504,46703474
g1,161:2988864,46703474
)
)
(1,161:2988864,47686514:33030144,536337,170256
x1,161:6197461,47686514
k1,160:6406672,47686514:209211
x1,160:7030744,47686514
k1,160:7239955,47686514:209211
x1,160:8510563,47686514
k1,160:8726076,47686514:215513
x1,160:9594813,47686514
k1,160:9810326,47686514:215513
x1,160:11236549,47686514
k1,160:11445760,47686514:209211
x1,160:12425986,47686514
k1,160:12635197,47686514:209211
x1,160:13259269,47686514
k1,160:13468481,47686514:209212
x1,160:13824635,47686514
k1,160:14033846,47686514:209211
x1,160:15594022,47686514
x1,160:17376398,47686514
k1,160:17585609,47686514:209211
x1,160:20213446,47686514
k1,160:20422657,47686514:209211
x1,160:21046729,47686514
k1,160:21255940,47686514:209211
x1,160:22236166,47686514
k1,160:22445378,47686514:209212
x1,160:24316806,47686514
k1,160:24526004,47686514:209198
x1,160:24882158,47686514
x1,160:27722010,47686514
k1,160:27931221,47686514:209211
x1,160:32185041,47686514
k1,160:32400554,47686514:215513
x1,160:34673840,47686514
x1,160:34823269,47686514
k1,160:35038782,47686514:215513
x1,160:36019008,47686514
k1,160:36019008,47686514:0
)
(1,161:2988864,47686514:0,0,170256
(1,161:2988864,47686514:0,461695,10808
k1,161:1240376,47686514:-1748488
x1,161:2333504,47686514
g1,161:2988864,47686514
)
)
(1,161:2988864,48669554:33030144,536337,170256
x1,161:4827267,48669554
k1,160:5022930,48669554:195663
x1,160:7211969,48669554
k1,160:7407633,48669554:195664
x1,160:8938711,48669554
k1,160:9134375,48669554:195664
x1,160:9484244,48669554
x1,160:12010583,48669554
k1,160:12206247,48669554:195664
x1,160:12994251,48669554
k1,160:13189915,48669554:195664
x1,160:16691761,48669554
k1,160:16887425,48669554:195664
x1,160:17850353,48669554
k1,160:18046017,48669554:195664
x1,160:20629079,48669554
k1,160:20824743,48669554:195664
x1,160:22356611,48669554
k1,160:22552275,48669554:195664
x1,160:24872146,48669554
k1,160:25067810,48669554:195664
x1,160:27453850,48669554
k1,160:27649829,48669554:195979
x1,160:29794745,48669554
k1,160:29990409,48669554:195664
x1,160:31347342,48669554
k1,160:31543005,48669554:195663
x1,160:36117312,48669554
k1,160:36019008,48669554:0
)
(1,161:2988864,48669554:0,0,170256
(1,161:2988864,48669554:0,461695,10808
k1,161:1240376,48669554:-1748488
x1,161:2333504,48669554
g1,161:2988864,48669554
)
)
(1,161:2988864,49652594:33030144,536337,170256
x1,161:4140007,49652594
k1,160:4336604,49652594:196597
x1,160:6327403,49652594
k1,160:6524000,49652594:196597
x1,160:7807391,49652594
k1,160:8003988,49652594:196597
x1,160:10393129,49652594
k1,160:10589727,49652594:196598
x1,160:11386383,49652594
k1,160:11582980,49652594:196597
x1,160:13707623,49652594
k1,160:13904220,49652594:196597
x1,160:16515620,49652594
k1,160:16712217,49652594:196597
x1,160:21359064,49652594
k1,160:21555661,49652594:196597
x1,160:24122443,49652594
k1,160:24319040,49652594:196597
x1,160:26133007,49652594
k1,160:26329605,49652594:196598
x1,160:26993216,49652594
k1,160:27189813,49652594:196597
x1,160:29247561,49652594
k1,160:29444158,49652594:196597
x1,160:31789486,49652594
k1,160:31986083,49652594:196597
x1,160:33446350,49652594
x1,160:34066140,49652594
x1,160:34433018,49652594
x1,160:35298420,49652594
x1,160:35677087,49652594
x1,160:36019008,49652594
k1,160:36019008,49652594:0
)
(1,161:2988864,49652594:0,0,170256
(1,161:2988864,49652594:0,461695,10808
k1,161:1240376,49652594:-1748488
x1,161:2333504,49652594
g1,161:2988864,49652594
)
)
]
(1,161:2988864,51880818:33030144,819200,7202
(1,161:2988864,51880818:33030144,819200,7202
[1,161:2988864,51880818:33030144,819200,7202
(1,161:2988864,51094386:33030144,32768,0
h1,161:2988864,51094386:0,0,0
(1,161:2988864,51094386:33030144,32768,0
r1,161:36019008,51094386:33030144,32768,0
)
g1,161:36019008,51094386
g1,161:36019008,51094386
)
(1,161:2988864,51880818:33030144,525892,7202
x1,161:3709751,51880818
x1,161:5697959,51880818
x1,161:6087965,51880818
k1,161:35618195,51880818:29530230
x1,161:36019008,51880818
)
]
)
)
]
]
]
]
!38893
}7
!10
{8
[1,192:4186206,51880818:31983207,45503614,154264
[1,192:4186206,6377204:0,0,0
(1,192:4186206,53740071:0,52099153,0
g1,192:-550080,53740071
[1,192:-550080,53740071:0,52099153,0
]
k1,192:4186206,53740071:4736286
)
]
[1,192:4186206,51880818:31983207,45503614,154264
[1,192:4186206,6377204:0,0,0
(1,192:4186206,4238419:0,0,0
k1,192:4186206,4238419:1662798
)
]
[1,192:4186206,51880818:31983207,45503614,154264
[1,192:3139269,51880818:33030144,49217536,154264
[1,192:3139269,3711858:33030144,1048576,0
(1,192:3139269,3941233:33030144,1277951,0
(1,192:3139269,3941233:33030144,1277951,0
[1,192:3139269,3941233:33030144,1277951,0
(1,192:3139269,3236719:33030144,573437,245762
r1,192:3139269,3236719:0,819199,245762
x1,192:5703464,3236719
g1,192:5903866,3236719
x1,192:6544734,3236719
g1,192:6745136,3236719
x1,192:7546753,3236719
k1,192:31563657,3236719:24016904
r1,192:31563657,3236719:0,819199,245762
x1,192:34486873,3236719
g1,192:34687275,3236719
x1,192:36169413,3236719
)
(1,192:3139269,3941233:33030144,32768,0
h1,192:3139269,3941233:0,0,0
(1,192:3139269,3941233:33030144,32768,0
r1,192:36169413,3941233:33030144,32768,0
)
g1,192:36169413,3941233
g1,192:36169413,3941233
)
]
)
)
]
[1,192:3139269,49652594:33030144,44695552,0
(1,161:3139269,5612402:33030144,536337,170256
x1,161:4072631,5612402
k1,160:4269747,5612402:197116
x1,160:7046617,5612402
k1,160:7243987,5612402:197370
x1,160:7998995,5612402
x1,160:8291192,5612402
k1,160:8488308,5612402:197116
x1,160:11330776,5612402
k1,160:11527892,5612402:197116
x1,160:12505237,5612402
k1,160:12702353,5612402:197116
x1,160:15767938,5612402
k1,160:15965054,5612402:197116
x1,160:16631276,5612402
k1,160:16828392,5612402:197116
x1,160:18205627,5612402
k1,160:18402744,5612402:197117
x1,160:19068966,5612402
k1,160:19266082,5612402:197116
x1,160:20243427,5612402
k1,160:20440543,5612402:197116
x1,160:23414972,5612402
k1,160:23612088,5612402:197116
x1,160:25478012,5612402
k1,160:25675128,5612402:197116
x1,160:27585826,5612402
k1,160:27782942,5612402:197116
x1,160:28937851,5612402
k1,160:29134967,5612402:197116
x1,160:29490074,5612402
x1,160:29870314,5612402
x1,160:32160450,5612402
k1,160:32357566,5612402:197116
x1,160:34445809,5612402
k1,160:34642925,5612402:197116
x1,160:36197725,5612402
k1,160:36169413,5612402:0
)
(1,161:3139269,5612402:0,0,170256
(1,161:3139269,5612402:0,461695,10808
k1,161:1390781,5612402:-1748488
x1,161:2483909,5612402
g1,161:3139269,5612402
)
)
(1,161:3139269,6595442:33030144,536337,139584
x1,161:3488440,6595442
x1,160:3861995,6595442
x1,160:6834671,6595442
k1,161:36169413,6595442:29472368
g1,161:36169413,6595442
)
(1,161:3139269,6595442:0,0,139584
(1,161:3139269,6595442:0,461695,10808
k1,161:1390781,6595442:-1748488
x1,161:2483909,6595442
g1,161:3139269,6595442
)
)
h1,161:3139269,6595442:0,0,139584
[1,169:3139269,17820108:33030144,9994967,0
[1,169:3139269,17820108:33030144,9994967,0
(1,167:3139269,16470204:33030144,8645063,0
k1,167:3804563,16470204:665294
(1,165:3804563,16470204:0,0,0
g1,165:3804563,16470204
g1,165:3804563,16470204
g1,165:3804563,16470204
(1,165:3804563,16470204:0,0,0
)
g1,165:3804563,16470204
)
(1,166:3804563,16470204:31699556,8645063,0
(1,166:3804563,16470204:31698647,8645084,0
(1,166:3804563,16470204:31698647,8645084,0
(1,166:3804563,16470204:0,27970196,0
(1,166:3804563,16470204:102557393,27970196,0
)
k1,166:3804564,16470204:-102557392
)
)
)
)
g1,167:35504119,16470204
k1,167:36169413,16470204:665294
)
(1,169:3139269,17649852:33030144,541848,170256
(1,168:3139269,17649852:0,0,0
(1,168:3139269,16863420:0,0,0
)
)
g1,168:3335877,17649852
x1,168:5214644,17649852
x1,168:5549664,17649852
g1,168:5746272,17649852
x1,168:6336096,17649852
g1,168:6532704,17649852
x1,168:8411471,17649852
g1,168:8608079,17649852
x1,168:11185188,17649852
g1,168:11381796,17649852
x1,168:12036891,17649852
g1,168:12233499,17649852
x1,168:14068232,17649852
g1,168:14264840,17649852
x1,168:16143597,17649852
g1,168:16340205,17649852
x1,168:16689376,17649852
x1,168:19473316,17649852
g1,168:19669924,17649852
x1,168:21374106,17649852
g1,168:21570714,17649852
x1,168:22531721,17649852
g1,168:22728329,17649852
x1,168:24082553,17649852
g1,168:24279161,17649852
x1,168:26835044,17649852
g1,168:27031652,17649852
k1,169:36169413,17649852:9137761
g1,169:36169413,17649852
)
]
]
(1,173:3139269,19753678:33030144,536337,170256
h1,172:3139269,19753678:559403,0,0
x1,172:5729438,19753678
k1,172:5925337,19753678:195899
x1,172:6314228,19753678
k1,172:6510127,19753678:195899
x1,172:7590458,19753678
x1,172:8434901,19753678
k1,172:8630801,19753678:195900
x1,172:8976131,19753678
k1,172:9172030,19753678:195899
x1,172:12066899,19753678
k1,172:12262798,19753678:195899
x1,172:12910687,19753678
k1,172:13106586,19753678:195899
x1,172:14057022,19753678
k1,172:14252922,19753678:195900
x1,172:15636578,19753678
k1,172:15832476,19753678:195898
x1,172:16177806,19753678
x1,172:18930993,19753678
k1,172:19126892,19753678:195899
x1,172:21460216,19753678
k1,172:21656116,19753678:195900
x1,172:23427107,19753678
k1,172:23623006,19753678:195899
x1,172:24400788,19753678
k1,172:24596687,19753678:195899
x1,172:25547123,19753678
k1,172:25743022,19753678:195899
x1,172:28637881,19753678
k1,172:28833781,19753678:195900
x1,172:29266222,19753678
x1,172:30463867,19753678
k1,172:30659766,19753678:195899
x1,172:33554636,19753678
k1,172:33750535,19753678:195899
x1,172:36169413,19753678
k1,172:36169413,19753678:0
)
(1,173:3139269,19753678:0,0,170256
(1,173:3139269,19753678:0,461695,10808
k1,173:1390781,19753678:-1748488
x1,173:2483909,19753678
g1,173:3139269,19753678
)
)
(1,173:3139269,20736718:33030144,536337,170256
x1,173:4074583,20736718
k1,172:4277813,20736718:203230
x1,172:5302164,20736718
x1,172:7072761,20736718
k1,172:7275992,20736718:203231
x1,172:7855149,20736718
x1,172:9629673,20736718
k1,172:9832903,20736718:203230
x1,172:10501089,20736718
k1,172:10704320,20736718:203231
x1,172:12620650,20736718
k1,172:12823880,20736718:203230
x1,172:15430069,20736718
k1,172:15636611,20736718:206542
x1,172:17507235,20736718
k1,172:17710465,20736718:203230
x1,172:18689890,20736718
k1,172:18893121,20736718:203231
x1,172:19695270,20736718
x1,172:20088487,20736718
k1,172:20291717,20736718:203230
x1,172:22208047,20736718
k1,172:22411277,20736718:203230
x1,172:24816926,20736718
k1,172:25020157,20736718:203231
x1,172:25644229,20736718
k1,172:25847459,20736718:203230
x1,172:26827685,20736718
k1,172:27030916,20736718:203231
x1,172:29837632,20736718
k1,172:30040862,20736718:203230
x1,172:31645182,20736718
x1,172:31794611,20736718
k1,172:32001153,20736718:206542
x1,172:34807869,20736718
k1,172:35011099,20736718:203230
x1,172:36169413,20736718
k1,172:36169413,20736718:0
)
(1,173:3139269,20736718:0,0,170256
(1,173:3139269,20736718:0,461695,10808
k1,173:1390781,20736718:-1748488
x1,173:2483909,20736718
g1,173:3139269,20736718
)
)
(1,173:3139269,21719758:33030144,536337,170256
x1,173:4508782,21719758
k1,172:4692722,21719758:183940
x1,172:6426015,21719758
k1,172:6614177,21719758:188162
x1,172:9739366,21719758
k1,172:9923306,21719758:183940
x1,172:12064286,21719758
k1,172:12248226,21719758:183940
x1,172:13404262,21719758
k1,172:13588202,21719758:183940
x1,172:14657930,21719758
k1,172:14841869,21719758:183939
x1,172:15569409,21719758
k1,172:15753349,21719758:183940
x1,172:18706653,21719758
k1,172:18890593,21719758:183940
x1,172:19661297,21719758
k1,172:19845237,21719758:183940
x1,172:21814360,21719758
k1,172:21998299,21719758:183939
x1,172:22640292,21719758
k1,172:22824232,21719758:183940
x1,172:25948621,21719758
k1,172:26132561,21719758:183940
x1,172:28144077,21719758
k1,172:28328017,21719758:183940
x1,172:29098721,21719758
k1,172:29282660,21719758:183939
x1,172:30224448,21719758
k1,172:30408388,21719758:183940
x1,172:33105040,21719758
k1,172:33288980,21719758:183940
x1,172:36307039,21719758
k1,172:36169413,21719758:0
)
(1,173:3139269,21719758:0,0,170256
(1,173:3139269,21719758:0,461695,10808
k1,173:1390781,21719758:-1748488
x1,173:2483909,21719758
g1,173:3139269,21719758
)
)
(1,173:3139269,22702798:33030144,536337,170256
x1,173:6579093,22702798
k1,172:6758309,22702798:179216
x1,172:9882698,22702798
k1,172:10061913,22702798:179215
x1,172:12629865,22702798
k1,172:12809081,22702798:179216
x1,172:14179385,22702798
k1,172:14358601,22702798:179216
x1,172:17055253,22702798
k1,172:17234469,22702798:179216
x1,172:18347361,22702798
k1,172:18526576,22702798:179215
x1,172:19896089,22702798
k1,172:20075305,22702798:179216
x1,172:22408961,22702798
k1,172:22593974,22702798:185013
x1,172:23792413,22702798
k1,172:23971629,22702798:179216
x1,172:25812813,22702798
k1,172:25992028,22702798:179215
x1,172:27490261,22702798
k1,172:27669477,22702798:179216
x1,172:28611265,22702798
k1,172:28790481,22702798:179216
x1,172:29989672,22702798
k1,172:30168888,22702798:179216
x1,172:32993481,22702798
k1,172:33172696,22702798:179215
x1,172:33686740,22702798
k1,172:33865956,22702798:179216
x1,172:35449736,22702798
x1,172:36169413,22702798
k1,172:36169413,22702798:0
)
(1,173:3139269,22702798:0,0,170256
(1,173:3139269,22702798:0,461695,10808
k1,173:1390781,22702798:-1748488
x1,173:2483909,22702798
g1,173:3139269,22702798
)
)
(1,173:3139269,23685838:33030144,589824,196608
x1,173:3807455,23685838
k1,172:4014101,23685838:206646
$1,172:4014101,23685838
x1,172:4451687,23685838
(1,172:4451687,23803802:335870,380108,0
x1,172:4754789,23803802
)
x1,172:5664547,23685838
$1,172:5664547,23685838
k1,172:5871193,23685838:206646
x1,172:7029507,23685838
k1,172:7236152,23685838:206645
x1,172:8216378,23685838
k1,172:8423024,23685838:206646
x1,172:10650604,23685838
k1,172:10857250,23685838:206646
x1,172:11525436,23685838
k1,172:11732082,23685838:206646
$1,172:11732082,23685838
x1,172:12169668,23685838
(1,172:12169668,23803802:335870,380108,0
x1,172:12472770,23803802
)
x1,172:13382528,23685838
$1,172:13382528,23685838
x1,172:13583068,23685838
k1,172:13794733,23685838:211665
x1,172:15398240,23685838
k1,172:15604886,23685838:206646
x1,172:16273083,23685838
k1,172:16479728,23685838:206645
x1,172:18128140,23685838
k1,172:18334786,23685838:206646
x1,172:21140722,23685838
k1,172:21347368,23685838:206646
x1,172:23575730,23685838
k1,172:23782376,23685838:206646
x1,172:24361533,23685838
x1,172:25021856,23685838
k1,172:25228502,23685838:206646
x1,172:28346467,23685838
k1,172:28553113,23685838:206646
x1,172:29355273,23685838
k1,172:29561918,23685838:206645
x1,172:32547533,23685838
k1,172:32754179,23685838:206646
x1,172:33734405,23685838
k1,172:33941051,23685838:206646
x1,172:36169413,23685838
k1,172:36169413,23685838:0
)
(1,173:3139269,23685838:0,0,196608
(1,173:3139269,23685838:0,461695,10808
k1,173:1390781,23685838:-1748488
x1,173:2483909,23685838
g1,173:3139269,23685838
)
)
(1,173:3139269,24668878:33030144,589824,196608
x1,173:3501990,24668878
(1,172:3501990,24786842:335870,380108,0
x1,172:3805092,24786842
)
x1,172:4714850,24668878
$1,172:4714850,24668878
k1,172:4896945,24668878:182095
x1,172:6009837,24668878
k1,172:6191933,24668878:182096
$1,172:6191933,24668878
x1,172:6554654,24668878
(1,172:6554654,24786842:335870,380108,0
x1,172:6857756,24786842
)
x1,172:7767514,24668878
$1,172:7767514,24668878
k1,172:7949609,24668878:182095
x1,172:8591602,24668878
k1,172:8773697,24668878:182095
x1,172:9715485,24668878
k1,172:9897581,24668878:182096
x1,172:11096781,24668878
x1,172:13003860,24668878
k1,172:13185955,24668878:182095
x1,172:15027139,24668878
k1,172:15209235,24668878:182096
x1,172:17520548,24668878
k1,172:17702643,24668878:182095
x1,172:20249014,24668878
k1,172:20435947,24668878:186933
x1,172:21634386,24668878
k1,172:21816481,24668878:182095
x1,172:25455694,24668878
k1,172:25637790,24668878:182096
x1,172:28205751,24668878
k1,172:28387846,24668878:182095
x1,172:29329634,24668878
k1,172:29511729,24668878:182095
x1,172:31652709,24668878
k1,172:31834805,24668878:182096
x1,172:34489085,24668878
k1,172:34671180,24668878:182095
x1,172:36169413,24668878
k1,172:36169413,24668878:0
)
(1,173:3139269,24668878:0,0,196608
(1,173:3139269,24668878:0,461695,10808
k1,173:1390781,24668878:-1748488
x1,173:2483909,24668878
g1,173:3139269,24668878
)
)
(1,173:3139269,25651918:33030144,589824,196608
x1,173:4100276,25651918
g1,172:4296884,25651918
x1,172:7485033,25651918
g1,172:7681641,25651918
$1,172:7681641,25651918
x1,172:8119227,25651918
(1,172:8119227,25770222:240202,389185,0
x1,172:8326661,25770222
)
x1,172:9236419,25651918
$1,172:9236419,25651918
g1,172:9433027,25651918
x1,172:10568630,25651918
g1,172:10765238,25651918
x1,172:11726245,25651918
g1,172:11922853,25651918
x1,172:14107524,25651918
g1,172:14304132,25651918
x1,172:17360963,25651918
g1,172:17557571,25651918
x1,172:18344003,25651918
g1,172:18540611,25651918
x1,172:19501618,25651918
g1,172:19698226,25651918
x1,172:20921898,25651918
x1,172:22868296,25651918
g1,172:23064904,25651918
x1,172:24942875,25651918
g1,172:25139483,25651918
$1,172:25139483,25651918
x1,172:25502204,25651918
(1,172:25502204,25770222:240202,389185,0
x1,172:25709638,25770222
)
x1,172:26619396,25651918
$1,172:26619396,25651918
g1,172:26816004,25651918
x1,172:27907562,25651918
g1,172:28104170,25651918
x1,172:28846557,25651918
g1,172:29043165,25651918
x1,172:29392336,25651918
x1,172:32132244,25651918
g1,172:32328852,25651918
x1,172:32983937,25651918
g1,172:33180545,25651918
x1,172:34666096,25651918
x1,172:35738770,25651918
k1,173:36169413,25651918:539957
g1,173:36169413,25651918
)
(1,175:3139269,25651918:0,0,196608
(1,175:3139269,25651918:0,461695,10808
k1,175:1390781,25651918:-1748488
x1,175:2483909,25651918
g1,175:3139269,25651918
)
)
(1,175:14234270,27454158:21935143,589824,196608
(1,175:14234270,27454158:10840142,589824,196608
(1,173:14234270,27454158:0,0,0
$1,173:14234270,27454158
(1,173:14234270,26471118:0,0,0
)
$1,173:14234270,27454158
)
x1,173:14671856,27454158
(1,175:14671856,27572122:335870,380108,0
x1,175:14974958,27572122
)
x1,175:15884716,27454158
g1,175:16103166,27454158
x1,175:16702086,27454158
g1,175:16920536,27454158
x1,175:17324761,27454158
(1,175:17324761,27572122:638972,380108,0
x1,175:17930965,27572122
)
x1,175:19203444,27454158
(1,175:19203444,27572122:335870,380108,0
x1,175:19506546,27572122
)
x1,175:20416304,27454158
g1,175:20591064,27454158
x1,175:21189984,27454158
g1,175:21364744,27454158
x1,175:21768969,27454158
(1,175:21768969,27572122:638972,380108,0
x1,175:22375173,27572122
)
x1,175:23647652,27454158
(1,175:23647652,27572122:335870,380108,0
x1,175:23950754,27572122
)
x1,175:25074412,27454158
)
(1,175:35252439,27454158:916974,536337,139584
(1,175:35252439,27454158:916974,536337,139584
x1,175:35907534,27454158
x1,175:36169413,27454158
)
)
)
(1,177:3139269,29649614:33030144,0,0
h1,177:3139269,29649614:559403,0,0
k1,177:36169412,29649614:32470740
g1,177:36169412,29649614
)
(1,179:14234270,30632654:21935143,589824,196608
(1,179:14234270,30632654:10840142,589824,196608
(1,177:14234270,30632654:0,0,0
$1,177:14234270,30632654
(1,177:14234270,29649614:0,0,0
)
$1,177:14234270,30632654
)
x1,177:14671856,30632654
(1,179:14671856,30750618:335870,380108,0
x1,179:14974958,30750618
)
x1,179:15884716,30632654
g1,179:16103166,30632654
x1,179:16702086,30632654
g1,179:16920536,30632654
x1,179:17324761,30632654
(1,179:17324761,30750618:638972,380108,0
x1,179:17930965,30750618
)
x1,179:19203444,30632654
(1,179:19203444,30750618:335870,380108,0
x1,179:19506546,30750618
)
x1,179:20416304,30632654
g1,179:20591064,30632654
x1,179:21189984,30632654
g1,179:21364744,30632654
x1,179:21768969,30632654
(1,179:21768969,30750618:638972,380108,0
x1,179:22375173,30750618
)
x1,179:23647652,30632654
(1,179:23647652,30750618:335870,380108,0
x1,179:23950754,30750618
)
x1,179:25074412,30632654
)
(1,179:35252439,30632654:916974,536337,139584
(1,179:35252439,30632654:916974,536337,139584
x1,179:35907534,30632654
x1,179:36169413,30632654
)
)
)
[1,188:3139269,45285679:33030144,12874782,0
[1,188:3139269,45285679:33030144,12874782,0
(1,186:3139269,43122991:33030144,10712094,0
k1,186:10330942,43122991:7191673
(1,184:10330942,43122991:0,0,0
g1,184:10330942,43122991
g1,184:10330942,43122991
g1,184:10330942,43122991
(1,184:10330942,43122991:0,0,0
)
g1,184:10330942,43122991
)
(1,185:10330942,43122991:18646798,10712094,0
(1,185:10330942,43122991:18647025,10712120,0
(1,185:10330942,43122991:18647025,10712120,0
(1,185:10330942,43122991:0,25173177,0
(1,185:10330942,43122991:43819975,25173177,0
)
k1,185:10330941,43122991:-43819976
)
)
)
)
g1,186:28977740,43122991
k1,186:36169413,43122991:7191673
)
(1,188:3139269,44302639:33030144,541848,170256
(1,187:3139269,44302639:0,0,0
(1,187:3139269,43516207:0,0,0
)
)
k1,187:3364646,44302639:225377
x1,187:5243413,44302639
x1,187:5578433,44302639
k1,187:5803810,44302639:225377
x1,187:6393634,44302639
k1,187:6633395,44302639:239761
x1,187:9529952,44302639
k1,187:9755329,44302639:225377
x1,187:10423526,44302639
k1,187:10648903,44302639:225377
x1,187:11629129,44302639
k1,187:11854506,44302639:225377
x1,187:13235815,44302639
k1,187:13461163,44302639:225348
x1,187:16090614,44302639
k1,187:16330376,44302639:239762
x1,187:18156865,44302639
k1,187:18382242,44302639:225377
x1,187:20877730,44302639
k1,187:21103106,44302639:225376
x1,187:21771303,44302639
k1,187:21996680,44302639:225377
x1,187:22976906,44302639
k1,187:23202283,44302639:225377
x1,187:26142986,44302639
x1,187:26888431,44302639
k1,187:27113808,44302639:225377
x1,187:31034734,44302639
k1,187:31260111,44302639:225377
x1,187:33353728,44302639
k1,187:33579105,44302639:225377
x1,187:35807467,44302639
k1,187:36032844,44302639:225377
x1,187:36299961,44302639
k1,187:36169413,44302639:0
)
(1,188:3139269,45089071:33030144,589824,196608
x1,188:3501990,45089071
(1,187:3501990,45207035:335870,380108,0
x1,187:3805092,45207035
)
x1,187:4714850,45089071
$1,187:4714850,45089071
x1,187:4911458,45089071
g1,187:5108066,45089071
$1,187:5108066,45089071
x1,187:5470787,45089071
(1,187:5470787,45207035:335870,380108,0
x1,187:5773889,45207035
)
x1,187:6683647,45089071
$1,187:6683647,45089071
x1,187:6902267,45089071
g1,187:7098875,45089071
x1,187:9151442,45089071
g1,187:9348050,45089071
x1,187:11751341,45089071
g1,187:11947949,45089071
x1,187:13083552,45089071
g1,187:13280160,45089071
$1,187:13280160,45089071
x1,187:13717746,45089071
(1,187:13717746,45207035:335870,380108,0
x1,187:14020848,45207035
)
x1,187:14930606,45089071
$1,187:14930606,45089071
x1,187:15127214,45089071
g1,187:15323822,45089071
$1,187:15323822,45089071
x1,187:15761408,45089071
(1,187:15761408,45207035:335870,380108,0
x1,187:16064510,45207035
)
x1,187:16974268,45089071
$1,187:16974268,45089071
x1,187:17192888,45089071
g1,187:17389496,45089071
x1,187:20140415,45089071
g1,187:20337023,45089071
x1,187:22718302,45089071
g1,187:22914910,45089071
k1,188:36169413,45089071:13254503
g1,188:36169413,45089071
)
]
]
(1,190:3139269,47227762:33030144,579600,12969
(1,190:3139269,47227762:2535425,554034,12969
g1,190:3139269,47227762
x1,190:4888262,47227762
g1,190:5674694,47227762
)
x1,190:6985659,47227762
g1,190:7204279,47227762
x1,190:8865202,47227762
g1,190:9083822,47227762
x1,190:11225255,47227762
k1,190:23697334,47227762:12472079
k1,190:36169413,47227762:12472079
)
(1,190:3139269,47227762:0,0,12969
(1,190:3139269,47227762:0,461695,10808
k1,190:1390781,47227762:-1748488
x1,190:2483909,47227762
g1,190:3139269,47227762
)
)
h1,190:3139269,47227762:0,0,12969
(1,192:3139269,48669554:33030144,536337,170256
h1,191:3139269,48669554:559403,0,0
x1,191:7566544,48669554
k1,191:7763597,48669554:197053
x1,191:9285545,48669554
x1,191:10068045,48669554
x1,191:11415497,48669554
k1,191:11612551,48669554:197054
x1,191:13524965,48669554
x1,191:14351260,48669554
k1,191:14548313,48669554:197053
x1,191:16416906,48669554
k1,191:16613960,48669554:197054
x1,191:17135871,48669554
k1,191:17332924,48669554:197053
x1,191:17680349,48669554
k1,191:17877403,48669554:197054
x1,191:18746739,48669554
x1,191:19181793,48669554
x1,191:19921231,48669554
x1,191:20833608,48669554
k1,191:21030661,48669554:197053
x1,191:22725538,48669554
x1,191:23551833,48669554
k1,191:23748887,48669554:197054
x1,191:25052514,48669554
x1,191:25661291,48669554
x1,191:26791216,48669554
k1,191:26988269,48669554:197053
x1,191:28422578,48669554
k1,191:28619632,48669554:197054
x1,191:29228409,48669554
k1,191:29425462,48669554:197053
x1,191:31511589,48669554
x1,191:32945898,48669554
k1,191:33142952,48669554:197054
x1,191:33490377,48669554
k1,191:33687430,48669554:197053
x1,191:34904984,48669554
x1,191:35122511,48669554
x1,191:35340038,48669554
x1,191:35711627,48669554
x1,191:36039391,48669554
x1,191:36299961,48669554
k1,192:36169413,48669554:0
)
(1,192:3139269,48669554:0,0,170256
(1,192:3139269,48669554:0,461695,10808
k1,192:1390781,48669554:-1748488
x1,192:2483909,48669554
g1,192:3139269,48669554
)
)
(1,192:3139269,49652594:33030144,536337,170256
x1,192:3626495,49652594
x1,192:3980554,49652594
x1,192:4955015,49652594
k1,191:5151457,49652594:196442
x1,191:7056517,49652594
k1,191:7252959,49652594:196442
x1,191:8493763,49652594
k1,191:8690205,49652594:196442
x1,191:9044264,49652594
k1,191:9240706,49652594:196442
x1,191:10126643,49652594
k1,191:10323085,49652594:196442
x1,191:10987351,49652594
k1,191:11183793,49652594:196442
x1,191:12823318,49652594
x1,191:14019460,49652594
k1,191:14215902,49652594:196442
x1,191:15589084,49652594
x1,191:16740585,49652594
x1,191:18313128,49652594
k1,191:18509626,49652594:196498
x1,191:19971334,49652594
x1,191:22894719,49652594
k1,191:23091161,49652594:196442
x1,191:24464343,49652594
x1,191:25261785,49652594
x1,191:27144525,49652594
k1,191:27341022,49652594:196497
x1,191:28714196,49652594
x1,191:30353721,49652594
k1,191:30550163,49652594:196442
x1,191:31746305,49652594
k1,191:31942747,49652594:196442
x1,191:32917208,49652594
k1,191:33113650,49652594:196442
x1,191:34442170,49652594
x1,191:35151088,49652594
x1,191:36169413,49652594
k1,191:36169413,49652594:0
)
(1,192:3139269,49652594:0,0,170256
(1,192:3139269,49652594:0,461695,10808
k1,192:1390781,49652594:-1748488
x1,192:2483909,49652594
g1,192:3139269,49652594
)
)
]
(1,192:3139269,51880818:33030144,819200,154264
(1,192:3139269,51880818:33030144,819200,154264
[1,192:3139269,51880818:33030144,819200,154264
(1,192:3139269,51094386:33030144,32768,0
h1,192:3139269,51094386:0,0,0
(1,192:3139269,51094386:33030144,32768,0
r1,192:36169413,51094386:33030144,32768,0
)
g1,192:36169413,51094386
g1,192:36169413,51094386
)
(1,192:3139269,51880818:33030144,526609,154264
x1,192:4501032,51880818
g1,192:4701434,51880818
x1,192:5221918,51880818
g1,192:5422320,51880818
x1,192:5823133,51880818
g1,192:6023535,51880818
x1,192:7065216,51880818
x1,192:9457852,51880818
g1,192:9658254,51880818
x1,192:10579551,51880818
x1,192:10769146,51880818
g1,192:10969548,51880818
x1,192:11971576,51880818
g1,192:12171978,51880818
x1,192:13174006,51880818
g1,192:13374408,51880818
x1,192:14696518,51880818
g1,192:14896920,51880818
x1,192:17221059,51880818
g1,192:17421461,51880818
x1,192:18062329,51880818
x1,192:19372892,51880818
k1,192:35768600,51880818:16395708
x1,192:36169413,51880818
)
]
)
)
]
]
]
]
!22893
}8
!10
{9
[1,243:4186206,51880818:31832802,45503614,13332
[1,243:4186206,6377204:0,0,0
(1,243:4186206,53740071:0,52099153,0
g1,243:-550080,53740071
[1,243:-550080,53740071:0,52099153,0
]
k1,243:4186206,53740071:4736286
)
]
[1,243:4186206,51880818:31832802,45503614,13332
[1,243:4186206,6377204:0,0,0
(1,243:4186206,4238419:0,0,0
k1,243:4186206,4238419:1813203
)
]
[1,243:4186206,51880818:31832802,45503614,13332
[1,243:2988864,51880818:33030144,49217536,13332
[1,243:2988864,3711858:33030144,1048576,0
(1,243:2988864,3941233:33030144,1277951,0
(1,243:2988864,3941233:33030144,1277951,0
[1,243:2988864,3941233:33030144,1277951,0
(1,243:2988864,3236719:33030144,573437,245762
r1,243:2988864,3236719:0,819199,245762
x1,243:5553059,3236719
g1,243:5753461,3236719
x1,243:6394329,3236719
g1,243:6594731,3236719
x1,243:7396348,3236719
k1,243:31413252,3236719:24016904
r1,243:31413252,3236719:0,819199,245762
x1,243:34336468,3236719
g1,243:34536870,3236719
x1,243:36019008,3236719
)
(1,243:2988864,3941233:33030144,32768,0
h1,243:2988864,3941233:0,0,0
(1,243:2988864,3941233:33030144,32768,0
r1,243:36019008,3941233:33030144,32768,0
)
g1,243:36019008,3941233
g1,243:36019008,3941233
)
]
)
)
]
[1,243:2988864,49652594:33030144,44695552,0
(1,192:2988864,5612402:33030144,536337,170256
x1,192:5217226,5612402
k1,191:5475338,5612402:258112
x1,191:6454763,5612402
k1,191:6712874,5612402:258111
x1,191:7069028,5612402
k1,191:7327140,5612402:258112
x1,191:8708447,5612402
x1,191:9332519,5612402
x1,191:10089753,5612402
x1,191:11337897,5612402
k1,191:11596009,5612402:258112
x1,191:12264206,5612402
k1,191:12522318,5612402:258112
x1,191:13903624,5612402
x1,191:15061938,5612402
x1,191:16443244,5612402
k1,191:16701355,5612402:258111
x1,191:17815547,5612402
x1,191:18794972,5612402
k1,191:19053084,5612402:258112
x1,191:21281446,5612402
k1,191:21539558,5612402:258112
x1,191:23455087,5612402
x1,191:24613401,5612402
k1,191:24871513,5612402:258112
x1,191:26475812,5612402
x1,191:26831966,5612402
x1,191:27812193,5612402
x1,191:28258177,5612402
x1,191:29817549,5612402
k1,191:30075660,5612402:258111
x1,191:30877820,5612402
k1,191:31135932,5612402:258112
x1,191:32116158,5612402
k1,191:32374270,5612402:258112
x1,191:33755579,5612402
k1,191:34013629,5612402:258050
x1,191:36019008,5612402
k1,191:36019008,5612402:0
)
(1,192:2988864,5612402:0,0,170256
(1,192:2988864,5612402:0,461695,10808
k1,192:1240376,5612402:-1748488
x1,192:2333504,5612402
g1,192:2988864,5612402
)
)
(1,192:2988864,6595442:33030144,707779,170256
x1,192:4316013,6595442
x1,192:4638540,6595442
x1,192:5109429,6595442
x1,192:6222321,6595442
k1,191:6417461,6595442:195140
x1,191:7530353,6595442
k1,191:7725492,6595442:195139
x1,191:8838373,6595442
k1,191:9033513,6595442:195140
x1,191:9290154,6595442
x1,191:10831562,6595442
x1,191:11280879,6595442
k1,191:11476508,6595442:195629
x1,191:13402486,6595442
x1,191:14515378,6595442
k1,191:14710518,6595442:195140
x1,191:14967159,6595442
x1,191:16508567,6595442
x1,191:16957884,6595442
k1,191:17153513,6595442:195629
x1,191:18480662,6595442
(1,191:18524308,6591511:261879,489945,0
x1,191:18786187,6591511
)
x1,191:20406631,6595442
k1,191:20601771,6595442:195140
x1,191:21714663,6595442
k1,191:21909803,6595442:195140
x1,191:23022684,6595442
k1,191:23217823,6595442:195139
x1,191:23474464,6595442
x1,191:25015872,6595442
x1,191:25465189,6595442
k1,191:25660819,6595442:195630
x1,191:27116670,6595442
x1,191:27498095,6595442
x1,191:28097695,6595442
x1,191:28471258,6595442
x1,191:28793785,6595442
k1,191:28988924,6595442:195139
x1,191:29545360,6595442
k1,191:29740500,6595442:195140
x1,191:30489612,6595442
k1,191:30684752,6595442:195140
x1,191:30941393,6595442
x1,191:32482801,6595442
x1,191:32932118,6595442
k1,191:33127747,6595442:195629
(1,191:33259080,6412999:261879,525336,0
x1,191:33520959,6412999
)
x1,191:35011333,6595442
(1,191:35033351,6591511:261879,525336,0
x1,191:35295230,6591511
)
x1,191:36038669,6595442
k1,191:36019008,6595442:0
)
(1,192:2988864,6595442:0,0,170256
(1,192:2988864,6595442:0,461695,10808
k1,192:1240376,6595442:-1748488
x1,192:2333504,6595442
g1,192:2988864,6595442
)
)
(1,192:2988864,7578482:33030144,536337,139584
x1,192:3556655,7578482
g1,191:3753263,7578482
x1,191:4517662,7578482
g1,191:4714270,7578482
x1,191:4976149,7578482
x1,191:6549013,7578482
x1,191:7029512,7578482
k1,192:36019008,7578482:29098810
g1,192:36019008,7578482
)
(1,194:2988864,7578482:0,0,139584
(1,194:2988864,7578482:0,461695,10808
k1,194:1240376,7578482:-1748488
x1,194:2333504,7578482
g1,194:2988864,7578482
)
)
(1,194:18245611,8561522:17773397,541848,152916
(1,194:18245611,8561522:2516651,541848,152916
(1,192:18245611,8561522:0,0,0
$1,192:18245611,8561522
(1,192:18245611,7578482:0,0,0
)
$1,192:18245611,8561522
)
(1,194:18245611,8561522:393216,366869,0
(1,193:18245611,8561522:393216,366869,0
x1,193:18638827,8561522
)
)
g1,194:18857277,8561522
x1,194:19456197,8561522
g1,194:19674647,8561522
(1,194:19674647,8561522:567801,541848,0
(1,193:19674647,8561522:567801,541848,0
x1,193:20242448,8561522
)
)
(1,194:20242448,8561522:305914,371980,11006
(1,193:20242448,8561522:305914,371980,11006
x1,193:20548362,8561522
)
)
x1,194:20762262,8561522
)
(1,194:35102034,8561522:916974,536337,139584
(1,194:35102034,8561522:916974,536337,139584
x1,194:35757129,8561522
x1,194:36019008,8561522
)
)
)
(1,197:2988864,10036082:33030144,688435,196608
x1,197:4920214,10036082
k1,195:5180154,10036082:259940
x1,195:5937388,10036082
x1,195:6913687,10036082
k1,195:7173627,10036082:259940
$1,195:7173627,10036082
(1,195:7173627,10036082:393216,366869,0
(1,195:7173627,10036082:393216,366869,0
x1,195:7566843,10036082
)
)
k1,195:7902573,10036082:335730
x1,195:8501493,10036082
k1,195:8837224,10036082:335731
x1,195:9488710,10036082
(1,195:9488710,10154046:335870,380108,0
x1,195:9791812,10154046
)
x1,195:10038480,10036082
k1,195:10169550,10036082:131070
x1,195:10607136,10036082
(1,195:10607136,10154046:335870,380108,0
x1,195:10910238,10154046
)
x1,195:11156906,10036082
k1,195:11287976,10036082:131070
(1,195:11287976,10036082:917502,349526,0
x1,195:11506430,10036082
g1,195:11637500,10036082
x1,195:11855954,10036082
g1,195:11987024,10036082
x1,195:12205478,10036082
)
k1,195:12336548,10036082:131070
k1,195:12467618,10036082:131070
x1,195:12681518,10036082
k1,195:12812588,10036082:131070
x1,195:13250174,10036082
(1,195:13250174,10154046:398448,253951,0
x1,195:13615854,10154046
)
x1,195:13862522,10036082
k1,195:13993592,10036082:131070
x1,195:14207492,10036082
(1,195:14207492,9750692:470582,403045,0
x1,195:14645306,9750692
)
$1,195:14678074,10036082
k1,195:14938014,10036082:259940
x1,195:15473038,10036082
k1,195:15732978,10036082:259940
x1,195:16713204,10036082
k1,195:16973144,10036082:259940
x1,195:19111687,10036082
x1,195:19857132,10036082
k1,195:20117072,10036082:259940
x1,195:21811201,10036082
x1,195:22192620,10036082
x1,195:23954522,10036082
k1,195:24214462,10036082:259940
x1,195:26331332,10036082
k1,195:26622938,10036082:291606
$1,195:26622938,10036082
(1,195:26622938,10036082:305914,371980,11006
(1,195:26622938,10036082:305914,371980,11006
x1,195:26928852,10036082
)
)
k1,195:27264583,10036082:335731
x1,195:27863503,10036082
k1,195:28199233,10036082:335730
x1,195:28775854,10036082
(1,195:28775854,10154046:335870,380108,0
x1,195:29078956,10154046
)
x1,195:29325624,10036082
k1,195:29456694,10036082:131070
x1,195:29819415,10036082
(1,195:29819415,10154046:335870,380108,0
x1,195:30122517,10154046
)
x1,195:30369185,10036082
k1,195:30500255,10036082:131070
(1,195:30500255,10036082:917502,349526,0
x1,195:30718709,10036082
g1,195:30849779,10036082
x1,195:31068233,10036082
g1,195:31199303,10036082
x1,195:31417757,10036082
)
k1,195:31548827,10036082:131070
k1,195:31679897,10036082:131070
x1,195:31893797,10036082
k1,195:32024867,10036082:131070
x1,195:32387588,10036082
(1,195:32387588,10154046:566838,253951,0
x1,195:32921658,10154046
)
x1,195:33168326,10036082
k1,195:33299396,10036082:131070
x1,195:33513296,10036082
(1,195:33513296,9750692:470582,403045,0
x1,195:33951110,9750692
)
$1,195:33983878,10036082
k1,195:34243818,10036082:259940
x1,195:34778842,10036082
k1,195:35038782,10036082:259940
x1,195:36019008,10036082
k1,195:36019008,10036082:0
)
(1,197:2988864,10036082:0,0,196608
(1,197:2988864,10036082:0,461695,10808
k1,197:1240376,10036082:-1748488
x1,197:2333504,10036082
g1,197:2988864,10036082
)
)
(1,197:2988864,11019122:33030144,536337,170256
x1,197:5484351,11019122
k1,195:5719833,11019122:235482
x1,195:7725233,11019122
x1,195:8685809,11019122
k1,195:8921290,11019122:235481
x1,195:10615419,11019122
x1,195:10996838,11019122
x1,195:12758740,11019122
k1,195:12994222,11019122:235482
x1,195:15087839,11019122
k1,195:15323320,11019122:235481
x1,195:17440190,11019122
k1,195:17695108,11019122:254918
$1,195:17695108,11019122
x1,195:18368665,11019122
$1,195:18368665,11019122
k1,195:18604147,11019122:235482
x1,195:19139171,11019122
k1,195:19374652,11019122:235481
x1,195:20354878,11019122
k1,195:20590360,11019122:235482
x1,195:23040944,11019122
k1,195:23276426,11019122:235482
x1,195:23944623,11019122
k1,195:24180104,11019122:235481
x1,195:26318647,11019122
x1,195:27064092,11019122
k1,195:27299574,11019122:235482
x1,195:29728476,11019122
k1,195:29983394,11019122:254918
$1,195:29983394,11019122
x1,195:30443051,11019122
$1,195:30443051,11019122
k1,195:30678532,11019122:235481
x1,195:31213556,11019122
k1,195:31449038,11019122:235482
x1,195:32429264,11019122
k1,195:32664745,11019122:235481
x1,195:35115329,11019122
k1,195:35350811,11019122:235482
x1,195:36019008,11019122
k1,195:36019008,11019122:0
)
(1,197:2988864,11019122:0,0,170256
(1,197:2988864,11019122:0,461695,10808
k1,197:1240376,11019122:-1748488
x1,197:2333504,11019122
g1,197:2988864,11019122
)
)
(1,197:2988864,12002162:33030144,541848,170256
x1,197:5300177,12002162
k1,195:5497210,12002162:197033
x1,195:6610102,12002162
k1,195:6807135,12002162:197033
$1,195:6807135,12002162
(1,195:6807135,12002162:567801,541848,0
(1,195:6807135,12002162:567801,541848,0
x1,195:7374936,12002162
)
)
$1,195:7374936,12002162
k1,195:7571969,12002162:197033
x1,195:8086013,12002162
k1,195:8283046,12002162:197033
x1,195:9224834,12002162
k1,195:9421867,12002162:197033
x1,195:11606018,12002162
k1,195:11803050,12002162:197032
x1,195:14008002,12002162
k1,195:14205248,12002162:197246
x1,195:15403687,12002162
k1,195:15600720,12002162:197033
x1,195:15986072,12002162
x1,195:17550183,12002162
k1,195:17747216,12002162:197033
x1,195:18389209,12002162
k1,195:18586242,12002162:197033
x1,195:19528030,12002162
k1,195:19725063,12002162:197033
x1,195:21866043,12002162
k1,195:22063075,12002162:197032
x1,195:23004092,12002162
k1,195:23201125,12002162:197033
x1,195:26539782,12002162
k1,195:26736815,12002162:197033
x1,195:29219982,12002162
k1,195:29417015,12002162:197033
x1,195:34041161,12002162
k1,195:34238194,12002162:197033
x1,195:34880187,12002162
k1,195:35077220,12002162:197033
x1,195:36019008,12002162
k1,195:36019008,12002162:0
)
(1,197:2988864,12002162:0,0,170256
(1,197:2988864,12002162:0,461695,10808
k1,197:1240376,12002162:-1748488
x1,197:2333504,12002162
g1,197:2988864,12002162
)
)
(1,197:2988864,12985202:33030144,536337,170256
x1,197:5343348,12985202
k1,195:5539201,12985202:195853
x1,195:5924553,12985202
x1,195:8494417,12985202
k1,195:8690522,12985202:196105
x1,195:9675474,12985202
k1,195:9871328,12985202:195854
x1,195:12739857,12985202
k1,195:12935710,12985202:195853
x1,195:13577703,12985202
k1,195:13773557,12985202:195854
x1,195:15336516,12985202
k1,195:15532621,12985202:196105
x1,195:16731060,12985202
k1,196:16926913,12985202:195853
x1,196:18082948,12985202
k1,196:18278802,12985202:195854
x1,196:18920795,12985202
k1,196:19116648,12985202:195853
x1,196:20443787,12985202
k1,196:20639640,12985202:195853
x1,196:21153684,12985202
k1,196:21349537,12985202:195853
x1,196:21949137,12985202
k1,196:22144991,12985202:195854
x1,196:23985413,12985202
k1,196:24181266,12985202:195853
x1,196:25123054,12985202
k1,196:25318908,12985202:195854
x1,196:27073773,12985202
k1,196:27269626,12985202:195853
x1,196:30224481,12985202
k1,196:30420335,12985202:195854
x1,196:32432611,12985202
k1,196:32628464,12985202:195853
$1,196:32628464,12985202
(1,196:32628464,12985202:786432,528868,11006
(1,196:32628464,12985202:786432,528868,11006
x1,196:33414896,12985202
)
)
$1,196:33414896,12985202
k1,196:33610750,12985202:195854
x1,196:34210350,12985202
k1,196:34406203,12985202:195853
x1,196:36032377,12985202
k1,196:36019008,12985202:0
)
(1,197:2988864,12985202:0,0,170256
(1,197:2988864,12985202:0,461695,10808
k1,197:1240376,12985202:-1748488
x1,197:2333504,12985202
g1,197:2988864,12985202
)
)
(1,197:2988864,13968242:33030144,536337,170256
x1,197:3600700,13968242
g1,196:3797308,13968242
x1,196:6111752,13968242
g1,196:6308360,13968242
x1,196:7269367,13968242
g1,196:7465975,13968242
x1,196:10480314,13968242
g1,196:10676922,13968242
x1,196:14520971,13968242
g1,196:14717579,13968242
x1,196:18518371,13968242
g1,196:18714979,13968242
$1,196:18714979,13968242
(1,196:18714979,13968242:393216,366869,160032
(1,196:18714979,13968242:393216,366869,160032
x1,196:19108195,13968242
)
)
$1,196:19108195,13968242
g1,196:19304803,13968242
x1,196:20746320,13968242
g1,196:20942928,13968242
x1,196:22341175,13968242
k1,197:36019008,13968242:13787147
g1,197:36019008,13968242
)
(1,199:2988864,13968242:0,0,170256
(1,199:2988864,13968242:0,461695,0
k1,199:1240376,13968242:-1748488
x1,199:2333504,13968242
g1,199:2988864,13968242
)
)
(1,199:18092644,15770482:17926364,536337,160032
(1,199:18092644,15770482:2822584,528868,160032
(1,197:18092644,15770482:0,0,0
$1,197:18092644,15770482
(1,197:18092644,14787442:0,0,0
)
$1,197:18092644,15770482
)
(1,199:18092644,15770482:393216,366869,160032
(1,198:18092644,15770482:393216,366869,160032
x1,198:18485860,15770482
)
)
g1,199:18704310,15770482
x1,199:19303230,15770482
g1,199:19521680,15770482
(1,199:19521680,15770482:786432,528868,11006
(1,198:19521680,15770482:786432,528868,11006
x1,198:20308112,15770482
)
)
(1,199:20308112,15770482:393216,366869,0
(1,198:20308112,15770482:393216,366869,0
x1,198:20701328,15770482
)
)
x1,199:20915228,15770482
)
(1,199:35102034,15770482:916974,536337,139584
(1,199:35102034,15770482:916974,536337,139584
x1,199:35757129,15770482
x1,199:36019008,15770482
)
)
)
(1,202:2988864,18010488:33030144,536337,170256
h1,201:2988864,18010488:559403,0,0
x1,201:4305502,18010488
x1,201:4598746,18010488
k1,201:4848229,18010488:249483
x1,201:7610834,18010488
k1,201:7860317,18010488:249483
x1,201:9240822,18010488
k1,201:9490306,18010488:249484
x1,201:10693524,18010488
k1,201:10943007,18010488:249483
x1,201:11923233,18010488
k1,201:12172716,18010488:249483
x1,201:14623300,18010488
k1,201:14872783,18010488:249483
x1,201:15540980,18010488
k1,201:15790463,18010488:249483
x1,201:19711389,18010488
k1,201:19960873,18010488:249484
x1,201:23837678,18010488
k1,201:24087161,18010488:249483
$1,201:24087161,18010488
(1,201:24087161,18010488:305914,371980,11006
(1,201:24087161,18010488:305914,371980,11006
x1,201:24393075,18010488
)
)
$1,201:24393075,18010488
k1,201:24642558,18010488:249483
x1,201:25177582,18010488
k1,201:25427065,18010488:249483
x1,201:27164525,18010488
k1,201:27414008,18010488:249483
x1,201:28038080,18010488
k1,201:28287563,18010488:249483
x1,201:29267789,18010488
k1,201:29517273,18010488:249484
x1,201:31967857,18010488
k1,201:32217340,18010488:249483
x1,201:32885537,18010488
k1,201:33135020,18010488:249483
x1,201:35273563,18010488
x1,201:36019008,18010488
k1,201:36019008,18010488:0
)
(1,202:2988864,18010488:0,0,170256
(1,202:2988864,18010488:0,461695,0
k1,202:1240376,18010488:-1748488
x1,202:2333504,18010488
g1,202:2988864,18010488
)
)
(1,202:2988864,18993528:33030144,536337,170256
x1,202:3359666,18993528
x1,201:5985738,18993528
k1,201:6182103,18993528:196365
x1,201:7310519,18993528
k1,201:7506762,18993528:196243
x1,201:8027625,18993528
k1,201:8223868,18993528:196243
x1,201:8570595,18993528
k1,201:8766838,18993528:196243
x1,201:12368422,18993528
k1,201:12564665,18993528:196243
x1,201:16122523,18993528
k1,201:16318766,18993528:196243
x1,201:17490136,18993528
k1,201:17686379,18993528:196243
x1,201:18207242,18993528
k1,201:18403484,18993528:196242
x1,201:19401500,18993528
k1,201:19597743,18993528:196243
x1,201:23068136,18993528
k1,201:23264379,18993528:196243
x1,201:26299805,18993528
x1,201:26443926,18993528
k1,201:26640291,18993528:196365
x1,201:27160383,18993528
k1,201:27356626,18993528:196243
x1,201:28310906,18993528
k1,201:28507149,18993528:196243
x1,201:30459464,18993528
x1,201:31394092,18993528
k1,201:31590335,18993528:196243
x1,201:33803457,18993528
k1,201:33999700,18993528:196243
x1,201:36038669,18993528
k1,201:36019008,18993528:0
)
(1,202:2988864,18993528:0,0,170256
(1,202:2988864,18993528:0,461695,10808
k1,202:1240376,18993528:-1748488
x1,202:2333504,18993528
g1,202:2988864,18993528
)
)
(1,202:2988864,19976568:33030144,714423,170256
(1,201:2960552,19976568:567801,541848,0
(1,201:2960552,19976568:567801,541848,0
x1,201:3528353,19976568
)
)
$1,201:3528353,19976568
k1,201:3717626,19976568:189273
x1,201:4231670,19976568
k1,201:4420943,19976568:189273
x1,201:6432460,19976568
k1,201:6621733,19976568:189273
x1,201:7734625,19976568
k1,201:7923898,19976568:189273
x1,201:9336595,19976568
x1,201:11819772,19976568
x1,201:11980998,19976568
k1,201:12172716,19976568:191718
x1,201:13499856,19976568
k1,201:13689129,19976568:189273
$1,201:13689129,19976568
(1,201:13689129,19976568:786432,528868,11006
(1,201:13689129,19976568:786432,528868,11006
x1,201:14475561,19976568
)
)
$1,201:14475561,19976568
k1,201:14664834,19976568:189273
x1,201:15178878,19976568
k1,201:15368151,19976568:189273
x1,201:16309939,19976568
k1,201:16499212,19976568:189273
x1,201:17098812,19976568
x1,201:17452714,19976568
x1,201:18681738,19976568
k1,201:18871011,19976568:189273
x1,201:20883287,19976568
k1,201:21072560,19976568:189273
$1,201:21072560,19976568
(1,201:21072560,19976568:786432,528868,11006
(1,201:21072560,19976568:786432,528868,11006
x1,201:21858992,19976568
)
)
k1,201:22077442,19976568:218450
x1,201:22676362,19976568
k1,201:22894812,19976568:218450
(1,201:22894812,19976568:567801,541848,0
(1,201:22894812,19976568:567801,541848,0
x1,201:23462613,19976568
)
)
(1,201:23462613,19642253:807362,380108,54612
x1,201:24237207,19642253
)
$1,201:24269975,19976568
x1,201:24462651,19976568
k1,201:24654369,19976568:191718
x1,201:28014596,19976568
k1,201:28206314,19976568:191718
x1,201:29148102,19976568
k1,201:29337375,19976568:189273
x1,201:30578959,19976568
k1,201:30768232,19976568:189273
x1,201:33723087,19976568
k1,201:33912360,19976568:189273
x1,201:36117312,19976568
k1,201:36019008,19976568:0
)
(1,202:2988864,19976568:0,0,170256
(1,202:2988864,19976568:0,461695,0
k1,202:1240376,19976568:-1748488
x1,202:2333504,19976568
g1,202:2988864,19976568
)
)
(1,202:2988864,20959608:33030144,536337,170256
x1,202:4192082,20959608
k1,201:4451958,20959608:259876
x1,201:7391827,20959608
k1,201:7651704,20959608:259877
x1,201:10057353,20959608
k1,201:10317229,20959608:259876
x1,201:10985415,20959608
k1,201:11245291,20959608:259876
x1,201:15166217,20959608
k1,201:15426094,20959608:259877
x1,201:16094280,20959608
k1,201:16354156,20959608:259876
x1,201:19184138,20959608
k1,201:19475649,20959608:291511
x1,201:20010673,20959608
k1,201:20270549,20959608:259876
x1,201:20894621,20959608
x1,201:21276040,20959608
x1,201:22021485,20959608
k1,201:22281362,20959608:259877
x1,201:23083522,20959608
k1,201:23343398,20959608:259876
x1,201:24323624,20959608
k1,201:24583500,20959608:259876
x1,201:28280611,20959608
k1,201:28540488,20959608:259877
x1,201:29164560,20959608
x1,201:29534190,20959608
x1,201:30813858,20959608
k1,201:31073734,20959608:259876
x1,201:33880464,20959608
x1,201:36019008,20959608
k1,201:36019008,20959608:0
)
(1,202:2988864,20959608:0,0,170256
(1,202:2988864,20959608:0,461695,10808
k1,202:1240376,20959608:-1748488
x1,202:2333504,20959608
g1,202:2988864,20959608
)
)
(1,202:2988864,21942648:33030144,536337,9038
x1,202:5260826,21942648
k1,202:36019008,21942648:30867496
g1,202:36019008,21942648
)
(1,204:2988864,21942648:0,0,9038
(1,204:2988864,21942648:0,461695,10808
k1,204:1240376,21942648:-1748488
x1,204:2333504,21942648
g1,204:2988864,21942648
)
)
(1,204:14744920,22925688:21274088,683839,196608
(1,204:14744920,22925688:9518033,683839,196608
(1,202:14744920,22925688:0,0,0
$1,202:14744920,22925688
(1,202:14744920,21942648:0,0,0
)
$1,202:14744920,22925688
)
(1,204:14744920,22925688:786432,528868,11006
(1,203:14744920,22925688:786432,528868,11006
x1,203:15531352,22925688
)
)
g1,204:15749802,22925688
x1,204:16348722,22925688
g1,204:16567172,22925688
(1,204:16567172,22925688:567801,541848,0
(1,203:16567172,22925688:567801,541848,0
x1,203:17134973,22925688
)
)
(1,204:17134973,22591373:504260,349524,54612
x1,204:17606465,22591373
)
g1,203:17857683,22925688
(1,204:17857683,22925688:1135603,536337,9038
(1,203:17857683,22925688:1135603,536337,9038
x1,203:18993286,22925688
)
)
g1,203:19211736,22925688
g1,204:19342806,22925688
(1,204:19342806,22925688:2446755,589824,196608
(1,204:19342806,22925688:393217,589824,196608
x1,204:19736023,22925688
)
(1,204:19736023,22925688:393216,366869,160032
(1,203:19736023,22925688:393216,366869,160032
x1,203:20129239,22925688
)
)
g1,204:20303999,22925688
x1,204:20915670,22925688
g1,204:21090430,22925688
(1,204:21090430,22925688:305914,371980,11006
(1,203:21090430,22925688:305914,371980,11006
x1,203:21396344,22925688
)
)
(1,204:21396344,22925688:393217,589824,196608
x1,204:21789561,22925688
)
)
g1,204:22008011,22925688
x1,204:22606931,22925688
g1,204:22825381,22925688
(1,204:22825381,22925688:1223672,536337,0
(1,203:22825381,22925688:1223672,536337,0
x1,203:24049053,22925688
)
)
x1,204:24262953,22925688
)
(1,204:35102034,22925688:916974,536337,139584
(1,204:35102034,22925688:916974,536337,139584
x1,204:35757129,22925688
x1,204:36019008,22925688
)
)
)
(1,206:2988864,24838014:33030144,579600,174979
(1,206:2988864,24838014:2535425,554034,12969
g1,206:2988864,24838014
x1,206:4737857,24838014
g1,206:5524289,24838014
)
x1,206:10550330,24838014
g1,206:10768950,24838014
x1,206:10987570,24838014
x1,206:11663112,24838014
g1,206:11881732,24838014
x1,206:13192697,24838014
k1,206:24592877,24838014:11426132
k1,206:36019009,24838014:11426132
)
(1,206:2988864,24838014:0,0,174979
(1,206:2988864,24838014:0,461695,0
k1,206:1240376,24838014:-1748488
x1,206:2333504,24838014
g1,206:2988864,24838014
)
)
h1,206:2988864,24838014:0,0,174979
(1,209:2988864,26324357:33030144,536337,170256
h1,207:2988864,26324357:559403,0,0
x1,207:4771163,26324357
g1,207:4967771,26324357
x1,207:7457588,26324357
g1,207:7654196,26324357
x1,207:10012677,26324357
g1,207:10209285,26324357
x1,207:11126259,26324357
g1,207:11322867,26324357
x1,207:12589012,26324357
x1,207:15952545,26324357
g1,207:16149153,26324357
x1,207:17327994,26324357
g1,207:17524602,26324357
g1,209:17721210,26324357
g1,209:17917818,26324357
g1,209:18114426,26324357
k1,209:36019008,26324357:17904582
g1,209:36019008,26324357
)
(1,209:2988864,26324357:0,0,170256
(1,209:2988864,26324357:0,461695,10808
k1,209:1240376,26324357:-1748488
x1,209:2333504,26324357
g1,209:2988864,26324357
)
)
h1,209:2988864,26324357:0,0,170256
(1,210:4334700,27876235:31684308,536337,170256
(1,209:4334700,27876235:0,318942,0
g1,209:4334700,27876235
g1,209:3941483,27876235
g1,209:3548267,27876235
(1,209:3548267,27876235:393217,318942,0
k1,209:3941484,27876235:393217
(1,209:3941484,27876235:0,318942,0
k1,209:3582674,27876235:-358810
$1,209:3582674,27876235
x1,209:3941484,27876235
$1,209:3941484,27876235
)
)
g1,209:4334700,27876235
)
x1,209:6301526,27876235
x1,209:8660791,27876235
g1,209:8857399,27876235
x1,209:9512494,27876235
g1,209:9709102,27876235
x1,209:13270018,27876235
k1,210:36019008,27876235:22847294
g1,210:36019008,27876235
)
(1,210:2988864,27876235:0,0,170256
(1,210:2988864,27876235:0,461695,10808
k1,210:1240376,27876235:-1748488
x1,210:2333504,27876235
g1,210:2988864,27876235
)
)
h1,210:2988864,27876235:0,0,170256
(1,211:4334700,29055883:31684308,536337,170256
(1,210:4334700,29055883:0,318942,0
g1,210:4334700,29055883
g1,210:3941483,29055883
g1,210:3548267,29055883
(1,210:3548267,29055883:393217,318942,0
k1,210:3941484,29055883:393217
(1,210:3941484,29055883:0,318942,0
k1,210:3582674,29055883:-358810
$1,210:3582674,29055883
x1,210:3941484,29055883
$1,210:3941484,29055883
)
)
g1,210:4334700,29055883
)
x1,210:7305025,29055883
g1,210:7501633,29055883
x1,210:8156728,29055883
g1,210:8353336,29055883
x1,210:13028608,29055883
g1,210:13225216,29055883
x1,210:13880311,29055883
g1,210:14076919,29055883
x1,210:15037926,29055883
g1,210:15234534,29055883
x1,210:18052296,29055883
k1,211:36019008,29055883:18065016
g1,211:36019008,29055883
)
(1,211:2988864,29055883:0,0,170256
(1,211:2988864,29055883:0,461695,10808
k1,211:1240376,29055883:-1748488
x1,211:2333504,29055883
g1,211:2988864,29055883
)
)
h1,211:2988864,29055883:0,0,170256
(1,212:4334700,30235531:31684308,536337,170256
(1,211:4334700,30235531:0,318942,0
g1,211:4334700,30235531
g1,211:3941483,30235531
g1,211:3548267,30235531
(1,211:3548267,30235531:393217,318942,0
k1,211:3941484,30235531:393217
(1,211:3941484,30235531:0,318942,0
k1,211:3582674,30235531:-358810
$1,211:3582674,30235531
x1,211:3941484,30235531
$1,211:3941484,30235531
)
)
g1,211:4334700,30235531
)
x1,211:7305025,30235531
g1,211:7501633,30235531
x1,211:8156728,30235531
g1,211:8353336,30235531
x1,211:10755870,30235531
g1,211:10952478,30235531
x1,211:11607573,30235531
g1,211:11804181,30235531
x1,211:15254209,30235531
g1,211:15450817,30235531
x1,211:16062653,30235531
g1,211:16259261,30235531
x1,211:17001648,30235531
g1,211:17198256,30235531
x1,211:20409203,30235531
k1,212:36019008,30235531:15708109
g1,212:36019008,30235531
)
(1,212:2988864,30235531:0,0,170256
(1,212:2988864,30235531:0,461695,10808
k1,212:1240376,30235531:-1748488
x1,212:2333504,30235531
g1,212:2988864,30235531
)
)
h1,212:2988864,30235531:0,0,170256
(1,213:4334700,31415179:31684308,536337,170256
(1,212:4334700,31415179:0,318942,0
g1,212:4334700,31415179
g1,212:3941483,31415179
g1,212:3548267,31415179
(1,212:3548267,31415179:393217,318942,0
k1,212:3941484,31415179:393217
(1,212:3941484,31415179:0,318942,0
k1,212:3582674,31415179:-358810
$1,212:3582674,31415179
x1,212:3941484,31415179
$1,212:3941484,31415179
)
)
g1,212:4334700,31415179
)
x1,212:8180312,31415179
g1,212:8376920,31415179
x1,212:10865941,31415179
g1,212:11062549,31415179
x1,212:11717644,31415179
g1,212:11914252,31415179
x1,212:12875259,31415179
g1,212:13071867,31415179
x1,212:14382045,31415179
g1,212:14578653,31415179
x1,212:15452358,31415179
g1,212:15648966,31415179
x1,212:16654018,31415179
g1,212:16850626,31415179
x1,212:19034519,31415179
g1,212:19231127,31415179
x1,212:19580298,31415179
x1,212:22276955,31415179
g1,212:22473563,31415179
x1,212:23259995,31415179
g1,212:23456603,31415179
x1,212:24417610,31415179
g1,212:24614218,31415179
x1,212:26317612,31415179
g1,212:26514220,31415179
x1,212:27649823,31415179
g1,212:27846431,31415179
x1,212:28588818,31415179
x1,212:28970245,31415179
x1,212:31417591,31415179
k1,213:36019008,31415179:4739043
g1,213:36019008,31415179
)
(1,213:2988864,31415179:0,0,170256
(1,213:2988864,31415179:0,461695,10808
k1,213:1240376,31415179:-1748488
x1,213:2333504,31415179
g1,213:2988864,31415179
)
)
h1,213:2988864,31415179:0,0,170256
(1,216:2988864,32967057:33030144,536337,170256
h1,215:2988864,32967057:559403,0,0
x1,215:5382213,32967057
g1,215:5578821,32967057
x1,215:6539042,32967057
g1,215:6735650,32967057
x1,215:7522071,32967057
x1,215:7907424,32967057
g1,215:8104032,32967057
x1,215:9676875,32967057
g1,215:9873483,32967057
x1,215:11139628,32967057
x1,215:14503161,32967057
g1,215:14699769,32967057
x1,215:16403144,32967057
x1,215:17658276,32967057
g1,215:17854884,32967057
x1,215:18466720,32967057
g1,215:18663328,32967057
x1,215:20214160,32967057
g1,215:20410768,32967057
x1,215:22725998,32967057
g1,215:22922606,32967057
x1,215:25848886,32967057
g1,215:26045494,32967057
x1,215:27181097,32967057
g1,215:27377705,32967057
x1,215:33647077,32967057
k1,216:36019008,32967057:2509557
g1,216:36019008,32967057
)
(1,216:2988864,32967057:0,0,170256
(1,216:2988864,32967057:0,461695,10808
k1,216:1240376,32967057:-1748488
x1,216:2333504,32967057
g1,216:2988864,32967057
)
)
h1,216:2988864,32967057:0,0,170256
(1,221:2988864,34387863:33030144,541848,170256
h1,217:2988864,34387863:559403,0,0
x1,217:4203362,34387863
k1,217:4394170,34387863:190808
x1,217:7757701,34387863
k1,217:7948509,34387863:190808
x1,217:10730719,34387863
k1,218:10921527,34387863:190808
x1,218:11306879,34387863
x1,218:13135503,34387863
k1,218:13326310,34387863:190807
x1,218:14053850,34387863
x1,218:14423477,34387863
x1,218:14753876,34387863
k1,218:14944684,34387863:190808
x1,218:16271053,34387863
k1,218:16461861,34387863:190808
x1,218:18323864,34387863
k1,218:18516605,34387863:192741
x1,218:21556227,34387863
k1,218:21747035,34387863:190808
x1,218:22261079,34387863
k1,218:22451887,34387863:190808
x1,218:22794075,34387863
k1,218:22984883,34387863:190808
x1,218:23370235,34387863
x1,218:24342627,34387863
k1,218:24533435,34387863:190808
x1,218:26588866,34387863
k1,218:26779674,34387863:190808
x1,218:29690595,34387863
k1,218:29881402,34387863:190807
x1,218:30994294,34387863
k1,218:31185102,34387863:190808
x1,218:33283697,34387863
k1,218:33474505,34387863:190808
x1,218:35228600,34387863
k1,218:35419408,34387863:190808
x1,218:36019008,34387863
k1,218:36019008,34387863:0
)
(1,221:2988864,34387863:0,0,170256
(1,221:2988864,34387863:0,461695,10808
k1,221:1240376,34387863:-1748488
x1,221:2333504,34387863
g1,221:2988864,34387863
)
)
(1,221:2988864,35370903:33030144,589824,196608
x1,221:6483723,35370903
g1,218:6680331,35370903
x1,218:7641338,35370903
g1,218:7837946,35370903
x1,218:9541340,35370903
g1,218:9737948,35370903
$1,218:9737948,35370903
x1,218:10307969,35370903
g1,218:10485142,35370903
(1,218:10485142,35370903:1179650,589824,196608
(1,218:10485142,35370903:393217,589824,196608
x1,218:10878359,35370903
)
(1,218:10878359,35370903:393216,366869,0
(1,218:10878359,35370903:393216,366869,0
x1,218:11271575,35370903
)
)
(1,218:11271575,35370903:393217,589824,196608
x1,218:11664792,35370903
)
)
$1,218:11664792,35370903
x1,218:11883412,35370903
k1,221:36019008,35370903:24244910
g1,221:36019008,35370903
)
(1,223:2988864,35370903:0,0,196608
(1,223:2988864,35370903:0,461695,10808
k1,223:1240376,35370903:-1748488
x1,223:2333504,35370903
g1,223:2988864,35370903
)
)
(1,223:16828705,36353943:19190303,589824,196608
(1,223:16828705,36353943:5350462,589824,196608
(1,221:16828705,36353943:0,0,0
$1,221:16828705,36353943
(1,221:16828705,35370903:0,0,0
)
$1,221:16828705,36353943
)
(1,223:16828705,36353943:393216,366869,0
(1,222:16828705,36353943:393216,366869,0
x1,222:17221921,36353943
)
)
(1,223:17221921,36471907:295205,253951,0
x1,223:17484358,36471907
)
g1,223:17735576,36353943
x1,223:18334496,36353943
g1,223:18552946,36353943
(1,223:18552946,36353943:393216,366869,0
(1,222:18552946,36353943:393216,366869,0
x1,222:18946162,36353943
)
)
g1,223:19120922,36353943
x1,223:19732593,36353943
g1,223:19907353,36353943
x1,223:20477374,36353943
g1,223:20654547,36353943
(1,223:20654547,36353943:1179650,589824,196608
(1,223:20654547,36353943:393217,589824,196608
x1,223:21047764,36353943
)
(1,223:21047764,36353943:393216,366869,0
(1,222:21047764,36353943:393216,366869,0
x1,222:21440980,36353943
)
)
(1,223:21440980,36353943:393217,589824,196608
x1,223:21834197,36353943
)
)
g1,223:21965267,36353943
x1,223:22179167,36353943
)
(1,223:35102034,36353943:916974,536337,139584
(1,223:35102034,36353943:916974,536337,139584
x1,223:35757129,36353943
x1,223:36019008,36353943
)
)
)
(1,229:2988864,38266270:33030144,541848,170256
h1,225:2988864,38266270:559403,0,0
x1,225:4247397,38266270
k1,225:4438708,38266270:191311
x1,225:7978399,38266270
k1,225:8169709,38266270:191310
x1,225:11166176,38266270
k1,226:11357487,38266270:191311
x1,226:11742839,38266270
x1,226:13571463,38266270
k1,226:13762773,38266270:191310
x1,226:14490313,38266270
x1,226:14859940,38266270
x1,226:15190339,38266270
k1,226:15381650,38266270:191311
x1,226:16580850,38266270
k1,226:16772160,38266270:191310
x1,226:17157512,38266270
x1,226:19555520,38266270
k1,226:19748596,38266270:193076
x1,226:23002475,38266270
k1,226:23193786,38266270:191311
x1,226:24263514,38266270
k1,226:24454824,38266270:191310
x1,226:25182364,38266270
k1,226:25373675,38266270:191311
x1,226:28583629,38266270
k1,226:28774939,38266270:191310
x1,226:29545643,38266270
k1,226:29736954,38266270:191311
x1,226:31407054,38266270
k1,226:31598364,38266270:191310
x1,226:32540152,38266270
k1,226:32731463,38266270:191311
x1,226:34400791,38266270
x1,226:34754693,38266270
x1,226:36019008,38266270
k1,226:36019008,38266270:0
)
(1,229:2988864,38266270:0,0,170256
(1,229:2988864,38266270:0,461695,10808
k1,229:1240376,38266270:-1748488
x1,229:2333504,38266270
g1,229:2988864,38266270
)
)
(1,229:2988864,39249310:33030144,536337,170256
x1,229:7620112,39249310
g1,226:7816720,39249310
x1,226:8471815,39249310
g1,226:8668423,39249310
x1,226:9629430,39249310
g1,226:9826038,39249310
x1,226:10568425,39249310
x1,226:10949852,39249310
x1,226:13200590,39249310
g1,226:13397198,39249310
x1,226:15669160,39249310
k1,229:36019008,39249310:20459162
g1,229:36019008,39249310
)
(1,231:2988864,39249310:0,0,170256
(1,231:2988864,39249310:0,461695,10808
k1,231:1240376,39249310:-1748488
x1,231:2333504,39249310
g1,231:2988864,39249310
)
)
(1,231:16118088,41208705:19900920,904403,511188
(1,231:16118088,41208705:6771696,904403,511188
(1,229:16118088,41208705:0,0,0
$1,229:16118088,41208705
(1,229:16118088,40225665:0,0,0
)
$1,229:16118088,41208705
)
x1,229:16688109,41208705
k1,231:16118088,41208705:46103
g1,231:16865282,41208705
(1,231:16865282,41208705:2600797,904403,511188
(1,231:16865282,40335758:524289,31456,1384135
x1,231:17389571,40335758
)
(1,231:17389571,41208705:393216,366869,0
(1,230:17389571,41208705:393216,366869,0
x1,230:17782787,41208705
)
)
(1,231:17782787,41326669:295205,253951,0
x1,231:18045224,41326669
)
(1,231:18077992,41208705:393216,366869,0
(1,230:18077992,41208705:393216,366869,0
x1,230:18471208,41208705
)
)
[1,231:18471208,41403124:470582,922175,0
(1,231:18471208,40883994:470582,403045,0
x1,231:18909022,40883994
)
(1,231:18471208,41403124:295205,253951,0
x1,231:18733645,41403124
)
]
(1,231:18941790,40335758:524289,31456,1384135
x1,231:19466079,40335758
)
)
g1,231:19684529,41208705
x1,231:20283449,41208705
g1,231:20501899,41208705
(1,231:20501899,41208705:567801,528868,14544
(1,230:20501899,41208705:567801,528868,14544
x1,230:21069700,41208705
)
)
(1,231:21069700,41208705:567801,528868,0
(1,230:21069700,41208705:567801,528868,0
x1,230:21637501,41208705
)
)
(1,231:21637501,41208705:567801,528868,14544
(1,230:21637501,41208705:567801,528868,14544
x1,230:22205302,41208705
)
)
(1,231:22205302,40883994:470582,403045,0
x1,231:22643116,40883994
)
x1,231:22889784,41208705
)
(1,231:35102034,41208705:916974,536337,139584
(1,231:35102034,41208705:916974,536337,139584
x1,231:35757129,41208705
x1,231:36019008,41208705
)
)
)
(1,235:2988864,43140966:33030144,536337,170256
x1,235:4912530,43140966
k1,232:5109750,43140966:197220
x1,232:5677551,43140966
k1,232:5874770,43140966:197219
x1,232:6407697,43140966
k1,232:6604918,43140966:197221
x1,232:7581301,43140966
k1,232:7778521,43140966:197220
x1,232:11240626,43140966
k1,232:11437846,43140966:197220
x1,232:13524041,43140966
k1,232:13721261,43140966:197220
x1,232:14386837,43140966
k1,232:14584057,43140966:197220
x1,232:16314705,43140966
x1,232:16682762,43140966
x1,232:18578992,43140966
k1,232:18776212,43140966:197220
x1,232:19929984,43140966
k1,232:20127204,43140966:197220
x1,232:20695005,43140966
k1,232:20892224,43140966:197219
x1,232:21425151,43140966
k1,232:21622371,43140966:197220
x1,232:22598754,43140966
k1,232:22795974,43140966:197220
x1,232:25547754,43140966
k1,232:25744974,43140966:197220
x1,232:27831169,43140966
k1,232:28028389,43140966:197220
x1,232:28693965,43140966
k1,232:28891185,43140966:197220
x1,232:29646230,43140966
k1,232:29843450,43140966:197220
x1,232:31574098,43140966
x1,232:31942155,43140966
x1,232:33764198,43140966
k1,232:33961725,43140966:197527
x1,232:34538611,43140966
k1,232:34735830,43140966:197219
x1,232:35490095,43140966
x1,232:36047320,43140966
k1,232:36019008,43140966:0
)
(1,235:2988864,43140966:0,0,170256
(1,235:2988864,43140966:0,461695,10808
k1,235:1240376,43140966:-1748488
x1,235:2333504,43140966
g1,235:2988864,43140966
)
)
(1,235:2988864,44124006:33030144,536337,11002
x1,235:5843583,44124006
g1,232:6040191,44124006
x1,232:6433407,44124006
x1,232:7993675,44124006
g1,232:8190283,44124006
x1,232:8714817,44124006
g1,232:8911425,44124006
x1,232:11181824,44124006
g1,232:11378432,44124006
x1,232:12033517,44124006
g1,232:12230125,44124006
x1,232:13715676,44124006
x1,232:14788350,44124006
k1,235:36019008,44124006:21339972
g1,235:36019008,44124006
)
(1,237:2988864,44124006:0,0,11002
(1,237:2988864,44124006:0,461695,10808
k1,237:1240376,44124006:-1748488
x1,237:2333504,44124006
g1,237:2988864,44124006
)
)
(1,237:16302933,45926246:19716075,767079,139584
(1,237:16302933,45926246:6402006,767079,117964
(1,235:16302933,45926246:0,0,0
$1,235:16302933,45926246
(1,235:16302933,44943206:0,0,0
)
$1,235:16302933,45926246
)
(1,237:16302933,45926246:393216,366869,0
(1,236:16302933,45926246:393216,366869,0
x1,236:16696149,45926246
)
)
(1,237:16696149,46044210:483098,253951,0
x1,237:17130607,46044210
)
g1,237:17397697,45926246
x1,237:17996617,45926246
g1,237:18215067,45926246
(1,237:18215067,45926246:567801,528868,14544
(1,236:18215067,45926246:567801,528868,14544
x1,236:18782868,45926246
)
)
(1,237:18782868,45926246:567801,528868,0
(1,236:18782868,45926246:567801,528868,0
x1,236:19350669,45926246
)
)
(1,237:19350669,45601535:1413566,442368,147456
x1,237:20731467,45601535
)
(1,237:20764235,45926246:567801,528868,14544
(1,236:20764235,45926246:567801,528868,14544
x1,236:21332036,45926246
)
)
(1,237:21332036,45601535:470582,403045,0
x1,237:21769850,45601535
)
(1,237:21802618,45926246:393216,366869,0
(1,236:21802618,45926246:393216,366869,0
x1,236:22195834,45926246
)
)
(1,237:22195834,46044210:295205,253951,0
x1,237:22458271,46044210
)
x1,237:22704939,45926246
)
(1,237:35102034,45926246:916974,536337,139584
(1,237:35102034,45926246:916974,536337,139584
x1,237:35757129,45926246
x1,237:36019008,45926246
)
)
)
(1,239:2988864,48166252:33030144,579600,12969
(1,239:2988864,48166252:2535425,554034,12969
g1,239:2988864,48166252
x1,239:4737857,48166252
g1,239:5524289,48166252
)
x1,239:9282599,48166252
g1,239:9501219,48166252
x1,239:10157090,48166252
g1,239:10375710,48166252
x1,239:11686675,48166252
k1,239:23839865,48166252:12179142
k1,239:36019007,48166252:12179142
)
(1,239:2988864,48166252:0,0,12969
(1,239:2988864,48166252:0,461695,10808
k1,239:1240376,48166252:-1748488
x1,239:2333504,48166252
g1,239:2988864,48166252
)
)
h1,239:2988864,48166252:0,0,12969
(1,242:2988864,49652594:33030144,536337,139584
h1,240:2988864,49652594:559403,0,0
x1,240:5382213,49652594
g1,240:5578821,49652594
x1,240:6539042,49652594
g1,240:6735650,49652594
x1,240:8045840,49652594
g1,240:8242448,49652594
x1,240:9858540,49652594
g1,240:10055148,49652594
x1,240:13420221,49652594
g1,240:13616829,49652594
x1,240:14271924,49652594
g1,240:14468532,49652594
x1,240:15429539,49652594
g1,240:15626147,49652594
x1,240:16980371,49652594
g1,240:17176979,49652594
x1,240:19536254,49652594
g1,240:19732862,49652594
x1,240:20911713,49652594
g1,240:21108321,49652594
x1,240:21676112,49652594
g1,240:21872720,49652594
x1,240:22637119,49652594
g1,240:22833727,49652594
x1,240:23095606,49652594
x1,240:24668470,49652594
x1,240:25148969,49652594
g1,240:25345577,49652594
g1,242:25542185,49652594
g1,242:25738793,49652594
g1,242:25935401,49652594
g1,242:26132009,49652594
k1,242:36019008,49652594:9886999
g1,242:36019008,49652594
)
(1,242:2988864,49652594:0,0,139584
(1,242:2988864,49652594:0,461695,10808
k1,242:1240376,49652594:-1748488
x1,242:2333504,49652594
g1,242:2988864,49652594
)
)
h1,242:2988864,49652594:0,0,139584
]
(1,243:2988864,51880818:33030144,819200,13332
(1,243:2988864,51880818:33030144,819200,13332
[1,243:2988864,51880818:33030144,819200,13332
(1,243:2988864,51094386:33030144,32768,0
h1,243:2988864,51094386:0,0,0
(1,243:2988864,51094386:33030144,32768,0
r1,243:36019008,51094386:33030144,32768,0
)
g1,243:36019008,51094386
g1,243:36019008,51094386
)
(1,243:2988864,51880818:33030144,525892,13332
x1,243:3709751,51880818
x1,243:5697959,51880818
x1,243:6087965,51880818
k1,243:35618195,51880818:29530230
x1,243:36019008,51880818
)
]
)
)
]
]
]
]
!40479
}9
!10
{10
[1,273:4186206,51880818:31983207,45503614,154264
[1,273:4186206,6377204:0,0,0
(1,273:4186206,53740071:0,52099153,0
g1,273:-550080,53740071
[1,273:-550080,53740071:0,52099153,0
]
k1,273:4186206,53740071:4736286
)
]
[1,273:4186206,51880818:31983207,45503614,154264
[1,273:4186206,6377204:0,0,0
(1,273:4186206,4238419:0,0,0
k1,273:4186206,4238419:1662798
)
]
[1,273:4186206,51880818:31983207,45503614,154264
[1,273:3139269,51880818:33030144,49217536,154264
[1,273:3139269,3711858:33030144,1048576,0
(1,273:3139269,3941233:33030144,1277951,0
(1,273:3139269,3941233:33030144,1277951,0
[1,273:3139269,3941233:33030144,1277951,0
(1,273:3139269,3236719:33030144,573437,245762
r1,273:3139269,3236719:0,819199,245762
x1,273:5703464,3236719
g1,273:5903866,3236719
x1,273:6544734,3236719
g1,273:6745136,3236719
x1,273:7546753,3236719
k1,273:31563657,3236719:24016904
r1,273:31563657,3236719:0,819199,245762
x1,273:34486873,3236719
g1,273:34687275,3236719
x1,273:36169413,3236719
)
(1,273:3139269,3941233:33030144,32768,0
h1,273:3139269,3941233:0,0,0
(1,273:3139269,3941233:33030144,32768,0
r1,273:36169413,3941233:33030144,32768,0
)
g1,273:36169413,3941233
g1,273:36169413,3941233
)
]
)
)
]
[1,273:3139269,49652594:33030144,44695552,0
(1,243:4485104,5612402:31684309,536337,170256
(1,242:4485104,5612402:0,536337,9038
g1,242:4485104,5612402
g1,242:4091888,5612402
g1,242:3698672,5612402
(1,242:3698672,5612402:393216,536337,9038
k1,242:4091888,5612402:393216
(1,242:4091888,5612402:0,536337,9038
k1,242:3502064,5612402:-589824
x1,242:4091888,5612402
)
)
g1,242:4485104,5612402
)
x1,242:6026501,5612402
k1,242:6206605,5612402:180104
x1,242:7319497,5612402
k1,242:7499600,5612402:180103
x1,242:9897229,5612402
k1,242:10077333,5612402:180104
x1,242:13844505,5612402
k1,242:14024609,5612402:180104
x1,242:17449592,5612402
k1,242:17629696,5612402:180104
x1,242:18699424,5612402
k1,242:18879527,5612402:180103
x1,242:19607067,5612402
x1,242:19976694,5612402
x1,242:20307093,5612402
k1,242:20487197,5612402:180104
x1,242:23312562,5612402
k1,242:23492666,5612402:180104
x1,242:25462551,5612402
x1,242:27224054,5612402
k1,242:27409659,5612402:185605
x1,242:27922941,5612402
k1,242:28103045,5612402:180104
x1,242:30672528,5612402
k1,242:30852631,5612402:180103
x1,242:33677996,5612402
k1,242:33858100,5612402:180104
x1,242:36169413,5612402
k1,242:36169413,5612402:0
)
(1,243:3139269,5612402:0,0,170256
(1,243:3139269,5612402:0,461695,10808
k1,243:1390781,5612402:-1748488
x1,243:2483909,5612402
g1,243:3139269,5612402
)
)
(1,243:4485104,6595442:31684309,536337,170256
x1,243:4830085,6595442
x1,242:6135279,6595442
k1,242:6331628,6595442:196349
x1,242:7281103,6595442
k1,242:7477322,6595442:196219
x1,242:8815294,6595442
k1,242:9011513,6595442:196219
x1,242:11342476,6595442
k1,242:11538695,6595442:196219
x1,242:12056935,6595442
k1,242:12253155,6595442:196220
x1,242:13246146,6595442
k1,242:13442365,6595442:196219
x1,242:14736821,6595442
k1,242:14933040,6595442:196219
x1,242:15537534,6595442
k1,242:15733754,6595442:196220
x1,242:16078735,6595442
x1,242:17836135,6595442
k1,242:18032354,6595442:196219
x1,242:19629053,6595442
k1,242:19825272,6595442:196219
x1,242:22155450,6595442
k1,242:22351669,6595442:196219
x1,242:26408324,6595442
k1,242:26604544,6595442:196220
x1,242:30618461,6595442
k1,242:30814680,6595442:196219
x1,242:32325143,6595442
k1,242:32521362,6595442:196219
x1,242:33470837,6595442
k1,242:33667057,6595442:196220
x1,242:34961513,6595442
k1,242:35157732,6595442:196219
x1,242:35416468,6595442
$1,242:35416468,6595442
x1,242:35854054,6595442
$1,242:35854054,6595442
x1,242:36307039,6595442
k1,243:36169413,6595442:0
k1,243:36169413,6595442:0
)
(1,243:3139269,6595442:0,0,170256
(1,243:3139269,6595442:0,461695,10808
k1,243:1390781,6595442:-1748488
x1,243:2483909,6595442
g1,243:3139269,6595442
)
)
h1,243:3139269,6595442:0,0,170256
(1,244:4485104,7775090:31684309,536337,170256
(1,243:4485104,7775090:0,536337,9038
g1,243:4485104,7775090
g1,243:4091888,7775090
g1,243:3698672,7775090
(1,243:3698672,7775090:393216,536337,9038
k1,243:4091888,7775090:393216
(1,243:4091888,7775090:0,536337,9038
k1,243:3502064,7775090:-589824
x1,243:4091888,7775090
)
)
g1,243:4485104,7775090
)
x1,243:5015670,7775090
k1,243:5211461,7775090:195791
x1,243:6140353,7775090
k1,243:6336144,7775090:195791
x1,243:7088182,7775090
x1,243:7470785,7775090
x1,243:7812706,7775090
k1,243:8008498,7775090:195792
x1,243:8362208,7775090
k1,243:8557999,7775090:195791
$1,243:8557999,7775090
x1,243:9017656,7775090
$1,243:9017656,7775090
x1,243:9282939,7775090
x1,243:13177738,7775090
k1,243:13373529,7775090:195791
x1,243:14700739,7775090
k1,243:14896530,7775090:195791
x1,243:15294858,7775090
x1,243:16875562,7775090
x1,243:17043276,7775090
k1,243:17239340,7775090:196064
x1,243:18611168,7775090
k1,243:18806959,7775090:195791
x1,243:19735851,7775090
k1,243:19931642,7775090:195791
x1,243:21037390,7775090
k1,243:21233182,7775090:195792
x1,243:22472773,7775090
k1,243:22668564,7775090:195791
x1,243:23022274,7775090
k1,243:23218065,7775090:195791
x1,243:26449263,7775090
k1,243:26645054,7775090:195791
x1,243:27308665,7775090
k1,243:27504457,7775090:195792
$1,243:27504457,7775090
x1,243:27964114,7775090
$1,243:27964114,7775090
x1,243:28229397,7775090
x1,243:32123419,7775090
k1,243:32319210,7775090:195791
x1,243:36169413,7775090
k1,243:36169413,7775090:0
)
(1,244:3139269,7775090:0,0,170256
(1,244:3139269,7775090:0,461695,10808
k1,244:1390781,7775090:-1748488
x1,244:2483909,7775090
g1,244:3139269,7775090
)
)
(1,244:4485104,8758130:31684309,536337,170256
x1,244:6189286,8758130
g1,243:6385894,8758130
x1,243:7346901,8758130
g1,243:7543509,8758130
x1,243:8897733,8758130
g1,243:9094341,8758130
x1,243:11650224,8758130
k1,244:36169414,8758130:24656816
g1,244:36169414,8758130
)
(1,244:3139269,8758130:0,0,170256
(1,244:3139269,8758130:0,461695,10808
k1,244:1390781,8758130:-1748488
x1,244:2483909,8758130
g1,244:3139269,8758130
)
)
h1,244:3139269,8758130:0,0,170256
(1,245:4485104,9937778:31684309,536337,170256
(1,244:4485104,9937778:0,536337,11002
g1,244:4485104,9937778
g1,244:4091888,9937778
g1,244:3698672,9937778
(1,244:3698672,9937778:393216,536337,11002
k1,244:4091888,9937778:393216
(1,244:4091888,9937778:0,536337,11002
k1,244:3502064,9937778:-589824
x1,244:4091888,9937778
)
)
g1,244:4485104,9937778
)
x1,244:6240749,9937778
k1,244:6434441,9937778:193692
x1,244:7333075,9937778
k1,244:7526767,9937778:193692
x1,244:8554092,9937778
k1,244:8747784,9937778:193692
x1,244:11872172,9937778
k1,244:12065864,9937778:193692
$1,244:12065864,9937778
x1,244:12441326,9937778
$1,244:12469543,9937778
k1,244:12663235,9937778:193692
x1,244:16388014,9937778
k1,244:16581706,9937778:193692
x1,244:17651434,9937778
k1,244:17845126,9937778:193692
x1,244:18572666,9937778
k1,244:18766357,9937778:193691
x1,244:21935440,9937778
k1,244:22129132,9937778:193692
x1,244:22899836,9937778
k1,244:23093528,9937778:193692
x1,244:23350169,9937778
x1,244:23735521,9937778
k1,244:23929213,9937778:193692
x1,244:25299506,9937778
k1,244:25493198,9937778:193692
x1,244:27675799,9937778
k1,244:27869491,9937778:193692
x1,244:28469091,9937778
k1,244:28662783,9937778:193692
x1,244:29604571,9937778
k1,244:29798263,9937778:193692
x1,244:32195892,9937778
k1,244:32389584,9937778:193692
x1,244:36307039,9937778
k1,245:36169413,9937778:0
k1,245:36169413,9937778:0
)
(1,245:3139269,9937778:0,0,170256
(1,245:3139269,9937778:0,461695,10808
k1,245:1390781,9937778:-1748488
x1,245:2483909,9937778
g1,245:3139269,9937778
)
)
h1,245:3139269,9937778:0,0,170256
(1,246:4485104,11117426:31684309,536337,170256
(1,245:4485104,11117426:0,536337,9038
g1,245:4485104,11117426
g1,245:4091888,11117426
g1,245:3698672,11117426
(1,245:3698672,11117426:393216,536337,9038
k1,245:4091888,11117426:393216
(1,245:4091888,11117426:0,536337,9038
k1,245:3502064,11117426:-589824
x1,245:4091888,11117426
)
)
g1,245:4485104,11117426
)
x1,245:5708000,11117426
g1,245:5904608,11117426
x1,245:7563969,11117426
g1,245:7760577,11117426
x1,245:8415672,11117426
g1,245:8612280,11117426
x1,245:9573287,11117426
g1,245:9769895,11117426
x1,245:12216453,11117426
g1,245:12413061,11117426
x1,245:16257110,11117426
g1,245:16453718,11117426
x1,245:20254510,11117426
g1,245:20451118,11117426
[truncated: 1,025,348 more chars]
