# Supplementary material for: Comparative Effectiveness of ICA and PCA in Extraction of Fetal ECG From Abdominal Signals: Toward Non-invasive Fetal Monitoring
Source: Front Physiol. 2018 May 30;9:648. doi: 10.3389/fphys.2018.00648 (PMC5988877; doi:10.3389/fphys.2018.00648)
Supplement: Supplementary file 1 [file Data_Sheet_1.ZIP › frontiers.tcp]

[FormatInfo]
Type=TeXnicCenterProjectInformation
Version=4

[ProjectInfo]
MainFile=frontiers.tex
UseBibTeX=0
UseMakeIndex=0
ActiveProfile=pdfLaTeX ⇨ PDF
ProjectLanguage=en
ProjectDialect=US
