# Supplementary material for: Comparative Effectiveness of ICA and PCA in Extraction of Fetal ECG From Abdominal Signals: Toward Non-invasive Fetal Monitoring
Source: Front Physiol. 2018 May 30;9:648. doi: 10.3389/fphys.2018.00648 (PMC5988877; doi:10.3389/fphys.2018.00648)
Supplement: Supplementary file 1 [file Data_Sheet_1.ZIP › frontiers.tps]

[FormatInfo]
Type=TeXnicCenterProjectSessionInformation
Version=2

[Frame0]
Flags=0
ShowCmd=1
MinPos.x=-1
MinPos.y=-1
MaxPos.x=-1
MaxPos.y=-1
NormalPos.left=4
NormalPos.top=26
NormalPos.right=1811
NormalPos.bottom=524
Class=LaTeXView
Document=frontiers.tex

[Frame0_View0,0]
TopLine=817
Cursor=67163

[SessionInfo]
FrameCount=1
ActiveFrame=0
