# Supplementary material for: Comparative Effectiveness of ICA and PCA in Extraction of Fetal ECG From Abdominal Signals: Toward Non-invasive Fetal Monitoring
Source: Front Physiol. 2018 May 30;9:648. doi: 10.3389/fphys.2018.00648 (PMC5988877; doi:10.3389/fphys.2018.00648)
Supplement: Supplementary file 1 [file Data_Sheet_1.ZIP › paper.bib]

@article{Radana2XXX,
author = {Kahankova, R. and Jezewski, J. and Nedoma, J. and Jezewski, M. and Fajkus, M. and Kawala-Janik, A. and Wen, H. and Martinek, R.},
doi = {10.15598/aeee.v15i3.2207},
journal = {Advances in Electrical and Electronic Engineering},
number = {3},
pages = {491--501},
title = {{Influence of gestation age on the performance of adaptive systems for fetal ECG extraction}},
url = {http://advances.utc.sk/index.php/AEEE/article/view/2207},
volume = {15},
year = {2017}
}
@article{Radana1XXX,
author = {Kahankova, R. and Jaros, R. and Martinek, R. and Jezewski, J. and Wen, H. and Jezewski, M. and Kawala-Janik, A},
doi = {10.15598/aeee.v15i3.2196},
journal = {Advances in Electrical and Electronic Engineering},
number = {3},
pages = {476--490},
title = {{Non-Adaptive Methods of Fetal ECG Signal Processing}},
url = {http://advances.utc.sk/index.php/AEEE/article/view/2196},
volume = {15},
year = {2017}
}
@article{Nedoma2017,
abstract = {{\textcopyright} 2017 ADVANCES IN ELECTRICAL AND ELECTRONIC ENGINEERING. This article focuses on the functionality verification of a novel non-invasive fibre-optic sensor monitoring basic vital signs such as Respiratory Rate (RR), Heart Rate (HR) and Body Temperature (BT). The integration of three sensors in one unit is a unique solution patented by our research team. The integrated sensor is based on two Fiber Bragg Gratings (FBGs) encapsulated inside an inert polymer (non-reactive to human skin) called PolyDiMethylSiloxane (PDMS). The PDMS is beginning to find widespread applications in the biomedical field due to its desirable properties, especially its immunity to ElectroMagnetic Interference (EMI). The integrated sensor's functionality was verified by carrying out a series of laboratory experiments in 10 volunteer subjects after giving them a written informed consent. The Bland-Altman statistical analysis produced satisfactory accuracy for the respiratory and heart rate measurements and their respective reference signals in all test subjects. A total relative error of 0.31 {\%} was determined for body temperature measurements. The main contribution of this article is a proof-of-concept of a novel noninvasive fiber-optic sensor which could be used for basic vital sign monitoring. This sensor offers a potential to enhance and improve the comfort level of patients in hospitals and clinics and can even be considered for use in Magnetic Resonance Imaging (MRI) environments.},
author = {Nedoma, J. and Fajkus, M. and Martinek, R. and Vasinek, V.},
doi = {10.15598/aeee.v15i2.2131},
journal = {Advances in Electrical and Electronic Engineering},
number = {2},
title = {{Non-invasive fiber-optic biomedical sensor for basic vital sign monitoring}},
volume = {15},
year = {2017}
}
@article{Nedoma2017a,
abstract = {{\textcopyright} 2017 advances in electrical and electronic engineering. This article describes the design and the functional verification of fiber optic system with an innovative non-invasive measuring probe for monitoring respiratory and heart rate. The measuring probe is based on Fiber Bragg Grating (FBG), and it is encapsulated in the PolyDiMethylSiloxane polymer (PDMS). PDMS offers a unique combination of suitable properties for the use in biomedical applications. The main advantages include inert to human skin and immunity to electromagnetic interference. The measuring probe is a part of contact strip which is placed on the chest of the patient. The measurement is based on sensing the movements of the thoracic cavity of the patient during breathing. Movement (mechanical stress) is transferred to FBG using the contact strip. Respiratory and heart rate are analyzed using the spectral evaluation of the measured signals. This monitoring method is fully dielectric; thus the absolute safety of the patient is ensured. The main contributions of the article are a design of non-invasive probe encapsulated into a PDMS polymer and implementation of the probe for humans using a contact strip. This combination forms an essential element of the measuring system. The set of experimental measurements verified functionality with respect to the position of the patient. Performed experiments proved the functionality of the presented solution so it can be utilized for further research in biomedical applications.},
author = {Nedoma, J. and Fajkus, M. and Siska, P. and Martinek, R. and Vasinek, V.},
doi = {10.15598/aeee.v15i1.1923},
journal = {Advances in Electrical and Electronic Engineering},
number = {1},
title = {{Non-invasive fiber optic probe encapsulated into PolyDiMethylSiloxane for measuring respiratory and heart rate of the human body}},
volume = {15},
year = {2017}
}
@article{Fajkus2017,
abstract = {{\textcopyright} 2017 by the authors; licensee MDPI, Basel, Switzerland. In this article, we briefly describe the design, construction, and functional verification of a hybrid multichannel fiber-optic sensor system for basic vital sign monitoring. This sensor uses a novel non-invasive measurement probe based on the fiber Bragg grating (FBG). The probe is composed of two FBGs encapsulated inside a polydimethylsiloxane polymer (PDMS). The PDMS is non-reactive to human skin and resistant to electromagnetic waves, UV absorption, and radiation. We emphasize the construction of the probe to be specifically used for basic vital sign monitoring such as body temperature, respiratory rate and heart rate. The proposed sensor system can continuously process incoming signals from up to 128 individuals. We first present the overall design of this novel multichannel sensor and then elaborate on how it has the potential to simplify vital sign monitoring and consequently improve the comfort level of patients in long-term health care facilities, hospitals and clinics. The reference ECG signal was acquired with the use of standard gel electrodes fixed to the monitored person‘s chest using a real-time monitoring system for ECG signals with virtual instrumentation. The outcomes of these experiments have unambiguously proved the functionality of the sensor system and will be used to inform our future research in this fast developing and emerging field.},
author = {Fajkus, M. and Nedoma, J. and Martinek, R. and Vasinek, V. and Nazeran, H. and Siska, P.},
doi = {10.3390/s17010111},
journal = {Sensors (Switzerland)},
number = {1},
title = {{A non-invasive multichannel hybrid fiber-optic sensor system for vital sign monitoring}},
volume = {17},
year = {2017}
}
@article{Martinek2017,
abstract = {{\textcopyright} 2017 by the authors. Licensee MDPI, Basel, Switzerland. This paper focuses on the design, realization, and verification of a novel phonocardiographic-based fiber-optic sensor and adaptive signal processing system for noninvasive continuous fetal heart rate (fHR) monitoring. Our proposed system utilizes two Mach-Zehnder interferometeric sensors. Based on the analysis of real measurement data, we developed a simplified dynamic model for the generation and distribution of heart sounds throughout the human body. Building on this signal model, we then designed, implemented, and verified our adaptive signal processing system by implementing two stochastic gradient-based algorithms: the Least Mean Square Algorithm (LMS), and the Normalized Least Mean Square (NLMS) Algorithm. With this system we were able to extract the fHR information from high quality fetal phonocardiograms (fPCGs), filtered from abdominal maternal phonocardiograms (mPCGs) by performing fPCG signal peak detection. Common signal processing methods such as linear filtering, signal subtraction, and others could not be used for this purpose as fPCG and mPCG signals share overlapping frequency spectra. The performance of the adaptive system was evaluated by using both qualitative (gynecological studies) and quantitative measures such as: Signal-to-Noise Ratio—SNR, Root Mean Square Error—RMSE, Sensitivity—S+, and Positive Predictive Value—PPV.},
author = {Martinek, R. and Nedoma, J. and Fajkus, M. and Kahankova, R. and Konecny, J. and Janku, P. and Kepak, S. and Bilik, P. and Nazeran, H.},
doi = {10.3390/s17040890},
journal = {Sensors (Switzerland)},
number = {4},
title = {{A phonocardiographic-based fiber-optic sensor and adaptive filtering system for noninvasive continuous fetal heart rate monitoring}},
volume = {17},
year = {2017}
}
@article{NeilsonJr2008,
abstract = {We report cases of unexpected adverse fetal outcome from monitored labors in which the fetal heart rate tracing was interpreted as reassuring. In these cases, portions from another signal source, usually maternal, were imperceptibly substituted into the fetal tracing in a way that masked the evidence of fetal compromise. {\textcopyright} 2008 Mosby, Inc. All rights reserved.},
author = {{Neilson Jr.}, D.R. and Freeman, R.K. and Mangan, S.},
doi = {10.1016/j.ajog.2008.02.030},
journal = {American Journal of Obstetrics and Gynecology},
number = {6},
title = {{Signal ambiguity resulting in unexpected outcome with external fetal heart rate monitoring}},
volume = {198},
year = {2008}
}
@article{Myles2007,
author = {Myles, P.S. and Cui, J.},
doi = {10.1093/bja/aem214},
journal = {British Journal of Anaesthesia},
number = {3},
title = {{I. Using the Bland-Altman method to measure agreement with repeated measures}},
volume = {99},
year = {2007}
}
@article{Matonia2006,
abstract = {Bioelectrical fetal heart activity being recorded from maternal abdominal surface contains more information than mechanical heart activity measurement based on the Doppler ultrasound signals. However, it requires extraction of fetal electrocardiogram from abdominal signals where the maternal electrocardiogram is dominant. The simplest technique for maternal component suppression is a blanking procedure, which relies upon the replacement of maternal QRS complexes by isoline values. Although, in case of coincidence of fetal and maternal QRS complexes, it causes a loss of information on fetal heart activity. Its influence on determination of fetal heart rate and the variability analysis depends on the sensitivity of the heart-beat detector used. The sensitivity is defined as an ability to detect the incomplete fetal QRS complex. The aim of this work was to evaluate the influence of the maternal electrocardiogram suppression method used on the reliability of FHR signal being calculated. {\textcopyright} International Federation for Medical and Biological Engineering 2006.},
author = {Matonia, A. and Jezewski, J. and Kupka, T. and Horoba, K. and Wrobel, J. and Gacek, A.},
doi = {10.1007/s11517-006-0054-0},
journal = {Medical and Biological Engineering and Computing},
number = {5},
title = {{The influence of coincidence of fetal and maternal QRS complexes on fetal heart rate reliability}},
volume = {44},
year = {2006}
}
@article{Campos2015,
author = {Ayres-De-Campos, D. and Spong, C.Y. and Chandraharan, E.},
doi = {10.1016/j.ijgo.2015.06.020},
journal = {International Journal of Gynecology and Obstetrics},
number = {1},
title = {{FIGO consensus guidelines on intrapartum fetal monitoring: Cardiotocography}},
volume = {131},
year = {2015}
}
@article{Martinek2015,
abstract = {{\textcopyright} 2015 The Institution of Engineering and Technology. The design, implementation, and verification of a signal simulator for the generation of patho-physiological records of foetal electrocardiograms (fECGs) during the prenatal period are briefly reported. The simulator enables users to model the patho-physiological changes that occur within the foetus' myocardium under hypoxic conditions (hypoxemia, hypoxia, asphyxia, etc.) during the 20th to 42nd week of pregnancy. The simulator deploys a dynamic fECG model including an actual fECG record taken from clinical practice, patho-physiological cardiotocography (CTG), and ST-analysis (STAN) records along with the ratio of T waves to the QRS complex; as well as clinical recommendations by FIGO (International Federation of Gynecology and Obstetrics) for classifying these records. By comparing synthesised and real patho-physiological CTG and STAN records, the functionality of the simulator, which effectively captured significant indicators of the foetus' condition during the prenatal period including fECG morphology, dynamic fECG characteristics, and others is evaluated and validated. The simulator enables users to test both current and emerging approaches in a very challenging area of gynaecology, namely the identification/classification of hypoxic conditions in the foetus during labour. Obstetricians can also use the simulator as a reference tool during the evaluation of suspect fECG abnormalities.},
author = {Martinek, R. and Kelnar, M. and Vojcinak, P. and Koudelka, P. and Vanus, J. and Bilik, P. and Janku, P. and Nazeran, H. and Zidek, J.},
doi = {10.1049/el.2015.2291},
journal = {Electronics Letters},
number = {22},
title = {{Virtual simulator for the generation of patho-physiological foetal ECGs during the prenatal period}},
volume = {51},
year = {2015}
}
@article{Martinek2016,
abstract = {{\textcopyright} 2016 Institute of Physics and Engineering in Medicine. This paper describes the design, construction, and testing of a multi-channel fetal electrocardiogram (fECG) signal generator based on LabVIEW. Special attention is paid to the fetal heart development in relation to the fetus' anatomy, physiology, and pathology. The non-invasive signal generator enables many parameters to be set, including fetal heart rate (FHR), maternal heart rate (MHR), gestational age (GA), fECG interferences (biological and technical artifacts), as well as other fECG signal characteristics. Furthermore, based on the change in the FHR and in the T wave-to-QRS complex ratio (T/QRS), the generator enables manifestations of hypoxic states (hypoxemia, hypoxia, and asphyxia) to be monitored while complying with clinical recommendations for classifications in cardiotocography (CTG) and fECG ST segment analysis (STAN). The generator can also produce synthetic signals with defined properties for 6 input leads (4 abdominal and 2 thoracic). Such signals are well suited to the testing of new and existing methods of fECG processing and are effective in suppressing maternal ECG while non-invasively monitoring abdominal fECG. They may also contribute to the development of a new diagnostic method, which may be referred to as non-invasive trans-abdominal CTG + STAN. The functional prototype is based on virtual instrumentation using the LabVIEW developmental environment and its associated data acquisition measurement cards (DAQmx). The generator also makes it possible to create synthetic signals and measure actual fetal and maternal ECGs by means of bioelectrodes.},
author = {Martinek, R. and Kelnar, M. and Koudelka, P. and Vanus, J. and Bilik, P. and Janku, P. and Nazeran, H. and Zidek, J.},
doi = {10.1088/0967-3334/37/2/238},
journal = {Physiological Measurement},
number = {2},
title = {{A novel LabVIEW-based multi-channel non-invasive abdominal maternal-fetal electrocardiogram signal generator}},
volume = {37},
year = {2016}
}
@article{Castells2007,
abstract = {This paper reviews the current status of principal component analysis in the area of ECG signal processing. The fundamentals of PCA are briefly described and the relationship between PCA and Karhunen-Lo{\`{e}}ve transform is explained. Aspects on PCA related to data with temporal and spatial correlations are considered as adaptive estimation of principal components is. Several ECG applications are reviewed where PCA techniques have been successfully employed, including data compression, ST-T segment analysis for the detection of myocardial ischemia and abnormalities in ventricular repolarization, extraction of atrial fibrillatory waves for detailed characterization of atrial fibrillation, and analysis of body surface potential maps.},
author = {Castells, F. and Laguna, P. and S{\"{o}}rnmo, L. and Bollmann, A. and Roig, J.M.},
doi = {10.1155/2007/74580},
journal = {Eurasip Journal on Advances in Signal Processing},
title = {{Principal component analysis in ECG signal processing}},
volume = {2007},
year = {2007}
}

@inproceedings{Behar2013,
author = {Behar, J. and Oster, J. and Clifford, G.D.},
booktitle = {Computing in Cardiology},
isbn = {9781479908844},
title = {{Non-invasive FECG extraction from a set of abdominal sensors}},
volume = {40},
year = {2013}
}
@inproceedings{Marossero2003,
author = {Marossero, D.E. and Erdogmus, D. and Euliano, N. and Principe, J.C. and Hild, K.E.},
booktitle = {Neural Networks for Signal Processing - Proceedings of the IEEE Workshop},
doi = {10.1109/NNSP.2003.1318039},
isbn = {0780381777},
title = {{Independent components analysis for fetal electrocardiogram extraction: A case for the data efficient mermaid algorithm}},
volume = {2003-Janua},
year = {2003}
}
@article{DeLathauwer2000,
abstract = {In this paper, we propose the emerging technique of independent component analysis, also known as blind source separation, as an interesting tool for the extraction of the antepartum fetal electrocardiogram from multilead cutaneous potential recordings. The technique is illustrated by means of a real-life example.},
author = {{De Lathauwer}, L. and {De Moor}, B. and Vandewalle, J.},
doi = {10.1109/10.841326},
journal = {IEEE Transactions on Biomedical Engineering},
number = {5},
title = {{Fetal electrocardiogram extraction by blind source subspace separation}},
volume = {47},
year = {2000}
}
@inproceedings{Sameni2007,
abstract = {In recent studies, Independent Component Analysis (ICA) has been used for the analysis of multi-channel ECG recordings. However most of these works have been carried out from the signal processing perspective. In this work, the single dipole vector theory of the heart and the ECG dimensionality are studied from the source separation viewpoint. Based on this study, the interpretation of the components extracted from multi-channel ECG and maternal abdominal recordings, and their relationship with the vectorcardiogram representation of the cardiac dipole are presented. The results of this study can be used for the extraction of meaningful clinical indexes, based on ICA techniques. {\textcopyright} 2006 IEEE.},
author = {Sameni, R. and Jutten, C. and Shamsollahi, M.B.},
booktitle = {Sixth IEEE International Symposium on Signal Processing and Information Technology, ISSPIT},
doi = {10.1109/ISSPIT.2006.270882},
isbn = {9780780397545},
title = {{What ICA provides for ECG processing: Application to noninvasive fetal ECG extraction}},
year = {2007}
}
@article{Mochimaru2004,
abstract = {Once the fetal electrocardiogram (FECG) waveforms from ECG on the maternal abdomen are detected, the fetal P wave and T wave cannot always be identified by using continuous wavelet transform (CWT). We took non-invasive FECG from the maternal abdomen, extracted it from the maternal electrocardiogram waveforms after an Independent Component Analysis (ICA), and identified the features of those waveforms by using CWT. We also simultaneously analyzed the observed signals by Primary Component Analysis (PCA). FECG has been extracted by ICA from 25 of 30 pregnant women. The fetal P wave and T wave could be identified in 21 of the 25 cases. FECG was extracted by PCA in only one case. ICA is superior to PCA, whose separation quality highly depends on the careful positioning of the electrodes. We believe that after ICA, FECG obtained by the wavelet theory based method will become a powerful tool for the differential diagnosis of fetal arrhythmias.},
author = {Mochimaru, F. and Fujimoto, Y. and Ishikawa, Y.},
doi = {10.2170/jjphysiol.54.457},
journal = {Japanese Journal of Physiology},
number = {5},
title = {{The fetal electrocardiogram by independent component analysis and wavelets}},
volume = {54},
year = {2004}
}
@article{Najafabadi2006,
abstract = {In this paper, an algorithm based on independent component analysis (ICA) for extracting the fetal heart rate (FHR) from maternal abdominal electrodes is presented. Three abdominal ECG channels are used to extract the FHR in three steps: first preprocessing procedures such as DC cancellation and low-pass filtering are applied to remove noise. Then the algorithm for multiple unknown source extraction (AMUSE) algorithm is fed to extract the sources from the observation signals include fetal ECG (FECG). Finally, FHR is extracted from FECG. The method is shown to be capable of completely revealing FECG R-peaks from observation leads even with a SNR=-200dB using semi-synthetic data. {\textcopyright} 2005 Elsevier Ltd. All rights reserved.},
author = {Najafabadi, F.S. and Zahedi, E. and {Mohd Ali}, M.A.},
doi = {10.1016/j.compbiomed.2004.11.004},
journal = {Computers in Biology and Medicine},
number = {3},
title = {{Fetal heart rate monitoring based on independent component analysis}},
volume = {36},
year = {2006}
}
@Inbook{Vrins2004,
author="Vrins, Fr{\'e}d{\'e}ric  and Jutten, Christian and Verleysen, Michel",
title="Sensor Array and Electrode Selection for Non-invasive Fetal Electrocardiogram Extraction by Independent Component Analysis",
bookTitle="Independent Component Analysis and Blind Signal Separation: Fifth International Conference, ICA 2004, Granada, Spain, September 22-24, 2004. Proceedings",
year="2004",
publisher="Springer Berlin Heidelberg",
address="Berlin, Heidelberg",
pages="1017--1024",
abstract="Recently, non-invasive techniques to measure the fetal electrocardiogram (FECG) signal have given very promising results. However, the important question of the number and the location of the external sensors has been often discarded. In this paper, an electrode-array approach is proposed; it is combined with a sensor selection algorithm using a mutual information criterion. The sensor selection algorithm is run in parallel to an independent component analysis of the selected signals. The aim of this method is to make a real time extraction of the FECG possible. The results are shown on simulated biomedical signals.",
isbn="978-3-540-30110-3",
doi="10.1007/978-3-540-30110-3_128",
url="https://doi.org/10.1007/978-3-540-30110-3_128"
}
@article{Martin-Clemente2011,
abstract = {This letter describes a fast and very simple algorithm for estimating the fetal electrocardiogram (FECG). It is based on independent component analysis, but we substitute its computationally demanding calculations for a much simpler procedure. The resulting method consists of two steps: 1) a dimensionality reduction step and 2) a computationally light postprocessing stage used to enhance the FECG signal. {\textcopyright} 2010 IEEE.},
author = {Mart{\'{i}}n-Clemente, R. and Camargo-Olivares, J.L. and Hornillo-Mellado, S. and Elena, M. and Rom{\'{a}}n, I.},
doi = {10.1109/TBME.2010.2059703},
journal = {IEEE Transactions on Biomedical Engineering},
number = {2},
title = {{Fast technique for noninvasive fetal ECG extraction}},
volume = {58},
year = {2011}
}
@article{Hon1964,
abstract = {An evaluation of the clinical significance of fetal electrocardiography has been hampered to a large degree by, the poor signal-to-noise ratio which is present. This obscures baseline changes which may be significant. While attempts have been made to improve signal-to-noise ratio with auto-correlation, the aperiodic nature of the fetal ECG imposes serious limitations on this technique. For averaging techniques to be of the greatest value, it is necessary to convert artificially the aperiodic signal into a periodic one which will become coherent with respect to the noise. An on-line technique has been developed for this, and averaging performed on a Mnemotron CAT digital computer. The signal-to-noise ratio has been improved by a factor of 10 to 20, so that it is now possible to obtain consistently fetal ECG's which show fetal P and T waves, as well as minor baseline changes during labor and delivery. {\textcopyright} 1964 Pergamon Press Limited.},
author = {Hon, E.H. and Lee, S.T.},
doi = {10.1007/BF02474362},
journal = {Medical Electronics {\&} Biological Engineering},
number = {1},
title = {{Averaging techniques in fetal electrocardiography}},
volume = {2},
year = {1964}
}
@article{HON1963,
author = {HON, E.H. and LEE, S.T.},
journal = {American journal of obstetrics and gynecology},
title = {{NOISE REDUCTION IN FETAL ELECTROCARDIOGRAPHY. II. AVERAGING TECHNIQUES.}},
volume = {87},
year = {1963}
}
@article{DeAraujo2005,
abstract = {Fetal magnetocardiography (fMCG) has been extensively reported in the literature as a non-invasive, prenatal technique that can be used to monitor various functions of the fetal heart. However, fMCG signals often have low signal-to-noise ratio (SNR) and are contaminated by strong interference from the mother's magnetocardiogram signal. A promising, efficient tool for extracting signals, even under low SNR conditions, is blind source separation (BSS), or independent component analysis (ICA). Herein we propose an algorithm based on a variation of ICA, where the signal of interest is extracted using a time delay obtained from an autocorrelation analysis. We model the system using autoregression, and identify the signal component of interest from the poles of the autocorrelation function. We show that the method is effective in removing the maternal signal, and is computationally efficient. We also compare our results to more established ICA methods, such as FastICA. {\textcopyright} 2005 IOP Publishing Ltd.},
author = {{De Araujo}, D.B. and Barros, A.K. and Estombelo-Montesco, C. and Zhao, H. and {Da Silva Filho}, A.C.R. and Baffa, O. and Wakai, R. and Ohnishi, N.},
doi = {10.1088/0031-9155/50/19/002},
journal = {Physics in Medicine and Biology},
number = {19},
title = {{Fetal source extraction from magnetocardiographic recordings by dependent component analysis}},
volume = {50},
year = {2005}
}
@inproceedings{Ivanushkina2014,
abstract = {An integrated approach for fetal electrocardiogram (ECG) extraction based on the joint application of wavelet transform (WT) and independent component analysis (ICA) is proposed. This research is aimed at development of computer based electrocardiography systems of high resolution, which require the advanced methods for early noninvasive diagnostics of fetal status. The results of this study demonstrate that ICA can effectively distinguish the fetal independent components, but requires the use of additional methods for noise removing from these components. Elimination of noise is achieved by WT applying. Joint application of ICA and WT allowed us to extract with slight distortions of useful signal the simulated fetal ECG from the artificial signal containing maternal ECG and noise. {\textcopyright} 2014 IEEE.},
author = {Ivanushkina, N. and Ivanko, K. and Lysenko, E. and Borovskiy, I. and Panasiuk, O.},
booktitle = {2014 IEEE 34th International Scientific Conference on Electronics and Nanotechnology, ELNANO 2014 - Conference Proceedings},
doi = {10.1109/ELNANO.2014.6873910},
isbn = {9781479945801},
title = {{Fetal electrocardiogram extraction from maternal abdominal signals}},
year = {2014}
}
@inproceedings{Bsoul2015,
abstract = {{\textcopyright} 2015 IEEE. To assess the health of a fetus during pregnancy, the fetal electrocardiogram signal is monitored. The signal is obtained by indirect or direct methods. Although direct method is more accurate, the former is medically accepted because it has no impact on the fetus and the mother. However, the quality of the obtained signal is very low; hence determination of the fetal heartbeats' is hard and needs an expert. In this research, the maternal electrocardiogram signal as obtained non-invasive from the abdomen is used to extract the fetal heart signal using wavelet transform. The implementation of the method is simple and the results show that it is promising.},
author = {Bsoul, A.A.R.K.},
booktitle = {2015 International Conference on Advances in Biomedical Engineering, ICABME 2015},
doi = {10.1109/ICABME.2015.7323260},
isbn = {9781467365161},
title = {{A simple noninvasive approach for fetal electrocardiogram extraction based on wavelet transform}},
year = {2015}
}
@inproceedings{Hassanpour2007,
abstract = {This paper presents a new algorithm to extract the fetal ECG from an ECG recorded on the mother's abdomen. The algorithm consists of two steps: first, ECG of fetus is extracted from the original signal using a two-level wavelet transform. We use Daubechie wavelet transform, which is similar in shape to heart beat wave. The resulted signal is then low-pass filtered using the Savitzky-Golay smoothing filter to attenuate the effect of noise. The filtered signal is considered as the fetal ECG. The algorithm was applied on both synthetic and real ECG signals. The results in this paper show that the proposed algorithm has promising performance. {\textcopyright} 2006 IEEE.},
author = {Hassanpour, H. and Parsaei, A.},
booktitle = {CIMCA 2006: International Conference on Computational Intelligence for Modelling, Control and Automation, Jointly with IAWTIC 2006: International Conference on Intelligent Agents Web Technologies ...},
doi = {10.1109/CIMCA.2006.98},
isbn = {9780769527314},
title = {{Fetal ECG extraction using wavelet transform}},
year = {2007}
}
@inproceedings{Datian1996,
abstract = {The paper presents a new wavelet analysis method which is utilized in the detection of fetal electrocardiogram (FECG) from abdominal signal. At first all, in the monitoring of fetal heart rate and fetal ECG, the wavelet analysis approach is used to determine the position of the abdominal maternal electrocardiogram (MECG), whether the MECG is in saturated distortion. The amplification of original signal and the enhancement of FECG is not limited. Second, in the coherence average of FECG, the wavelet analysis is utilized to enhance FECG so that the coherent average can get more accurate reference. Third, in the elimination of baseline drift, the best scale of wavelet base function can be obtained to smooth the baseline drift. Tests on clinical data have shown that the proposed method can be effective in detecting the FECG signal in many cases when compared with other method in practice.},
author = {Datian, Ye and Xuemei, Ouyang},
booktitle = {Annual International Conference of the IEEE Engineering in Medicine and Biology - Proceedings},
title = {{Application of wavelet analysis in detection of fetal ECG}},
volume = {3},
year = {1996}
}
@inproceedings{Karvounis2004,
abstract = {Fetal heart rate extraction from the abdominal ECG is of great importance due to the information that carries in assessing appropriately the fetus well-being during pregnancy. In this work a novel automated method is presented for the detection of the QRS complexes of the fetus cardiac activity using multi-channel maternal ECG recordings. No accessory preprocessing step for noise filtering is required. The method is based on the complex continuous wavelet transform and modulus maxima theory. The proposed method was validated using real signals, recorded at different weeks of gestation, covering most of the pregnancy period. The system performs well, since almost all fetal beats are detected (accuracy: 99.5{\%}). {\textcopyright} 2004 IEEE.},
author = {Karvounis, E.C. and Papaloukas, C. and Fotiadis, D.I. and Michails, L.K.},
booktitle = {Computers in Cardiology},
title = {{Fetal heart rate extraction from composite maternal ECG using complex continuous wavelet transform}},
volume = {31},
year = {2004}
}
@inproceedings{Czabanski2008,
abstract = {Cardiotocography (CTG) is a primary biophysical method of fetal monitoring. The assessment of the printed CTG traces is based on the visual analysis of patterns describing the variability of fetal heart rate signal. The correct interpretation of traces from a bedside monitor is rather difficult even for experienced clinicians, so computer-aided fetal monitoring systems have become very popular. At present effective techniques enabling automated conclusion generation based on cardiotocograms are still being searched. The presented work describes an application the Artificial Neural Network Based on Logical Interpretation of fuzzy if-then Rules (ANBLIR) to classification of the fetal state as being normal or abnormal. A set of quantitative parameters describing fetal cardiotocograms is the system input. To evaluate the quality of the classification we proposed the overall validity index as a function of various prognostic indices. The obtained results confirm the usability of the ANBLIR neuro-fuzzy system for records classification within computer-aided fetal surveillance systems. {\textcopyright} 2008 Springer-Verlag.},
author = {Czabanski, R. and Jezewski, M. and Wrobel, J. and Horoba, K. and Jezewski, J.},
booktitle = {IFMBE Proceedings},
doi = {10.1007/978-3-540-69367-3-120},
isbn = {9783540693666},
title = {{A neuro-fuzzy approach to the classification of fetal cardiotocograms}},
volume = {20 IFMBE},
year = {2008}
}
@article{Martinek2012,
abstract = {This article deals with utilization of the combination of the fuzzy system and artificial intelligence techniques, called the Adaptive Neuro Fuzzy Inference System ANFIS, with the aim to refine the diagnostic quality of the abdominal fetal electrocardiogram FECG. Within the scope of the experiments carried out and based on the ANFIS structure the authors created a complex system for removing the undesirable mother's MECG degrading the abdominal FECG. Current research shows that the application of the conventional systems for enhancing the diagnostic quality of the abdominal FECG faces a series of problems (e.g. non-linear character of the task to solve, computational complexity of RLS algorithms, etc.). The need for a higher diagnostic quality of the abdominal FECG is reflected in the authors' intention to utilize the designed system for the latest intrapartum monitoring method, called ST analysis. In terms of this advanced method, the aspect subjected to a diagnostic analysis is the ST segment of the FECG curve. The results indicate that the system utilizing ANFIS shows better experimental results than the conventional systems based on the LMS or RLS adaptive algorithms. The proposed adaptive system aims to clear any doubts in evaluation of the results of ST analysis while using a non-invasive method of external monitoring.},
author = {Martinek, R. and Zidek, J.},
journal = {Przeglad Elektrotechniczny},
number = {12 B},
title = {{Refining the diagnostic quality of the abdominal fetal electrocardiogram using the techniques of artificial intelligence | Poprawa jako{\'{s}}ci sygna{\l}u elektrokardiogramu p{\l}odu przy wykorzystaniu narze{\{}ogonek{\}}dzi sztucznej inteligencji}},
volume = {88},
year = {2012}
}
@inproceedings{Martinek2016a,
abstract = {{\textcopyright} 2016 IEEE. The aim of this paper is evaluation of the best setting options for adaptive neuro-fuzzy interference system (ANFIS) in case of fetal electrocardiogram (fECG) elicitation from two ECG signals. Thoracic ECG (tECG) signal represents maternal ECG (mECG). Abdominal ECG (aECG) signal is a mixture of mECG, fECG and additive noises (e.g. power line interference, motion artifact, ambient noise...). While additive noises can be easily eliminated by ordinary linear filters, relationship between tECG and maternal component of aECG is fully nonlinear. ANFIS is able to handle this nonlinear relationship. Quality of mECG suppression by ANFIS is affected by changing ANFIS parameters, namely number of membership functions (mf), type of mf and number of epochs. The influence of each ANFIS parameter on suppression result is described in the paper. Results of fECG filtering are assessed by signal to noise ratio (SNR) and root mean square error (RMSE). Experimental results indicate that ANFIS have the potential to improve the diagnostic and monitoring quality of fECG signals while preserving their clinically important features.},
author = {Martinek, R. and Skutova, H. and Kahankova, R. and Koudelka, P. and Bilik, P. and Koziorek, J.},
booktitle = {2016 10th International Symposium on Communication Systems, Networks and Digital Signal Processing, CSNDSP 2016},
doi = {10.1109/CSNDSP.2016.7573973},
isbn = {9781509025268},
title = {{Fetal ECG extraction based on adaptive neuro-fuzzy interference system}},
year = {2016}
}
@article{Al-Zaben2006,
abstract = {Extraction of foetal ECG that is embedded in the maternal ECG is a challenging problem. This paper presents a combined system to extract foetal ECG from maternal abdominal ECG. The system uses a combination of singular value decomposition (SVD) and a neuro-fuzzy inference system. The SVD is used to construct two reference signals, while the fuzzy system is used as an adaptive canceller. The algorithm is applied on synthetic as well as real data and the results are presented. In addition, the paper presents an example of using the same system as a noise removal tool. {\textcopyright} 2006 IOP Publishing Ltd.},
author = {Al-Zaben, A. and Al-Smadi, A.},
doi = {10.1088/0031-9155/51/1/010},
journal = {Physics in Medicine and Biology},
number = {1},
title = {{Extraction of foetal ECG by combination of singular value decomposition and neuro-fuzzy inference system}},
volume = {51},
year = {2006}
}
@inproceedings{Talha2010,
abstract = {The detection and analysis of a fetal cardiac signal are the primary goals of the electronics in fetal monitoring. Adaptive Wiener filtering and quadratic error minimization such as RLMS (Recursive Least Mean Square) and NLMS (Normalized Least Mean) methods can give a satisfactory but non-optimal solution. In this paper, we propose to apply an adaptive filtering by combining a time-varying finite impulse filter (FIR) with a genetic algorithm (GA). With this solution, we can obtain the filter's coefficients which minimize the quadratic error and guarantee convergence towards the optimal filter. In order to show the impact of GA compared to the filters of Wiener, RLMS and NLMS, we realized on the same real signal recorded on mother (MECG), the extraction of the cardiac signal of fetus (FECG). A GA of eight bits and ten iterations only seems to be a filter of quality compared to the other filters. {\textcopyright} 2010 IEEE.},
author = {Talha, M. and Guettouche, M.A. and Bousbia-Salah, A.},
booktitle = {Conference Record - Asilomar Conference on Signals, Systems and Computers},
doi = {10.1109/ACSSC.2010.5757842},
isbn = {9781424497218},
title = {{Combination of a FIR filter with a genetic algorithm for the extraction of a fetal ECG}},
year = {2010}
}
@inproceedings{Kedir-Talha2010,
abstract = {The detection and analysis of a fetal cardiac signal are the primary goals of the electronics in fetal monitoring. Adaptive Wiener filtering and quadratic error minimization such as RLMS (Recursive Least Mean Square) and NLMS (Normalized Least Mean) methods can give a satisfactory but non-optimal solution. In this paper, we propose to apply an adaptive filtering by combining a finite impulse filter (FIR) with a genetic algorithm (GA). With this solution, we can obtain the filter's coefficients which minimize the quadratic error and guarantee convergence towards the optimal filter. In order to show the impact of GA compared to the filters of Wiener, RLMS and NLMS, we realized on the same real signal recorded on mother (MECG), the extraction of the cardiac signal of fetus (FECG). An GA of eight bits and ten iterations only seems to be a filter of quality compared to the other filters.},
author = {Kedir-Talha, M. and Guettouche, M.A. and Bousbia-Salah, A.},
booktitle = {International Conference on Circuits, Systems and Signals - Proceedings},
title = {{Combination of a FIR filter with a genetic algorithm for the extraction of a fetal ECG}},
year = {2010}
}
@article{Assaleh2007,
abstract = {In this paper, we investigate the use of adaptive neuro-fuzzy inference systems (ANFIS) for fetal electrocardiogram (FECG) extraction from two ECG signals recorded at the thoracic and abdominal areas of the mother's skin. The thoracic ECG is assumed to be almost completely maternal (MECG) while the abdominal ECG is considered to be composite as it contains both the mother's and the fetus' ECG signals. The maternal component in the abdominal ECG signal is a nonlinearly transformed version of the MECG. We use an ANFIS network to identify this nonlinear relationship, and to align the MECG signal with the maternal component in the abdominal ECG signal. Thus, we extract the FECG component by subtracting the aligned version of the MECG signal from the abdominal ECG signal. We validate our technique on both real and synthetic ECG signals. Our results demonstrate the effectiveness of the proposed technique in extracting the FECG component from abdominal signals of very low maternal to fetal signal-to-noise ratios. The results also show that the technique is capable of extracting the FECG even when it is totally embedded within the maternal QRS complex. {\textcopyright} 2007 IEEE.},
author = {Assaleh, K.},
doi = {10.1109/TBME.2006.883728},
journal = {IEEE Transactions on Biomedical Engineering},
number = {1},
title = {{Extraction of fetal electrocardiogram using adaptive neuro-fuzzy inference systems}},
volume = {54},
year = {2007}
}
@article{WrobelXXX,
author = {Wrobel, J. and Roj, D. and Jezewski, J. and Horoba, K. and Kupka, T. and Jezewski, M.},
doi = {https://doi.org/10.1166/jmihi.2015.1534},
journal = {Journal of Medical Imaging and Health Informatics},
number = {6},
pages = {1311--1318},
title = {{Evaluation of the Robustness of Fetal Heart Rate Variability Measures to Low Signal Quality}},
volume = {5},
year = {2015}
}
@article{Pu2009,
abstract = {A novel method for extracting fetal electrocardiogram (FECG) from the abdominal composite signal of a pregnant woman is proposed. The maternal component in the abdominal electrocardiogram (ECG) signal is a nonlinearly transformed version of the mother's ECG (MECG). This nonlinear relationship was identified using radial basis function (RBF) neural networks. The FECG is extracted by subtracting the nonlinearly transformed version of the MECG from the abdominal ECG signal. The baseline shift and noise in the FECG are suppressed by wavelet packet denoising technique. Experimental results obtained from the actual ECG signals demonstrate the effectiveness of the proposed method in extracting FECG even when it is totally embedded within the maternal (QRS) complex.},
author = {Pu, X.-J. and Zeng, X.-P. and Chen, Y.-J. and Yu, W. and Han, L. and Cheng, J.},
journal = {Chongqing Daxue Xuebao/Journal of Chongqing University},
number = {1},
title = {{Fetal electrocardiogram extraction based on radial basis function neural networks}},
volume = {32},
year = {2009}
}
@article{Amin2011,
abstract = {The signal strength of the maternal ECG (MECG) is usually many times that of the fetal ECG (FECG). Separating FECG from abdominal ECG (AECG) is therefore always a challenge. Some multiple-lead algorithms use the thoracic MECG to cancel the MECG in the AECG to get FECG, though this is inconvenient for the patient during long-term monitoring. Hence, this paper describes an adaptive method to separate fetal ECG from composite electrocardiography (ECG) that consists of both maternal and fetal ECGs by using adaptive linear neural network (ADALINE) for easy fetal monitoring. The input signal is the maternal signal and the target signal is the composite signal. The network emulate maternal signal as closely as possible to abdominal signal, thus only predict the maternal ECG in the abdominal ECG. The network error equals abdominal ECG minus maternal ECG, which is the fetal ECG. The characteristic that enables fetal extraction is due to the correlation between maternal ECG signals and the abdominal ECG signal of pregnant woman. A graphic user interface (GUI) program is written in Matlab to detect the changes in extracted fetal ECG by different values of momentum, learning rate and initial weights used in the network. However, the learning rate, momentum and initial weights are adjusted until the results are reasonably well. It is found that filtering performs best by high learning rate, low momentum and small initial weights. {\textcopyright} 2011 Academic Journals.},
author = {Amin, M.S. and Mamun, M. and Hashim, F.H. and Husain, H.},
journal = {International Journal of Physical Sciences},
number = {24},
title = {{Separation of fetal electrocardiography (ECG) from composite ECG using adaptive linear neural network for fetal monitoring}},
volume = {6},
year = {2011}
}
@inproceedings{Jia2010,
abstract = {Fetal ECG Extraction has the vital significance for fetal monitoring. This paper introduced a method of extracting fetal ECG based on adaptive linear neural network. The method can be realized by training a small quantity of data. In addition, a better result can be achieved by improving neural network structure. Thus, more easily identified fetal ECG can be extracted. Experimental results show that the adaptive linear neural network can be used to extract fetal ECG from maternal abdominal signal effectively. What's more, a clearer fetal ECG can be extracted by improving neural network structure. {\textcopyright}2010 IEEE.},
author = {Jia, W. and Yang, C. and Zhong, G. and Zhou, M. and Wu, S.},
booktitle = {Proceedings - 2010 3rd International Conference on Biomedical Engineering and Informatics, BMEI 2010},
doi = {10.1109/BMEI.2010.5639886},
isbn = {9781424464968},
title = {{Fetal ECG extraction based on adaptive linear neural network}},
volume = {2},
year = {2010}
}
@inproceedings{Reaz2004,
abstract = {This paper describes an adaptive method to separate fetal ECG from composite ECG that consists of both maternal and fetal ECGs by using AD ALINE (Adaptive Linear Network). The fetal signal is weak under the domination of maternal signal and other noises. The network emulate maternal signal as closely as possible to abdominal signal thus only predict the maternal ECG in the abdominal ECG. The network error equals abdominal ECG minus maternal ECG, which is the fetal ECG. The characteristic that enables fetal extraction is due to correlation between maternal ECG signals with the abdominal ECG signal of pregnant woman. The network adjusts accordingly to preserve the original signal while eliminating the noises. A GUI program is written in Matlab to detect the changes in extracted fetal ECG by different values of momentum, learning rate and initial weights used in the network. It is found that filtering performs best by high learning rate, low momentum, and small initial weights.},
author = {Reaz, M.B.I. and Wei, L.S.},
booktitle = {Proceedings of International Conference on Intelligent Sensing and Information Processing, ICISIP 2004},
isbn = {0780382439},
title = {{Adaptive Linear Neural Network Filter for Fetal ECG Extraction}},
year = {2004}
}
@article{Singh2017,
abstract = {{\textcopyright} The Institution of Engineering and Technology. This study deals with an adaptive neuron detection-based control technique for single-phase, single-stage solar photovoltaic (SPV) array grid integrated system using a voltage-source converter (VSC). The VSC also provides power quality features such as harmonics mitigation, power factor correction and perturb and observation-based maximum power point tracking for an SPV grid-interfaced system. With this approach, the VSC has the active power flow from the SPV array to the grid and it also performs the non-linear load current harmonic compensation by keeping the grid current almost sinusoidal. On the other hand, in the night mode, if the SPV power is not available, the VSC works as an active power filter for the harmonics elimination and reactive power compensation. This increases the effective utilisation of the VSC. The adaptive neuron detection technique has lesser noise and oscillation in extraction of fundamental component in comparison of conventional adaptive control algorithm. It has also satisfied an IEEE-519 standard of harmonics by improving the quality of power of SPV grid integrated system. The proposed system is modelled and simulated using MATLAB/Simulink and the response of the system under non-linear loads and varying environmental conditions are evaluated experimentally on a prototype developed in the laboratory.},
author = {Singh, Y. and Hussain, I. and Mishra, S. and Singh, B.},
doi = {10.1049/iet-pel.2016.0613},
journal = {IET Power Electronics},
number = {6},
title = {{Adaptive neuron detection-based control of single-phase SPV grid integrated system with active filtering}},
volume = {10},
year = {2017}
}
@article{Swarnalatha2010,
abstract = {In this study, a two stage adaptive filtering along with the denosing technique to extract the FECG from the maternal abdominal signal is proposed. This method leads to enhancement of fetal ECG by canceling maternal ECG. The FECG extraction is from two ECG signals recorded at the thoracic and abdominal areas of the mother's skin. The thoracic ECG (TECG) is assumed to be almost completely maternal while the abdominal ECG (AECG) is considered to be composite as it contains both the mother's and fetus ECG signals. The proposed method is applied to real ECG signals to demonstrate its superior effectiveness and it is found to meet or exceed that of the published results using other techniques. The algorithm performance with sensitivity, positive predictivity and accuracy were calculated and the obtained results indicate high detection ability. {\textcopyright} 2010 Asian Network for Scientific Information.},
author = {Swarnalatha, R. and Prasad, D.V.},
doi = {10.3923/jas.2010.319.324},
journal = {Journal of Applied Sciences},
number = {4},
title = {{A novel technique for extraction of FECG using multi stage adaptive filtering}},
volume = {10},
year = {2010}
}
@Inbook{Kahankova2018,
author="Kahankova, Radana and Martinek, Radek and Bilik, Petr",
title="Non-invasive Fetal ECG Extraction from Maternal Abdominal ECG Using LMS and RLS Adaptive Algorithms",
bookTitle="Proceedings of the Third International Afro-European Conference for Industrial Advancement --- AECIA 2016",
year="2018",
publisher="Springer International Publishing",
address="Cham",
pages="258--271",
abstract="This paper focuses on the fetal electrocardiogram (fECG) recorded transabdominally. This method could become very efficient and essential tool in monitoring and diagnosing endangered fetuses during the pregnancy and the delivery. The greatest challenge connected with this kind of monitoring is the amount of noise that is recorded within the desired signal. Thus, the extraction of the fECG from the composite abdominal signal is discussed. The authors' aim is to introduce the most suitable representatives from the Least Mean Squares (LMS) and Recursive Least Square (RLS) based Finite Impulse Response (FIR) Adaptive Filters. Experimental results suggest the ideal combination of the chosen filters' settings (Step size, filter length, forgetting factor etc.). Results of fECG extraction are evaluated by the objective parameters, namely Percentage Root-Mean-Square Difference (PRD), input and output Signal to Noise Ratios (SNRs), and Root Mean Square Error (RMSE).",
isbn="978-3-319-60834-1",
doi="10.1007/978-3-319-60834-1_27",
url="https://doi.org/10.1007/978-3-319-60834-1_27"
}

@article{Wei2013,
abstract = {This paper describes a robust and simple algorithm for fetal electrocardiogram (FECG) estimation from abdominal signal using adaptive comb filter (ACF). The ACF can adjust itself to the temporal variations in fundamental frequency, which makes it qualified for the estimation of quasi-periodic component from physiologic signal, such as ECG. The validity and performance of the described method are confirmed through experiments on real fetal ECG data. A comparison with the well-known independent component analysis (ICA) method has also been presented. {\textcopyright} 2013 Elsevier Ireland Ltd.},
author = {Wei, Z. and Xueyun, W. and Jian, Z.J. and Hongxing, L.},
doi = {10.1016/j.cmpb.2013.07.015},
journal = {Computer Methods and Programs in Biomedicine},
number = {1},
title = {{Noninvasive fetal ECG estimation using adaptive comb filter}},
volume = {112},
year = {2013}
}
@inproceedings{Shadaydeh2008,
abstract = {In this paper we present a new method for extracting the fetal electrocardiogram (FECG) signal from one thoracic ECG signal and one or more abdominal signals. Our method is based on the use of an adaptive Volterra filter (AVF) that is capable of synthesizing the nonlinear relation between the mother thoracic ECG signal and the abdominal signals which contains a transformed mother ECG, the fetal ECG and other noise elements. An adaptive multi-sensory noise canceler structure is adopted for the extraction purpose. In the case where more than one abdominal signals are used, the proposed algorithm uses a linear combiner (LC) to form a primary signal from those abdominal signals. The LC and the AVF are updated by the RLS algorithm. The proposed method is applied to real ECG measurements to demonstrate its superior effectiveness. copyright by EURASIP.},
author = {Shadaydeh, M. and Xiao, Y. and Ward, R.K.},
booktitle = {European Signal Processing Conference},
title = {{Extraction of fetal ECG using adaptive Volterra filters}},
year = {2008}
}
@article{Niknazar2013,
abstract = {In this paper, we present an extended nonlinear Bayesian filtering framework for extracting electrocardiograms (ECGs) from a single channel as encountered in the fetal ECG extraction from abdominal sensor. The recorded signals are modeled as the summation of several ECGs. Each of them is described by a nonlinear dynamic model, previously presented for the generation of a highly realistic synthetic ECG. Consequently, each ECG has a corresponding term in this model and can thus be efficiently discriminated even if the waves overlap in time. The parameter sensitivity analysis for different values of noise level, amplitude, and heart rate ratios between fetal and maternal ECGs shows its effectiveness for a large set of values of these parameters. This framework is also validated on the extractions of fetal ECG from actual abdominal recordings, as well as of actual twin magnetocardiograms. {\textcopyright} 1964-2012 IEEE.},
author = {Niknazar, M. and Rivet, B. and Jutten, C.},
doi = {10.1109/TBME.2012.2234456},
journal = {IEEE Transactions on Biomedical Engineering},
number = {5},
title = {{Fetal ECG extraction by extended state kalman filtering based on single-channel recordings}},
volume = {60},
year = {2013}
}
@article{Martinek2015a,
abstract = {{\textcopyright} 2015 FEI STU. The authors of this article deals with the implementation of a combination of techniques of the fuzzy system and artificial intelligence in the application area of non-linear noise and interference suppression. This structure used is called an Adaptive Neuro Fuzzy Inference System (ANFIS). This system finds practical use mainly in audio telephone (mobile) communication in a noisy environment (transport, production halls, sports matches, etc). Experimental methods based on the two-input adaptive noise cancellation concept was clearly outlined. Within the experiments carried out, the authors created, based on the ANFIS structure, a comprehensive system for adaptive suppression of unwanted background interference that occurs in audio communication and degrades the audio signal. The system designed has been tested on real voice signals. This article presents the investigation and comparison amongst three distinct approaches to noise cancellation in speech; they are LMS (least mean squares) and RLS (recursive least squares) adaptive filtering and ANFIS. A careful review of literatures indicated the importance of non-linear adaptive algorithms over linear ones in noise cancellation. It was concluded that the ANFIS approach had the overall best performance as it efficiently cancelled noise even in highly noise-degraded speech. Results were drawn from the successful experimentation, subjective-based tests were used to analyse their comparative performance while objective tests were used to validate them. Implementation of algorithms was experimentally carried out in Matlab to justify the claims and determine their relative performances.},
author = {Martinek, R. and Kelnar, M. and Vanus, J. and Bilik, P. and Zidek, J.},
doi = {10.2478/jee-2015-0050},
journal = {Journal of Electrical Engineering},
number = {6},
title = {{A robust approach for acoustic noise suppression in speech using ANFIS}},
volume = {66},
year = {2015}
}
@article{Martinek2014,
abstract = {This paper deals with the usage of a combination of fuzzy system and artificial techniques, which are called adaptive neuro fuzzy inference system (ANFIS), in order to minimize the distance between the signal and SNR transmitting channel noise and then reduce the error rate of bit error rate (BER) transmission. The authors are focusing on a real implementation of ANFIS channel equalizer on software-defined radio (SDR) system working on PCI eXtensions for instrumentation (PXI) platform. This sophisticated modular measuring system consists of a vector signal generator RF VSG NI PXI-5670 and a vector signal analyzer RF VSA NI PXI-5661. Experimental results suggest that researched ANFIS equalizer embodies better BER values in comparison to commercially most common equalizers of the least mean square algorithm group. Moreover, the conducted experiments show that the usage of the SDR conception is very suitable for testing new principles in channel equalization field. Copyright {\textcopyright} 2014 by the IETE.},
author = {Martinek, R. and Zidek, J.},
doi = {10.1080/03772063.2014.914698},
journal = {IETE Journal of Research},
number = {2},
title = {{The real implementation of ANFIS channel equalizer on the system of software-defined radio}},
volume = {60},
year = {2014}
}
@inproceedings{Martinek2015b,
abstract = {This paper deals with modern wireless transmission systems. It focusses on real implementation of recursive least squares (RLS) channel equalizer into the system of software defined radio (SDR), in order to minimize the distance between the signal and SNR transmitting channel noise and then reduce the error rate of bit error rate (BER) transmission. The authors aimed to conduct a real measurement using universal software radio peripheral (USRP). Experimental results suggest that researched RLS equalizer embodies better BER values in comparison to commercially most common equalizers of the least mean square (LMS) algorithm group. Moreover, the conducted experiments show that the usage of the SDR conception is very suitable for testing new principles in channel equalization field.},
author = {Martinek, R. and Vanus, J. and Kelnar, M. and Bilik, P. and Zidek, J.},
booktitle = {XXI IMEKO World Congress "Measurement in Research and Industry"},
title = {{Application of recursive least square algorithm to adaptive channel equalization}},
year = {2015}
}
@article{Burattini2015,
abstract = {{\textcopyright} 2015 Wiley Periodicals, Inc. Background Noninvasive fetal electrocardiography (fECG), obtained positioning electrodes on the maternal abdomen, is important in safeguarding the life and the health of the unborn child. This study aims to provide a review of the state of the art of fECG, and includes a description of the parameters useful for fetus clinical evaluation; of the fECG recording procedures; and of the techniques to extract the fECG signal from the abdominal recordings. Methods The fetus clinical status is inferred by analyzing growth parameters, supraventricular arrhythmias, ST-segment variability, and fetal-movement parameters from the fECG signal. This can be extracted from an abdominal recording obtained using one of the following two electrode-types configurations: pure-abdominal and mixed. Differently from the former, the latter also provides pure maternal ECG tracings. From a mathematical point of view, the abdominal recording is a summation of three signal components: the fECG signal (i.e., the signal of interest to be extracted), the abdominal maternal ECG (amECG), and the noise. Automatic extraction of fECG includes noise removal by abdominal signal prefiltration (0.5-45 Hz bandpass filter) and amECG cancellation. Conclusions Differences among methods rely on different techniques used to extract fECG. If pure abdominal electrode configurations are used, fECG is extracted directly from the abdominal recording using independent component analysis or template subtraction. Eventually, if mixed electrode configurations are used, the fECG can be extracted using the adaptive filtering fed with the maternal ECG recorded by the electrodes located in the woman thorax or shoulder.},
author = {Burattini, L. and Agostinelli, A. and Grillo, M. and Biagini, A. and Giuliani, C. and Burattini, L. and Fioretti, S. and {Di Nardo}, F. and Giannubilo, S.R. and Ciavattini, A.},
doi = {10.1111/anec.12259},
journal = {Annals of Noninvasive Electrocardiology},
number = {4},
title = {{Noninvasive Fetal Electrocardiography: An Overview of the Signal Electrophysiological Meaning, Recording Procedures, and Processing Techniques}},
volume = {20},
year = {2015}
}
@article{Neilson2006,
abstract = {BACKGROUND: Hypoxaemia during labour can alter the shape of the fetal electrocardiogram (ECG) waveform, notably the relation of the PR to RR intervals, and elevation or depression of the ST segment. Technical systems have therefore been developed to monitor the fetal ECG during labour as an adjunct to continuous electronic fetal heart rate monitoring with the aim of improving fetal outcome and minimising unnecessary obstetric interference. OBJECTIVES: To compare the effects of analysis of fetal ECG waveforms during labour with alternative methods of fetal monitoring. SEARCH STRATEGY: We searched the Cochrane Pregnancy and Childbirth Group's Trials Register (April 2006). SELECTION CRITERIA: Randomised trials comparing fetal ECG waveform analysis with alternative methods of fetal monitoring during labour. DATA COLLECTION AND ANALYSIS: Trial quality assessment and data extraction were performed by the review author, without blinding. MAIN RESULTS: Four trials including a total of 9829 women were included. In comparison to continuous electronic fetal heart rate monitoring alone, the use of adjunctive ST waveform analysis (three trials, 8872 women) was associated with fewer babies with severe metabolic acidosis at birth (cord pH less than 7.05 and base deficit greater than 12 mmol/L) (relative risk (RR) 0.64, 95{\%} confidence interval (CI) 0.41 to 1.00, data from 8108 babies), fewer babies with neonatal encephalopathy (three trials, RR 0.33, 95{\%} CI 0.11 to 0.95) although the absolute number of babies with encephalopathy was low (n = 17), fewer fetal scalp samples during labour (three trials, RR 0.76, 95{\%} CI 0.67 to 0.86) and fewer operative vaginal deliveries (three trials, RR 0.87, 95{\%} CI 0.78 to 0.96). There was no statistically significant difference in caesarean section (three trials, RR 0.97, 95{\%} CI 0.84 to 1.11), Apgar score less than seven at five minutes (three trials, RR 0.80, 95{\%} CI 0.56 to 1.14), or admissions to special care unit (three trials, RR 0.90, 95{\%} CI 0.75 to 1.08). Apart from a trend towards fewer operative deliveries (one trial, RR 0.87, 95{\%} CI 0.76 to 1.01), there was little evidence that monitoring by PR interval analysis conveyed any benefit. AUTHORS' CONCLUSIONS: These findings provide some support for the use of fetal ST waveform analysis when a decision has been made to undertake continuous electronic fetal heart rate monitoring during labour. However, the advantages need to be considered along with the disadvantages of needing to use an internal scalp electrode, after membrane rupture, for ECG waveform recordings.},
author = {Neilson, J.P.},
journal = {Cochrane database of systematic reviews (Online)},
title = {{Fetal electrocardiogram (ECG) for fetal monitoring during labour.}},
volume = {3},
year = {2006}
}
@article{Peters2001,
author = {Peters, M. and Crowe, J. and Pi{\'{e}}ri, J.-F. and Quartero, H.W.P. and Hayes-Gill, B. and James, D. and Stinstra, J. and Shakespeare, S.},
doi = {10.1515/JPM.2001.057},
journal = {Journal of Perinatal Medicine},
number = {5},
title = {{Monitoring the fetal heart non-invasively: A review of methods}},
volume = {29},
year = {2001}
}
@article{Jezewski2016,
abstract = {{\textcopyright} 2016 Na{\l}{\c{e}}Nalecz Institute of Biocybernetics and Biomedical Engineering of the Polish Academy of Sciences A correctly estimated component of fetal heart rate signal (FHR) – so called baseline – is a precondition for proper recognition of acceleration and deceleration patterns. A number of various algorithms for estimating the FHR baseline was proposed so far. However, there is no reference standard enabling their objective evaluation, and thus no methodology of comparing the different algorithms still exists. In this paper we propose a method for evaluation of automatically determined baseline in reference to a set of experts, based on ten separate groups of signals comprising typical variability patterns observed in the fetal heart rate. As it was proposed earlier [1], the given algorithm is evaluated based on the characteristic patterns detected using the obtained baseline, instead of direct analysis of the baseline shape. For the purpose of quantitative assessment of the estimated baseline a new synthetic inconsistency coefficient was applied. The proposed methodology enabled to evaluate eleven well-known algorithms. We believe that the method will be a valuable tool for assessment of the existing algorithms, as well as for developing the new ones.},
author = {Jezewski, J. and Horoba, K. and Roj, D. and Wrobel, J. and Kupka, T. and Matonia, A.},
doi = {10.1016/j.bbe.2016.06.003},
journal = {Biocybernetics and Biomedical Engineering},
number = {4},
title = {{Evaluating the fetal heart rate baseline estimation algorithms by their influence on detection of clinically important patterns}},
volume = {36},
year = {2016}
}
@article{Wrobel2013,
abstract = {Analysis of the fetal heart rate (FHR) signal is aimed at detection of clinically important patterns like bradycardia or tachycardia, accelerations and decelerations, as well as quantification of instantaneous FHR variability. Automated pattern recognition methods are based on estimation of so-called FHR baseline. It is a common opinion that the baseline estimation algorithm determines the efficiency of an entire process of quantitative signal analysis. Automated methods for baseline determination have been continuously improved for many years since there are still new classes of FHR signals being identified, for which the previous methods fail. The new method proposed for the baseline estimation is based on the weighted myriad filtering. The application of this method required filter parameter selection ensuring its operation according to clinical guidelines for baseline estimation. A very important feature of the myriad filtering is that there is no need for preliminary interpolation of signal loss segments. Our new algorithm was tested against two other methods. Thirty one-hour FHR recordings were selected for the analysis. Quantitative inconsistency was measured using differences between corresponding baseline samples. Additionally, the baselines were evaluated as regards their influence on identification of the acceleration and deceleration patterns. Obtained results allow us to conclude that the new algorithm delivers more reliable baselines particularly for signals with specific changes of the basal FHR level which has been recognized as difficult for baseline estimation. {\textcopyright} 2013 Na{\l}ȩcz Institute of Biocybernetics and Biomedical Engineering.},
author = {Wr{\'{o}}bel, J. and Horoba, K. and Pander, T. and Jezewski, J. and Czaba{\'{n}}ski, R.},
doi = {10.1016/j.bbe.2013.09.004},
journal = {Biocybernetics and Biomedical Engineering},
number = {4},
title = {{Improving fetal heart rate signal interpretation by application of myriad filtering}},
volume = {33},
year = {2013}
}
@article{Amer-Wahlin2001,
abstract = {Background: Previous studies indicate that analysis of the ST waveform of the fetal electrocardiogram provides information on the fetal response to hypoxia. We did a multicentre randomised controlled trial to test the hypothesis that intrapartum monitoring with cardiotocography combined with automatic ST-waveform analysis results in an improved perinatal outcome compared with cardiotocography alone. Methods: At three Swedish labour wards, 4966 women with term fetuses in the cephalic presentation entered the trial during labour after a clinical decision had been made to apply a fetal scalp electrode for internal cardiotocography. They were randomly assigned monitoring with cardiotocography plus ST analysis (CTG+ST group) or cardiotocography only (CTG group). The main outcome measure was rate of umbilical-artery metabolic acidosis (pH  {\textless} 7.05 and base deficit  {\textgreater} 12 mmol/L). Secondary outcomes included operative delivery for fetal distress. Results were first analysed according to intention to treat, and secondly after exclusion of cases with severe malformations or with inadequate monitoring. Findings: The CTG+ST group showed significantly lower rates of umbilical-artery metabolic acidosis than the cardiotocography group (15 of 2159 [0.7{\%}] vs 31 of 2079 [2{\%}] , relative risk 0.47 [95{\%} CI 0.25-0.86], p=0.02) and of operative delivery for fetal distress (193 of 2519 [8{\%}]  vs 227 of 2447 [9{\%}], 0.83 [0.69-0.99] , p=0.047) when all cases were included according to intention to treat. The differences were more pronounced after exclusion of 291 in the CTG+ST group and 283 in the CTG group with malformations or inadequate recording. Interpretation: Intrapartum monitoring with cardiotocography combined with automatic ST-waveform analysis increases the ability of obstetricians to identify fetal hypoxia and to intervene more appropriately, resulting in an improved perinatal outcome.},
author = {Amer-W{\aa}hlin, I. and Hellsten, C. and Nor{\'{e}}n, H. and Hagberg, H. and Herbst, A. and Kjellmer, I. and Lilja, H. and Lindoff, C. and M{\aa}nsson, M. and M{\aa}rtensson, L. and Olofsson, P. and Sundstr{\"{o}}m, A.-K. and Mar{\v{s}}{\'{a}}l, K.},
doi = {10.1016/S0140-6736(01)05703-8},
journal = {Lancet},
number = {9281},
title = {{Cardiotocography only versus cardiotocography plus ST analysis of fetal electrocardiogram for intrapartum fetal monitoring: A Swedish randomised controlled trial}},
volume = {358},
year = {2001}
}
@article{Jezewski2002,
abstract = {Acceleration and deceleration patterns in fetal heart rate (FHR) are widely used as an assessment of fetal condition. The paper presents a method for evaluation of expert's interpretation of FIGO definition of acceleration and deceleration patterns in FHR trace. Two indices describing the disagreement among fetal monitoring system and experts have been defined. The results obtained indicate the essential differences in procedure of accelerations/decelerations recognition by the computerized system and human expert.},
author = {Jezewski, J. and Wrobel, J. and Horoba, K. and Gacek, A. and Sikora, J.},
doi = {10.1109/IEMBS.2002.1106566},
journal = {Annual International Conference of the IEEE Engineering in Medicine and Biology - Proceedings},
title = {{Fetal heart rate variability: Clinical experts versus computerized system interpretation}},
volume = {2},
year = {2002}
}
@article{Hruban2015,
author = {Hruban, L. and Spilka, J. and Chud{\'{a}}{\v{c}}ek, V. and Janků, P. and Huptych, M. and Bur{\v{s}}a, M. and Hudec, A. and Kacerovsk{\'{y}}, M. and Kouck{\'{y}}, M. and Proch{\'{a}}zka, M. and Kore{\v{c}}ko, V. and Seget'A, J. and {\v{S}}imetka, O. and M{\v{e}}churov{\'{a}}, A. and Lhotsk{\'{a}}, L.},
doi = {10.1111/jep.12368},
journal = {Journal of Evaluation in Clinical Practice},
number = {4},
title = {{Agreement on intrapartum cardiotocogram recordings between expert obstetricians}},
volume = {21},
year = {2015}
}
@article{Bernardes1997,
abstract = {Objective: To evaluate interobserver agreement in visual analysis of each cardiotocographic event. Methods: Three experts independently divided 16 antepartum and 17 intrapartum cardiotocograms into baseline segments, accelerations and decelerations, according to the FIGO guidelines. Baseline segments were further classified as having normal, reduced or increased variability and decelerations as early, late and variable. Uterine activity was divided into tonus and contractions. Agreement was assessed by the proportions of agreement (pa) with 95{\%} confidence intervals. Results: Reproducibility in assessment of baseline segments with normal variability, accelerations and uterine activity was acceptable (pa = 0.56-0.71) whereas that of other segments was not (pa = 0.14-0.45). Conclusions: Analysis of most cardiotocographic events is poorly reproducible, even when experts use the FIGO guidelines. This may be explained by some still ambiguous guidelines, by eyeball limitations in evaluation of subtle events, and by the incapacity of busy clinicians to assess complex and multiple cardiotocographic events in a systematic and disciplined fashion.},
author = {Bernardes, J. and Costa-Pereira, A. and Ayres-De-Campos, D. and {Van Geijn}, H.P. and Pereira-Leite, L.},
doi = {10.1016/S0020-7292(97)02846-4},
journal = {International Journal of Gynecology and Obstetrics},
number = {1},
title = {{Evaluation of interobserver agreement of cardiotocograms}},
volume = {57},
year = {1997}
}
@article{Vayssiere2010,
author = {Vayssi{\`{e}}re, C. and Arnaud, C. and Pirrello, O. and Goffinet, F.},
doi = {10.1111/j.1471-0528.2009.02395.x},
journal = {BJOG: An International Journal of Obstetrics and Gynaecology},
number = {1},
title = {{Inter-observer agreement in clinical decision-making for abnormal cardiotocogram during labour: A comparison between CTG and CTG plus STAN}},
volume = {117},
year = {2010}
}
@article{Blackwell2011,
abstract = {OBJECTIVE: Our purpose was to test the reliability of the Eunice Kennedy Shriver National Institute of Child Health and Human Development (NICHD) 3-Tier Fetal Heart Rate (FHR) classification system. STUDY DESIGN: Individual 15- to 20-minute FHR segments (n=154) were independently reviewed without clinical data by 3 maternal-fetal medicine examiners and classified by NICHD category (I, II, III). RESULTS: Interobserver reliability was moderate (kappa 0.45) and varied by NICHD category (category I moderate [kappa 0.48], category II moderate [kappa 0.44] , and category III poor [kappa 0.0]). The intraobserver agreement ranged from substantial to perfect (kappa 0.74-1.0). CONCLUSION: Interobserver agreement of 3-Tier FHR classification System was moderate for NICHD categories I and II. Agreement for category III tracings was poor mainly due to lack of agreement regarding absent vs minimal variability. {\textcopyright} 2011 Published by Mosby, Inc.},
author = {Blackwell, S.C. and Grobman, W.A. and Antoniewicz, L. and Hutchinson, M. and Bannerman, C.G.},
doi = {10.1016/j.ajog.2011.06.086},
journal = {American Journal of Obstetrics and Gynecology},
number = {4},
title = {{Interobserver and intraobserver reliability of the NICHD 3-Tier Fetal Heart Rate Interpretation System}},
volume = {205},
year = {2011}
}
@article{Blix2003,
abstract = {Objective: To assess the inter-observer agreement in assessment of the labour admission test between midwives and obstetricians in the clinical setting and two experts in the non-clinical setting, the inter-observer agreement between two experts in the non-clinical setting and to what degree fetal distress in labour could be predicted by the two experts. Design: Observational study. Setting: The maternity unit of Hammerfest Hospital, Norway. Population: Eight hundred and forty-five high and low risk women. Method: The labour admission test was first assessed by the midwife or obstetrician in the clinical setting, and was later assessed by two experts. The traces were assessed as normal, equivocal or ominous. Weighted kappa ($\kappa$W), proportion of agreement (Pa) and predictive values were calculated. Main outcome measures: Weighted kappa, proportion of agreement, sensitivity, positive predictive value and likelihood ratios. Results: Inter-observer agreement between Expert 1 and Expert 2: $\kappa$W 0.38 (CI 0.31-0.46), Pa for reactive labour admission test 0.86 (CI 0.83-0.88) and Pa for equivocal/ominous test 0.33 (CI 0.26-0.40). Agreement between Expert 1 and midwives/obstetricians: $\kappa$W 0.25 (CI 0.15-0.36), Pa for reactive labour admission test 0.89 (CI 0.87-0.91) and Pa for equivocal/ominous labour admission test 0.18 (CI 0.11-0.25). Agreement between Expert 2 and midwives/obstetricians: $\kappa$W 0.28 (CI 0.20-0.37), Pa for reactive labour admission test 0.85 (CI 0.82-0.88) and Pa for equivocal/ominous test 0.20 (CI 0.14-0.26). Totally 5.9{\%} of the newborns had fetal distress. At cutoff equivocal test, sensitivity was 0.22 and 0.31 in the two observers. Positive predictive values were 0.13 and 0.11. Likelihood ratio for a positive test was 2.30 and 1.92 and likelihood ratio for a negative test 0.86 and 0.83. Conclusion: A labour admission test is still routine practice in most obstetric units in the Western world when there is little evidence on its benefits. The results from this study may provide some reconsideration for such practice, and for more research.},
author = {Blix, E. and Sviggum, O. and Koss, K.S. and {\O}ian, P.},
doi = {10.1046/j.1471-0528.2003.t01-1-02105.x},
journal = {BJOG: An International Journal of Obstetrics and Gynaecology},
number = {1},
title = {{Inter-observer variation in assessment of 845 labour admission tests: Comparison between midwives and obstetricians in the clinical setting and two experts}},
volume = {110},
year = {2003}
}
@article{Q55,
author = {Vintzileos, A.M. and Nochimson, D.J. and Guzmana, E.R. and Knuppel, A.R. and Lake, M. and Schifrin, B.S.},
journal = {Obstetrics and Gynecology},
number = {4},
title = {{Intrapartum electronic fetal heart rate monitoring versus intermittent auscultation: A meta-analysis}},
volume = {85},
year = {1995}
}
@article{Sweha1999,
abstract = {Electronic fetal heart rate monitoring is commonly used to assess fetal well-being during labor. Although detection of fetal compromise is one benefit of fetal monitoring, there are also risks, including false-positive tests that may result in unnecessary surgical intervention. Since variable and inconsistent interpretation of fetal heart rate tracings may affect management, a systematic approach to interpreting the patterns is important. The fetal heart rate undergoes constant and minute adjustments in response to the fetal environment and stimuli. Fetal heart rate patterns are classified as reassuring, nonreassuring or ominous. Nonreassuring patterns such as fetal tachycardia, bradycardia and late decelerations with good short-term variability require intervention to rule out fetal acidosis. Ominous patterns require emergency intrauterine fetal resuscitation and immediate delivery. Differentiating between a reassuring and nonreassuring fetal heart rate pattern is the essence of accurate interpretation, which is essential to guide appropriate triage decisions.},
author = {Sweha, A. and Hacker, T.W. and Nuovo, J.},
journal = {American Family Physician},
number = {9},
title = {{Interpretation of the electronic fetal heart rate during labor}},
volume = {59},
year = {1999}
}
@article{Sameni,
author = {Sameni, R and Clifford, G D},
doi = {10.2174/1876536X01003010004},
journal = {Open Pacing Electrophysiol Ther J},
number = {3},
pages = {4--20},
title = {{A Review of Fetal ECG Signal Processing; Issues and Promising Directions}},
url = {https://www.ncbi.nlm.nih.gov/pmc/articles/PMC3100207/},
volume = {1},
year = {2010}
}
@article{Chandraharan2007,
abstract = {Birth asphyxia is a broad term that refers to intrapartum asphyxia sufficient to cause neurological damage in some newborns and, rarely, intrapartum or neonatal death. Cerebral palsy and long-term neurological complications such as learning difficulties and motor impairments may be due to causes other than birth asphyxia. Several intrapartum events may cause asphyxia (i.e. hypoxia and metabolic acidosis) leading to the likelihood of neurological injury. The cardiotocograph (CTG) is a screening tool that is used to assess fetal well-being during labour and to identify the possibility of asphyxia. Abnormality of the CTG, sometimes severe enough to be described as a pathological trace, is commonly termed 'fetal distress', although many fetuses with such traces may not have hypoxia and metabolic acidosis. In current practice, the events are appropriately termed 'pathological CTG trace' or 'acidotic pH' rather than 'fetal distress'. Accurate interpretation of CTG is essential, and it is important to recognize a fetus that shows a pathological CTG in labour that may imply possible hypoxia and birth asphyxia. Considering the wider clinical picture in interpreting the CTG, and taking timely and appropriate action based on the findings, may help prevent birth asphyxia. {\textcopyright} 2007.},
author = {Chandraharan, E. and Arulkumaran, S.},
doi = {10.1016/j.bpobgyn.2007.02.008},
journal = {Best Practice and Research: Clinical Obstetrics and Gynaecology},
number = {4},
title = {{Prevention of birth asphyxia: responding appropriately to cardiotocograph (CTG) traces}},
volume = {21},
year = {2007}
}
@article{Williams2004,
abstract = {Obstetric litigation is on the increase. A review of litigation cases reveals that the majority of claims relating to the intrapartum period arise because the cardiotocograph- (CTG) was misinterpreted or because inappropriate action was taken in the presence of fetal heart rate abnormalities. Compulsory education and training in the interpretation of CTGs and in best practice are key factors in minimizing the threat of litigation. Newer methods, such as pulse oximetry or fetal electrocardiogram waveform analysis, can act as adjuncts to CTG and help to avoid birth asphyxia and hence litigation. {\textcopyright} 2004 Elsevier Ltd. All rights reserved.},
author = {Williams, B. and Arulkumaran, S.},
doi = {10.1016/j.bpobgyn.2004.02.005},
journal = {Best Practice and Research: Clinical Obstetrics and Gynaecology},
number = {3},
title = {{Cardiotocography and medicolegal issues}},
volume = {18},
year = {2004}
}
@article{Jezewski2012,
abstract = {The main aim of our work was to assess the reliability of indirect abdominal electrocardiography as an alternative to the commonly used Doppler ultrasound monitoring technique. As a reference method, we used direct fetal electrocardiography. Direct and abdominal signals were acquired simultaneously, using dedicated instrumentation. The developed method of maternal signal suppression as well as fetal QRS complexes detection was presented. Recordings were collected during established labors, each consisted of four signals from the maternal abdomen and the reference signal acquired directly from the fetal head. After assessing the performance of the QRS detector, the accuracy of fetal heart rate measurement was evaluated. Additionally, to reduce the influence of inaccurately detected R-waves, some validation rules were proposed. The obtained results revealed that the indirect method is able to provide an accuracy sufficient for a reliable assessment of fetal heart rate variability. However, the method is very sensitive to recording conditions, influencing the quality of signals. Our investigations confirmed that abdominal electrocardiography, even in its current stage of development, offers an accuracy equal to or higher than an ultrasound method, at the same time providing some additional features.},
author = {Jezewski, J. and Matonia, A. and Kupka, T. and Roj, D. and Czabanski, R.},
doi = {10.1515/bmt-2011-0130},
journal = {Biomedizinische Technik},
number = {5},
title = {{Determination of fetal heart rate from abdominal signals: Evaluation of beat-to-beat accuracy in relation to the direct fetal electrocardiogram}},
volume = {57},
year = {2012}
}
@inproceedings{Martinek2016b,
abstract = {{\textcopyright} 2016 IEEE. The extraction of the Fetal Electrocardiogram (fECG) from the composite Electrocardiogram (ECG) signal obtained from the abdominal lead is discussed. The main point of this paper is to introduce some of the most used Least Mean Squares (LMS) based Finite Impulse Response (FIR) Adaptive Filters and to determine which of them are the most effective under varying circumstances. Experimental results suggest the ideal combination of the chosen settings for these functions. Results of fECG extraction are assessed by Percentage Root-Mean-Square Difference (PRD), input and output Signal to Noise Ratios (SNRs), and Root Mean Square Error (RMSE). Based on simulations conclusions, optimal convergence constant value and filter order were empirically determined. Setting the optimal value of the convergence constant and filter order of adaptive algorithm can be considered a contribution to original results. These results can be used on real records fECG, where it is difficult to determine because of the missing reference.},
author = {Martinek, R. and Kahankova, R. and Skutova, H. and Koudelka, P. and Zidek, J. and Koziorek, J.},
booktitle = {2016 10th International Symposium on Communication Systems, Networks and Digital Signal Processing, CSNDSP 2016},
doi = {10.1109/CSNDSP.2016.7573974},
isbn = {9781509025268},
title = {{Adaptive signal processing techniques for extracting abdominal fetal electrocardiogram}},
year = {2016}
}
@article{Martinek2012a,
abstract = {This article deals with utilization of the combination of the fuzzy system and artificial intelligence techniques, called the Adaptive Neuro Fuzzy Inference System ANFIS, with the aim to refine the diagnostic quality of the abdominal fetal electrocardiogram FECG. Within the scope of the experiments carried out and based on the ANFIS structure the authors created a complex system for removing the undesirable mother's MECG degrading the abdominal FECG. Current research shows that the application of the conventional systems for enhancing the diagnostic quality of the abdominal FECG faces a series of problems (e.g. non-linear character of the task to solve, computational complexity of RLS algorithms, etc.). The need for a higher diagnostic quality of the abdominal FECG is reflected in the authors' intention to utilize the designed system for the latest intrapartum monitoring method, called ST analysis. In terms of this advanced method, the aspect subjected to a diagnostic analysis is the ST segment of the FECG curve. The results indicate that the system utilizing ANFIS shows better experimental results than the conventional systems based on the LMS or RLS adaptive algorithms. The proposed adaptive system aims to clear any doubts in evaluation of the results of ST analysis while using a non-invasive method of external monitoring.},
author = {Martinek, R. and Zidek, J.},
journal = {Przeglad Elektrotechniczny},
number = {12 B},
title = {{Refining the diagnostic quality of the abdominal fetal electrocardiogram using the techniques of artificial intelligence | Poprawa jako{\'{s}}ci sygna{\l}u elektrokardiogramu p{\l}odu przy wykorzystaniu narze{\{}ogonek{\}}dzi sztucznej inteligencji}},
volume = {88},
year = {2012}
}
@article{Reinhard2013,
abstract = {Objective/Aims: To investigate the presence of signal ambiguity of intrapartum fetal heart rate (FHR) monitoring during delivery by comparing simultaneous cardiotocogram (CTG), abdominal fetal electrocardiogram (ECG) with continuous maternal ECG. Methods: A total of 144 simultaneous CTG (Corometrics{\textcopyright} 250 series), abdominal fetal ECG (Monica -AN24™) and maternal ECG (Monica AN24™) recordings were evaluated. Main Outcome Measures: When the FHR is within 5 bpm of the maternal heart rate (MHR) acquired from the ECG, it is classified as 'MHR/FHR ambiguity'. Statistical analyses were performed with Fisher's exact test and the Wilcoxon signed-rank test. Results: Comparison of abdominal fetal ECG against CTG demonstrates significantly less 'MHR/FHR ambiguity' in both the first stage (mean 0.70 vs. 1.22{\%}, p  {\textless}  0.001) and second stage of labour (mean 3.30 vs. 6.20{\%}, p  {\textless}  0.001). Conclusion: Intrapartum FHR monitoring in daily practice via the CTG modality provides significantly more 'MHR/FHR ambiguity' than abdominal fetal ECG, which also provides additional information on the MHR. Copyright {\textcopyright} 2013 S. Karger AG, Basel.},
author = {Reinhard, J. and Hayes-Gill, B.R. and Schiermeier, S. and Hatzmann, H. and Heinrich, T.M. and Louwen, F.},
doi = {10.1159/000345059},
journal = {Gynecologic and Obstetric Investigation},
number = {2},
title = {{Intrapartum heart rate ambiguity: A comparison of cardiotocogram and abdominal fetal electrocardiogram with maternal electrocardiogram}},
volume = {75},
year = {2013}
}
@article{Reinhard2012,
abstract = {Objective: The objective of this study was to assess the fetal heart rate (FHR) signal quality of non-invasive abdominal fetal electrocardiogram (fECG) in comparison to the Doppler ultrasound cardiotocogram (CTG) during the first and second stage of labour. Study design: This was a prospective observational study of non-invasive fECG using five abdominally sited electrodes against the traditional Doppler ultrasound CTG probe on 144 patients. Data were analysed for signal quality before and after outlier removal. Results: Abdominal fECG signal quality was significantly better during the first stage of labour in comparison to Doppler CTG (median fECG reliability of 95.7 {\%} vs. median 87.3 {\%} for Doppler, p  {\textless}  0.001), whereas during second stage of labour, equivalence was demonstrated (p  {\textgreater}  0.05). For the first and second stage of labour, fECG showed 106/135 (78.5 {\%}) and 46/98 (46.9 {\%}) women having fetal signal loss below 20 {\%}, respectively. Similarly, Doppler ultrasound demonstrated 104/135 (77.0 {\%}) and 51/98 (52.0 {\%}) women having fetal signal loss below 20 {\%} during first and second stage of labour, respectively. Conclusion: The non-invasive abdominal fECG presents an improved FHR signal quality during the first stage of labour and an equivalent signal quality during the second stage. {\textcopyright} 2012 Springer-Verlag.},
author = {Reinhard, J. and Hayes-Gill, B.R. and Schiermeier, S. and Hatzmann, W. and Herrmann, E. and Heinrich, T.M. and Louwen, F.},
doi = {10.1007/s00404-012-2413-4},
journal = {Archives of Gynecology and Obstetrics},
number = {5},
title = {{Intrapartum signal quality with external fetal heart rate monitoring: A two way trial of external Doppler CTG ultrasound and the abdominal fetal electrocardiogram}},
volume = {286},
year = {2012}
}
@article{Hasan2009,
abstract = {Fetal electrocardiogram (FECG) signal contains potentially precise information that could assist clinicians in making more appropriate and timely decisions during labor. The ultimate reason for the interest in FECG signal analysis is in clinical diagnosis and biomedical applications. The extraction and detection of the FECG signal from composite abdominal signals with powerful and advance methodologies are becoming very important requirements in fetal monitoring. The purpose of this review paper is to illustrate the various methodologies and developed algorithms on FECG signal detection and analysis to provide efficient and effective ways of understanding the FECG signal and its nature for fetal monitoring. A comparative study has been carried out to show the performance and accuracy of various methods of FECG signal analysis for fetal monitoring. Finally, this paper further focused some of the hardware implementations using electrical signals for monitoring the fetal heart rate. This paper opens up a passage for researchers, physicians, and end users to advocate an excellent understanding of FECG signal and its analysis procedures for fetal heart rate monitoring system.},
author = {Hasan, M.A. and Reaz, M.B.I. and Ibrahimy, M.I. and Hussain, M.S. and Uddin, J.},
doi = {10.1007/s12575-009-9006-z},
journal = {Biological Procedures Online},
number = {1},
title = {{Detection and processing techniques of FECG signal for fetal monitoring}},
volume = {11},
year = {2009}
}
@article{Jezewski2017,
author = {Jezewski, J. and Wrobel, J. and Matonia, A. and Horoba, K. and Martinek, R. and Kupka, T. and Jezewski, M.},
doi = {10.3389/fphys.2017.00305},
journal = {Frontiers in Physiology},
number = {MAY},
title = {{Is abdominal fetal electrocardiography an alternative to doppler ultrasound for FHR variability evaluation?}},
volume = {8},
year = {2017}
}
@article{Jezewski2017a,
author = {Jezewski, J. and Wrobel, J. and Matonia, A. and Horoba, K. and Martinek, R. and Kupka, T. and Jezewski, M.},
doi = {10.3389/fphys.2017.00305},
journal = {Frontiers in Physiology},
number = {MAY},
title = {{Is abdominal fetal electrocardiography an alternative to doppler ultrasound for FHR variability evaluation?}},
volume = {8},
year = {2017}
}
@article{Martinek2017a,
author = {Martinek, R. and Kahankova, R. and Nazeran, H. and Konecny, J. and Jezewski, J. and Janku, P. and Bilik, P. and Zidek, J. and Nedoma, J. and Fajkus, M.},
doi = {10.3390/s17051154},
journal = {Sensors (Switzerland)},
number = {5},
title = {{Non-invasive fetal monitoring: A maternal surface ECG electrode placement-based novel approach for optimization of adaptive filter control parameters using the LMS and RLS algorithms}},
volume = {17},
year = {2017}
}
@inproceedings{Book1,
abstract = {},
author = {Comon, P. and Jutten, C.},
booktitle = {Handbook of Blind Source Separation: Independent component analysis and applications},
doi = {},
isbn = {978-0-12-374726-6},
title = {Handbook of Blind Source Separation: Independent component analysis and applications},
year = {2010}
}
@inproceedings{Book2,
abstract = {},
author = {Naik G. R. and Wang, W.},
booktitle = {Blind Source Separation: Advances in Theory, Algorithms and Applications},
doi = {},
isbn = {978-3-642-55016-4},
title = {Blind Source Separation: Advances in Theory, Algorithms and Applications},
year = {2014}
}
@inproceedings{Book3,
abstract = {},
author = {Jolliffe, I. T.},
booktitle = {Principal component analysis and factor analysis},
doi = {},
isbn = {978-0-387-22440-4},
title = {Principal component analysis and factor analysis},
year = {2002}
}
@INPROCEEDINGS{7939772, 
author={O. Viunytskyi and V. Shulgin}, 
booktitle={2017 IEEE 37th International Conference on Electronics and Nanotechnology (ELNANO)}, 
title={Signal processing techniques for fetal electrocardiogram extraction and analysis}, 
year={2017}, 
volume={}, 
number={}, 
pages={325-328}, 
keywords={electrocardiography;medical signal detection;Ukrainian NI-FECG monitor;fetal distress detection;noninvasive fetal electrocardiogram monitoring;signal processing technique;Electrocardiography;Electrodes;Fetal heart rate;Filtering;Monitoring;Signal processing;Signal processing algorithms;Fetal electrocardiogram;abdominal signal processing;fetal distress;noninvasive fetal electrocardiogram;ultrasound Doppler}, 
doi={10.1109/ELNANO.2017.7939772}, 
ISSN={}, 
month={April}
}
@Inbook{POULARIKAS2006,
author = {POULARIKAS, A. and Zayed, M.},
booktitle = {Adaptive filtering primer with MATLAB},
isbn = {978-0-8493-7043-4},
title = {{Adaptive filtering primer with MATLAB}},
year = {2006}
}
@INPROCEEDINGS{7970422, 
author={R. Kahankova and R. Martinek and P. Bilik}, 
booktitle={2017 18th International Carpathian Control Conference (ICCC)}, 
title={Fetal ECG extraction from abdominal ECG using RLS based adaptive algorithms}, 
year={2017}, 
volume={}, 
number={}, 
pages={337-342}, 
keywords={FIR filters;adaptive filters;electrocardiography;least squares approximations;medical signal processing;recursive filters;RLS based adaptive algorithms;abdominal ECG;composite ECG signal;fetal ECG extraction;fetal electrocardiogram extraction;recursive least squares based FIR adaptive filters;Adaptive filters;Adaptive systems;Filtering algorithms;Finite impulse response filters;Optimization;Signal to noise ratio;Transversal filters;Adaptive Filtering;Fetal Electrocardiogram;Recursive Least Squares;fECG extraction;filter length}, 
doi={10.1109/CarpathianCC.2017.7970422}, 
ISSN={}, 
month={May}
}
@article{HASAN2009b,
author = {Hasan, M. and Ibrahimy, M. and Reaz, M.},
doi = {10.4236/jsea.2009.25043},
journal = {Journal of Software Engineering and Applications},
number = {5},
title = {{Fetal ECG Extraction from Maternal Abdominal ECG Using Neural Network}},
volume = {2},
year = {2009}
}
@INPROCEEDINGS{758406, 
author={A. Kam and A. Cohen}, 
booktitle={1999 IEEE International Conference on Acoustics, Speech, and Signal Processing. Proceedings. ICASSP99 (Cat. No.99CH36258)}, 
title={Detection of fetal ECG with IIR adaptive filtering and genetic algorithms}, 
year={1999}, 
volume={4}, 
number={}, 
pages={2335-2338 vol.4}, 
keywords={IIR filters;adaptive filters;electrocardiography;genetic algorithms;medical signal detection;obstetrics;search problems;IIR adaptive filtering;MECG;cardiac electrical activity;continuous monitoring;enhancement;fetal ECG;fetal heart condition;genetic algorithms;labor;maternal cardiac signal;pregnancy;search;Abdomen;Adaptive filters;Condition monitoring;Electrocardiography;Fetal heart;Fetus;Finite impulse response filter;Genetics;Pregnancy;Surface contamination}, 
doi={10.1109/ICASSP.1999.758406}, 
ISSN={1520-6149}, 
month={Mar}
}
@article{MartinekZidek2012,
author = {Martinek, R. and Zidek, J.},
journal = {Przeglad Elektrotchniczny (Electrical Review)},
number = {12B},
title = {{Refining the diagnostic quality of the abdominal fetal electrocardiogram using the techniques of artificial intelligence}},
volume = {88},
year = {2012}
}
@article{Abburi2017,
author = {Abburi, R. and Chandrasekhara, S.},
title = {{FPGA BASED FETAL ECG FEATURE EXTRACTION FOR PRENATAL MONITORING USING HYBRID METHOD}},
year = {2012}
}
@inproceedings{bensafia01551453,
  TITLE = {{Blind Source Subspace Separation and Classification of ECG Signals}},
  AUTHOR = {Bensafia, K. and Mansour, A. and Haddab, S.},
  URL = {https://hal.archives-ouvertes.fr/hal-01551453},
  BOOKTITLE = {{ATS 2017}},
  ADDRESS = {Sousse, Tunisia},
  YEAR = {2017},
  MONTH = {Mar},
  KEYWORDS = {Blind Source Separation ;  ECG ;  fECG ;  Continuous Wavelet Transform ;  MICA},
  HAL_ID = {hal-01551453},
  HAL_VERSION = {v1},
}
@article{Tsui2017,
  added-at = {2017-01-04T00:00:00.000+0100},
  author = {Tsui, Sheng-Yang and Liu, Chien-Sheng and Lin, Chii-Wann},
  biburl = {https://www.bibsonomy.org/bibtex/2a7e15e6d84548c1299e5ebc20bd8025f/dblp},
  ee = {http://dx.doi.org/10.1016/j.bspc.2016.11.001},
  interhash = {aed24916cecf9f459fa08f8f72be0cf1},
  intrahash = {a7e15e6d84548c1299e5ebc20bd8025f},
  journal = {Biomed. Signal Proc. and Control},
  keywords = {dblp},
  pages = {76-81},
  timestamp = {2017-01-05T11:34:23.000+0100},
  title = {Modified maternal ECG cancellation for portable fetal heart rate monitor.},
  url = {http://dblp.uni-trier.de/db/journals/bspc/bspc32.html#TsuiLL17},
  volume = 32,
  year = 2017
}
@Article{Fatemi2017,
author="Fatemi, Marzieh
and Sameni, Reza",
title="An Online Subspace Denoising Algorithm for Maternal ECG Removal from Fetal ECG Signals",
journal="Iranian Journal of Science and Technology, Transactions of Electrical Engineering",
year="2017",
month="Mar",
day="01",
volume="41",
number="1",
pages="65--79",
abstract="Noninvasive extraction of the fetal electrocardiogram (fECG) from multichannel maternal abdomen recordings is an emerging technology used for fetal cardiac monitoring and diagnosis. The strongest interference for the fECG is the maternal ECG (mECG), which is not always removed through conventional methods, including blind source separation, especially for low-rank abdominal recordings. In this work, we address the problem of maternal cardiac signal removal and introduce an online subspace denoising procedure customized for mECG cancellation. The proposed method is a general online denoising framework, which can be used for the extraction of a signal subspace from noisy multichannel observations in low signal-to-noise ratios, using suitable prior information of the signal and/or noise. The method is fairly generic and may also be useful for the separation of other signals and noises. The performance of the proposed technique is evaluated on both real and synthetic data and benchmarked versus state-of-the-art methods.",
issn="2364-1827",
doi="10.1007/s40998-017-0018-4",
url="https://doi.org/10.1007/s40998-017-0018-4"
}
@INPROCEEDINGS{8037437, 
author={D. Gurve and J. K. Pant and S. Krishnan}, 
booktitle={2017 39th Annual International Conference of the IEEE Engineering in Medicine and Biology Society (EMBC)}, 
title={Real-time fetal ECG extraction from multichannel abdominal ECG using compressive sensing and ICA}, 
year={2017}, 
volume={}, 
number={}, 
pages={2794-2797}, 
keywords={bioelectric potentials;compressed sensing;electrocardiography;independent component analysis;medical signal processing;obstetrics;signal reconstruction;ℓp-regularized least-sqaures algorithm;Physionet datasets;Silesia dataset;compressed signal;compressive sensing;electrocardiogram;fetal ECG separation;independent component analysis;multichannel abdominal ECG;real-time fetal ECG extraction;signal reconstruction;Compressed sensing;Dictionaries;Electrocardiography;Integrated circuits;Real-time systems;Sensitivity;Shape}, 
doi={10.1109/EMBC.2017.8037437}, 
ISSN={}, 
month={July}
}
@Article{Fatemi2017b,
author="Billeci, L. and Maurizio, V.",
title="A Combined Independent Source Separation and Quality Index Optimization Method for Fetal ECG Extraction from Abdominal Maternal Leads",
journal="Sensors",
year="2017",
volume="17",
number="5"
}
@INPROCEEDINGS{Karhunen96neuralapproaches,
    author = {Juha Karhunen},
    title = {Neural Approaches to Independent Component Analysis and Source Separation},
    booktitle = {},
    year = {1996},
    pages = {249--266}
}
@article{Hyvarinen263034,
 author = {Hyv\"{a}rinen, Aapo and Oja, Erkki},
 title = {A Fast Fixed-point Algorithm for Independent Component Analysis},
 journal = {Neural Comput.},
 issue_date = {Oct. 1, 1997},
 volume = {9},
 number = {7},
 month = {oct},
 year = {1997},
 issn = {0899-7667},
 pages = {1483--1492},
 numpages = {10},
 url = {http://dx.doi.org/10.1162/neco.1997.9.7.1483},
 doi = {10.1162/neco.1997.9.7.1483},
 acmid = {263034},
 publisher = {MIT Press},
 address = {Cambridge, MA, USA},
} 
@Inbook{Cernosek2000,
author="{\v{C}}erno{\v{s}}ek, Ale{\v{s}}
and Kraj{\v{c}}a, Vladimir
and Mohylov{\'a}, Jitka
and Petr{\'a}nek, Svojmil
and Matou{\v{s}}ek, Milo{\v{s}}
and Paul, Karel",
title="Estimation of the Time Delay of Epileptic Spikes by ICA",
bookTitle="Medical Data Analysis: First International Symposium, ISMDA 2000 Frankfurt, Germany, September 29--30, 2000 Proceedings",
year="2000",
publisher="Springer Berlin Heidelberg",
address="Berlin, Heidelberg",
pages="34--42",
isbn="978-3-540-39949-0",
doi="10.1007/3-540-39949-6_6",
url="https://doi.org/10.1007/3-540-39949-6_6"
}
@ARTICLE{362918, 
author={A. C. K. Soong and Z. J. Koles}, 
journal={IEEE Transactions on Biomedical Engineering}, 
title={Principal-component localization of the sources of the background EEG}, 
year={1995}, 
volume={42}, 
number={1}, 
pages={59-67}, 
doi={10.1109/10.362918}, 
ISSN={0018-9294}, 
month={Jan}
}
@Inbook{Jackson2005,
author = {Jackson, J.},
title = {A user's guide to principal components},
booktitle = {A user's guide to principal components},
isbn = {9780471622673},
year = {2005},
publisher={John Wiley \& Sons}
}
@ARTICLE{Emereuwaonu2012, 
author={Emereuwaonu, I.}, 
journal={American Journal of Clinical Medicine},
title={Case Report: Fetal Heart Rate Misrepresented by Maternal Heart Rate – A Case of Signal Ambiguity}, 
year={2012}
}
@ARTICLE{554307, 
author={A. Belouchrani and K. Abed-Meraim and J. F. Cardoso and E. Moulines}, 
journal={IEEE Transactions on Signal Processing}, 
title={A blind source separation technique using second-order statistics}, 
year={1997}, 
volume={45}, 
number={2}, 
pages={434-444}, 
doi={10.1109/78.554307}, 
ISSN={1053-587X}, 
month={Feb}
}

@ARTICLE{Kanjilal199751,
author={Kanjilal, P.P. and Palit, S. and Saha, G.},
title={Fetal ECG extraction from single-channel maternal ECG using singular value decomposition},
journal={IEEE Transactions on Biomedical Engineering},
year={1997},
volume={44},
number={1},
pages={51-59},
doi={10.1109/10.553712},
note={cited By 182},
document_type={Article},
source={Scopus},
}
@ARTICLE{Castillo20131897,
author={Castillo, E. and Morales, D.P. and Botella, G. and García, A. and Parrilla, L. and Palma, A.J.},
title={Efficient wavelet-based ECG processing for single-lead FHR extraction},
journal={Digital Signal Processing: A Review Journal},
year={2013},
volume={23},
number={6},
pages={1897-1909},
doi={10.1016/j.dsp.2013.07.010},
note={cited By 20},
document_type={Article},
source={Scopus},
}
@ARTICLE{Alvarez2017524,
author={Alvarez, P. and Romero, F.J. and Garcia, A. and Parrilla, L. and Castillo, E. and Morales, D.P.},
title={Classification algorithms for fetal QRS extraction in abdominal ECG signals},
journal={Lecture Notes in Computer Science (including subseries Lecture Notes in Artificial Intelligence and Lecture Notes in Bioinformatics)},
year={2017},
volume={10208 LNCS},
pages={524-535},
doi={10.1007/978-3-319-56148-6_47},
note={cited By 0},
document_type={Conference Paper},
source={Scopus},
}
@ARTICLE{Zhang2017,
author={Zhang, N. and Zhang, J. and Li, H. and Mumini, O.O. and Samuel, O.W. and Ivanov, K. and Wang, L.},
title={A novel technique for fetal ECG extraction using single-channel abdominal recording},
journal={Sensors (Switzerland)},
year={2017},
volume={17},
number={3},
doi={10.3390/s17030457},
art_number={457},
note={cited By 0},
document_type={Article},
source={Scopus},
}
@ARTICLE{Samuel2017163,
author={Samuel, O.W. and Asogbon, G.M. and Sangaiah, A.K. and Fang, P. and Li, G.},
title={An integrated decision support system based on ANN and Fuzzy-AHP for heart failure risk prediction},
journal={Expert Systems with Applications},
year={2017},
volume={68},
pages={163-172},
doi={10.1016/j.eswa.2016.10.020},
note={cited By 9},
document_type={Article},
source={Scopus},
}
@ARTICLE{Pan1985, 
author={J. Pan and W. J. Tompkins}, 
journal={IEEE Transactions on Biomedical Engineering}, 
title={A Real-Time QRS Detection Algorithm}, 
year={1985}, 
volume={BME-32}, 
number={3}, 
pages={230-236}, 
doi={10.1109/TBME.1985.325532}, 
ISSN={0018-9294}, 
month={March},
}

@INPROCEEDINGS{Cardoso1989, 
author={J. F. Cardoso}, 
booktitle={International Conference on Acoustics, Speech, and Signal Processing,}, 
title={Source separation using higher order moments}, 
year={1989}, 
volume={}, 
number={}, 
pages={2109-2112 vol.4}, 
doi={10.1109/ICASSP.1989.266878}, 
ISSN={1520-6149}, 
month={May},}

@ARTICLE{Tan2001, 
author={Ying Tan and Jun Wang}, 
journal={IEEE Transactions on Evolutionary Computation}, 
title={Nonlinear blind source separation using higher order statistics and a genetic algorithm}, 
year={2001}, 
volume={5}, 
number={6}, 
pages={600-612}, 
doi={10.1109/4235.974842}, 
ISSN={1089-778X}, 
month={Dec},}

@incollection{Lee2001,
title = {Algorithms for Non-negative Matrix Factorization},
author = {Daniel D. Lee and Seung, H. Sebastian},
booktitle = {Advances in Neural Information Processing Systems 13},
editor = {T. K. Leen and T. G. Dietterich and V. Tresp},
pages = {556--562},
year = {2001},
publisher = {MIT Press},
}
@book{Haykin1994BOOK,
 author = {Haykin, Simon},
 title = {Neural Networks: A Comprehensive Foundation},
 year = {1994},
 isbn = {0023527617},
 edition = {1st},
 publisher = {Prentice Hall PTR},
 address = {Upper Saddle River, NJ, USA},
} 

@ARTICLE{Jutten19911,
author={Jutten, C. and Herault, J.},
title={Blind separation of sources, part I: An adaptive algorithm based on neuromimetic architecture},
journal={Signal Processing},
year={1991},
volume={24},
number={1},
pages={1-10},
doi={10.1016/0165-1684(91)90079-X},
note={cited By 1561},
document_type={Article},
source={Scopus},
}

@article{Hyvarinen2000,
title = "Independent component analysis: algorithms and applications",
journal = "Neural Networks",
volume = "13",
number = "4",
pages = "411 - 430",
year = "2000",
issn = "0893-6080",
doi = "https://doi.org/10.1016/S0893-6080(00)00026-5",
author = "A. Hyvarinen and E. Oja",
keywords = "Independent component analysis, Projection pursuit, Blind signal separation, Source separation, Factor analysis, Representation"
}

@article{Mohylova2001, 
author={J. Mohylova and A. Cernosek and V. Krajca}, 
journal = {24th seminar on fundamentals of electrotechnics and circuit theory},
title={Application Independent Component Analysis in Biomedical Practice}, 
year={2001}, 
pages={489-492}, 
ISSN={83-85942-23-5}, 
}

@ARTICLE{Soong199559,
author={Soong, A.C.K. and Koles, Z.J.},
title={Principal-Component Localization of the Sources of the Background EEG},
journal={IEEE Transactions on Biomedical Engineering},
year={1995},
volume={42},
number={1},
pages={59-67},
doi={10.1109/10.362918},
note={cited By 51},
document_type={Article},
source={Scopus},
}

@BOOK{Lhotska2009161,
author={Lhotska, L. and Krajca, V. and Mohylova, J. and Petranek, S. and Gerla, V.},
title={EEG data mining using PCA},
journal={Data Mining and Medical Knowledge Management: Cases and Applications},
year={2009},
pages={161-180},
doi={10.4018/978-1-60566-218-3.ch008},
note={cited By 4},
document_type={Book Chapter},
source={Scopus},
}

@book{Diamantaras1996,
 author = {Diamantaras, K. I. and Kung, S. Y.},
 title = {Principal Component Neural Networks: Theory and Applications},
 year = {1996},
 isbn = {0-471-05436-4},
 publisher = {John Wiley \& Sons, Inc.},
 address = {New York, NY, USA},
} 

@book{Lee1998,
 author = {Lee, T.W. and Girolami, M. and Sejnowski, T.J},
 title = {Independent Component Analysis, Theory and Applications},
 year = {1998},
 isbn = {0-7923-8261-7},
 publisher = {Kluwer Academic Publishers},
 address = {Boston},
} 

@article{rosen1992clinical,
  title={Clinical validity of fetal ECG waveform analysis},
  author={Rosen, KG and Arulkumaran, S and Greene, KR and Lilja, H and Lindecrantz, K and Seneviratne, H and Widmark, C},
  journal={Perinatology},
  volume={26},
  pages={95--110},
  year={1992}
}

@article{ayres2015figo,
  title={FIGO consensus guidelines on intrapartum fetal monitoring: Cardiotocography},
  author={Ayres-de-Campos, Diogo and Spong, Catherine Y and Chandraharan, Edwin},
  journal={International Journal of Gynecology \& Obstetrics},
  volume={131},
  number={1},
  pages={13--24},
  year={2015},
  publisher={Wiley Online Library}
}
@article{kahankova2017non,
title={Non-Adaptive Methods of Fetal ECG Signal Processing},
author={Kahankova, Radana and Jaros, Rene and Martinek, Radek and Jezewski, Janusz and He, Wen and Jezewski, Michal and Kawala-Janik, Aleksandra},
journal={Advances in Electrical and Electronic Engineering},
volume={15},
number={3},
pages={476},
year={2017},
publisher={Faculty of Electrical Engineering and Computer Science VSB-Technical University of Ostrava} 
}

@ARTICLE{Behar20141569,
author={Behar, J. and Oster, J. and Clifford, G.D.},
title={Combining and benchmarking methods offoetal ECG extraction without maternal or scalp electrode data},
journal={Physiological Measurement},
year={2014},
volume={35},
number={8},
pages={1569-1589},
doi={10.1088/0967-3334/35/8/1569},
note={cited By 35},
document_type={Article},
source={Scopus},
}

@DATA{physionet,
title={Non-invasive fetal ECG analysis},
year={2014},
note = {Available from https://physionet.org/lightwave/?db=challenge/2013/set-a},
}
