# Supplementary material for: Comparative Effectiveness of ICA and PCA in Extraction of Fetal ECG From Abdominal Signals: Toward Non-invasive Fetal Monitoring
Source: Front Physiol. 2018 May 30;9:648. doi: 10.3389/fphys.2018.00648 (PMC5988877; doi:10.3389/fphys.2018.00648)
Supplement: Supplementary file 2 [file Data_Sheet_2.ZIP]

Archive with 39 entries (38 files):
- fig/
- fig/fig-01.pdf
- fig/fig-02.pdf
- fig/fig-03.pdf
- fig/fig-04.pdf
- fig/fig-05.pdf
- fig/fig-06-eps-converted-to.pdf
- fig/fig-06.eps
- fig/fig-07-eps-converted-to.pdf
- fig/fig-07.eps
- fig/fig-08.pdf
- fig/fig-09.pdf
- fig/fig-10.pdf
- fig/fig-11.pdf
- fig/fig-12.pdf
- fig/fig-13.pdf
- fig/fig-14.pdf
- fig/fig-15.pdf
- fig/fig-16.pdf
- fig/fig-17.pdf
- fig/fig-18.pdf
- fig/fig-19.pdf
- fig/fig-20.pdf
- fig/fig-21.pdf
- fig/fig-22.pdf
- fig/fig-23.pdf
- fig/fig-24.pdf
- fig/fig-25.pdf
- fig/fig-26.pdf
- fig/fig-27.pdf
- fig/fig-28.JPG
- fig/fig-29.pdf
- fig/fig-29a.pdf
- fig/fig-29b.pdf
- fig/fig-29c.pdf
- fig/fig-29d.pdf
- fig/fig-29e.pdf
- fig/fig-29f.pdf
- fig/fig-30.pdf
